# Supplementary material for: Exploration of the role of oxidative stress-related genes in LPS-induced acute lung injury via bioinformatics and experimental studies
Source: Sci Rep. 2023 Dec 9;13:21804. doi: 10.1038/s41598-023-49165-3 (PMC10710410; doi:10.1038/s41598-023-49165-3)
Supplement: Supplementary file 2 — Supplementary Table S1. [file 41598_2023_49165_MOESM2_ESM.xlsx]

## Sheet: Sheet1
Table S1 The feature gene ranking of SVM-RFE model
FeatureName FeatureID AvgRank
Ccl12	4	4
Tnfaip3	17	4.4
Arg2	1	5
Timp1	15	5.8
Ccl4	5	6.4
Cxcl1	7	6.6
Casp4	2	8.2
Gch1	9	9.6
Cxcl10	8	10
Hpx	10	10.6
Tlr2	16	10.8
Ccl11	3	11.4
Il6	12	11.4
Selp	13	11.4
Csf2	6	11.6
Socs3	14	12.8
Il1b	11	13
