# Supplementary material for: Exploration of the role of oxidative stress-related genes in LPS-induced acute lung injury via bioinformatics and experimental studies
Source: Sci Rep. 2023 Dec 9;13:21804. doi: 10.1038/s41598-023-49165-3 (PMC10710410; doi:10.1038/s41598-023-49165-3)
Supplement: Supplementary file 3 — Supplementary Table S2. [file 41598_2023_49165_MOESM3_ESM.xlsx]

## Sheet: Gch1 GO
Table S2 1330 GO terms enriched in Gch1.
ONTOLOGY	ID	Description	setSize	enrichmentScore	NES	pvalue	p.adjust	qvalues	rank	leading_edge	core_enrichment
BP	GO:0001818	negative regulation of cytokine production	208	0.417343	2.2225	1e-10	5.19784e-09	3.87959e-09	1273	tags=30%, list=11%, signal=27%	Bcl3/Tlr2/Il6/Arg2/Cd83/Relb/Tnfaip3/Irak3/Il33/Zc3h12a/Fcgr2b/Tnf/Anxa1/Il1r2/Trim30a/Nlrp3/Sftpd/Zfp36/Aqp4/Hmox1/Acp5/Nfkb1/Ceacam1/Cd33/Srgn/Cd274/Ptger4/Rel/Thbs1/Mefv/Ifng/Pglyrp1/Sirpa/Ido1/Il20rb/Dhx58/Homer2/Ddit3/Cx3cl1/Mmp8/Il12b/Oas3/Ppp1r11/Tlr6/Tgfb1/Tnfrsf1a/Chrna7/Mc1r/Slc11a1/Rnf125/Vsir/Tyrobp/Ptprc/Lbp/Tlr4/Cd24a/Dll1/Oas1e/Nckap1l/Epha2/Il10/Ptpn6
BP	GO:0001819	positive regulation of cytokine production	362	0.544368	3.11431	1e-10	5.19784e-09	3.87959e-09	1885	tags=44%, list=17%, signal=38%	Bcl3/Tlr2/Ccl3/Il6/Csf2/Ccl2/Cd83/Ccl4/Clec4e/Batf/Il1b/Ccl20/Chil1/Clec4n/Arid5a/Irak3/Sting1/Hif1a/Il33/Casp4/Tnfsf9/Adora2b/Tnf/Irf1/Mmp12/Anxa1/Ifih1/Bcl10/Irf7/Lacc1/C3ar1/Il36g/Cyba/Ripk2/P2ry2/Tslp/Adam8/Mcoln2/Clec5a/Tlr3/Irf5/Ptgs2/Sphk1/Pnp/Il1r1/Nlrp3/Myd88/Gsdmd/Traf2/Adam17/Tomm70a/Mapk13/Cd40/Syk/Ffar2/Cd274/Ly96/Zc3hav1/Ptger4/Tlr7/Calca/Stat3/Xbp1/F3/Clu/Rel/Thbs1/Icosl/Ifng/Tbk1/…
BP	GO:0001906	cell killing	136	0.594315	2.98252	1e-10	5.19784e-09	3.87959e-09	2142	tags=54%, list=19%, signal=44%	Cxcl5/Cxcl10/Cxcl1/Ccl2/Ccl12/Ccl20/Ctsc/Nts/Cxcl9/Ccl17/Cxcl13/Ccl22/Muc4/Trem1/Pnp/Myd88/Ceacam1/Syk/Ncf1/Ifng/Cebpg/Pglyrp1/Pvr/Fcgr3/Tap1/H2-Q10/Il12b/Vav1/Clec2d/Fcgr1/Stap1/Il21/C3/Lyz2/Serpinb9/Serpinb9b/Tyrobp/Reg3g/Hamp2/Ptprc/Gzmb/Tap2/Cyrib/Klrb1c/Lyst/Hamp/Oga/Stat5a/Crtam/Nckap1l/Ccl28/Klrk1/Ptpn6/H2-M3/Il23a/Cfh/Klre1/Il18/Mbl1/H2-K1/Ccl8/Nlrp6/Fcer2a/Hprt/Ccl1/Lyz1/Lag3/H2-T24/Coro…
BP	GO:0001909	leukocyte mediated cytotoxicity	95	0.556997	2.63378	1e-10	5.19784e-09	3.87959e-09	2037	tags=48%, list=18%, signal=40%	Cxcl5/Cxcl1/Ccl2/Ctsc/Muc4/Trem1/Pnp/Myd88/Ceacam1/Ncf1/Cebpg/Pvr/Fcgr3/Tap1/H2-Q10/Il12b/Vav1/Clec2d/Fcgr1/Stap1/Il21/Serpinb9/Serpinb9b/Tyrobp/Ptprc/Gzmb/Tap2/Cyrib/Klrb1c/Lyst/Stat5a/Crtam/Nckap1l/Klrk1/Ptpn6/H2-M3/Il23a/Klre1/Il18/H2-K1/Nlrp6/Hprt/Lag3/H2-T24/Coro1a/Il7r
BP	GO:0001959	regulation of cytokine-mediated signaling pathway	92	0.57785	2.72454	1e-10	5.19784e-09	3.87959e-09	1189	tags=40%, list=10%, signal=36%	Il6/Ptpn2/Irgm1/Irak3/Hif1a/Ikbke/Mmp12/Irf7/Samhd1/Cd300lf/Il1r2/Ripk2/Tslp/Hpx/Stat2/Zbp1/Sphk1/Il1r1/Rffl/Traf2/Adam17/Syk/Csf1/Irak2/Parp9/Tbk1/Socs1/Cyld/Casp1/Adar/Il6st/Oas3/Stap1/Tnfrsf1a/Ptprc/Cd24a/Oas1e
BP	GO:0002221	pattern recognition receptor signaling pathway	120	0.567792	2.78185	1e-10	5.19784e-09	3.87959e-09	1360	tags=44%, list=12%, signal=39%	Tifa/Tlr2/Oasl1/Clec4e/Slc15a3/Tnfaip3/Irgm1/Irak3/Irf1/Ifih1/Bcl10/Irf7/Lacc1/Cd300lf/Cyba/Ripk2/Nfkbia/Trim30a/Tlr3/Myd88/Smpdl3b/Arf6/Cd86/Tasl/Cd40/Ffar2/Ly96/Irak2/Zc3hav1/Tlr7/Pik3ap1/Tnip2/Rsad2/Dhx58/Tlr1/Ddx3x/Mapkapk2/Flot1/Ifi35/Oas3/Tirap/Rela/Tlr6/Rps6ka3/Rnf125/Reg3g/Lbp/Tlr4/Traf3/Oas1e/Ap3b1/Cd180/Riok3
BP	GO:0002224	toll-like receptor signaling pathway	86	0.577628	2.65975	1e-10	5.19784e-09	3.87959e-09	1907	tags=52%, list=17%, signal=44%	Tlr2/Tnfaip3/Irak3/Irf1/Bcl10/Irf7/Cd300lf/Cyba/Ripk2/Nfkbia/Trim30a/Tlr3/Myd88/Smpdl3b/Arf6/Cd86/Tasl/Cd40/Ly96/Irak2/Tlr7/Pik3ap1/Tnip2/Rsad2/Tlr1/Ddx3x/Mapkapk2/Flot1/Ifi35/Tirap/Tlr6/Rps6ka3/Reg3g/Lbp/Tlr4/Traf3/Oas1e/Ap3b1/Cd180/Wdfy1/Tlr8/Otud4/Nlrp6/Tlr9/Treml4
BP	GO:0002237	response to molecule of bacterial origin	214	0.578226	3.08945	1e-10	5.19784e-09	3.87959e-09	1116	tags=43%, list=10%, signal=39%	Gch1/Tlr2/Cxcl5/Cxcl10/Il6/Cxcl2/Cxcl1/Litaf/Ccl2/Il1b/Ccl12/Cxcl16/Tnfaip3/Arid5a/Irgm1/Irak3/Zc3h12a/Fcgr2b/Tnf/Cxcl9/Bcl10/Trim30d/Cxcl13/Cd80/Bdkrb1/Nfkbib/Il36g/Ptgir/Trim12a/Ripk2/Cxcl11/Nfkbia/Trim30a/Plscr1/Irf5/Ptgs2/Nlrp3/Tnfrsf1b/Myd88/Zfp36/Trim12c/Cd86/Acp5/Nfkb1/Adam17/Cmpk2/Slpi/Cd274/Ly96/Irak2/Ptger4/Trib1/Xbp1/Ifng/Adm/S100a8/Tnip2/Cebpb/C5ar1/Sirpa/Ido1/Ccl5/S100a9/Ncf2/Tlr1/Ma…
BP	GO:0002250	adaptive immune response	315	0.493049	2.77244	1e-10	5.19784e-09	3.87959e-09	2093	tags=41%, list=18%, signal=34%	Bcl3/Il6/Arg2/Batf/Fgl2/Il1b/Relb/Tnfaip3/Clec4n/Arid5a/Samsn1/Ctsc/Il33/Zc3h12a/Clec4d/Fcgr2b/Nfkb2/Tnf/Irf1/Anxa1/Bcl10/Irf7/C3ar1/Ripk2/Prkcd/Muc4/Mcoln2/Il13ra2/Trem1/Hpx/Pnp/Il1r1/Nlrp3/Tnfrsf1b/Nfkbid/Myd88/Cd86/Traf2/Tcirg1/Adam17/Sema4a/Il18bp/Cd40/Syk/Cd274/Gadd45g/Thoc1/Stat3/Icosl/Ifng/Rsad2/Pvr/Il20rb/Adgre1/Il4ra/Fcgr3/Fcer1g/Nbn/Dclre1c/Tap1/Fgg/H2-Q10/Il12b/Xcl1/Fcgr1/Tgfb1/C3/Ifna…
BP	GO:0002252	immune effector process	442	0.462136	2.6785	1e-10	5.19784e-09	3.87959e-09	2093	tags=39%, list=18%, signal=33%	Bcl3/Tlr2/Cxcl5/Il6/Cxcl1/Ccl2/Clec4e/Batf/Fgl2/Il1b/Relb/Tnfaip3/Arid5a/Ctsc/Irak3/Il33/Zc3h12a/Clec4d/Fcgr2b/Cfb/Adora2b/Tnf/Irf1/Anxa1/Bcl10/Irf7/Lacc1/Ripk2/Prkcd/Muc4/Il13ra2/Trem1/Hpx/Tlr3/Pnp/Il1r1/Nlrp3/Sftpd/Tnfrsf1b/Nfkbid/Ptx3/Myd88/Hmox1/Cd86/St3gal1/Lcp1/Traf2/Tcirg1/Sema4a/Ceacam1/Shb/Cd40/Syk/Ffar2/Gadd45g/Ptger4/Ncf1/Snap23/Thoc1/Cd177/Stat3/Xbp1/Clu/Icosl/Ifng/Cebpg/Vamp8/Cebpb/R…
BP	GO:0002263	cell activation involved in immune response	213	0.456854	2.43875	1e-10	5.19784e-09	3.87959e-09	2073	tags=39%, list=18%, signal=32%	Bcl3/Il6/Clec4e/Batf/Fgl2/Relb/Tnfaip3/Il33/Zc3h12a/Clec4d/Adora2b/Irf1/Anxa1/Ripk2/Il13ra2/Nlrp3/Nfkbid/Myd88/Hmox1/St3gal1/Lcp1/Sema4a/Shb/Cd40/Syk/Gadd45g/Ptger4/Snap23/Thoc1/Cd177/Stat3/Xbp1/Icosl/Ifng/Vamp8/Fgr/Pglyrp1/Nr4a3/Il4ra/Fcer1g/Nbn/Irf8/Ifi35/Il12b/Tgfb1/Il21/Ifna11/Slc11a1/Apbb1ip/Tyrobp/Ptprc/Lbp/Stat6/Tlr4/Dll1/Ccr2/Nckap1l/Il10/Il18r1/Cd180/H2-M3/Il23a/Il6ra/Il18/Parp3/Zfp35/Fe…
BP	GO:0002274	myeloid leukocyte activation	178	0.520947	2.70709	1e-10	5.19784e-09	3.87959e-09	2375	tags=48%, list=21%, signal=39%	Tlr2/Csf2/Batf/Relb/Ctsc/Il33/Clec4d/Tnfsf9/Adora2b/Tnf/Bcl10/Cd300lf/Slc7a2/Prkcd/Tslp/Plscr1/Il13ra2/Tlr3/Sphk1/Myd88/Cftr/Batf3/Hmox1/Ifngr2/Batf2/Syk/Cd33/Snap23/Cd177/Nampt/Clu/Thbs1/Ifng/Vamp8/Tnip2/Fgr/C5ar1/Rbpj/Ccl5/Nr4a3/Il4ra/Dcstamp/Fcgr3/Fcer1g/Tlr1/Cxcr2/Cx3cl1/Casp1/Mmp8/Ifi35/Tlr6/Tgfb1/Stap1/Fcgr4/Npy/Slc11a1/Traf6/Tyrobp/Lbp/Tlr4/Hamp/Ccr2/Klrk1/Il10/Ndrg1/Syt11/Adam9/Il18/Fes/R…
BP	GO:0002285	lymphocyte activation involved in immune response	149	0.49288	2.50233	1e-10	5.19784e-09	3.87959e-09	1913	tags=41%, list=17%, signal=35%	Bcl3/Il6/Clec4e/Batf/Fgl2/Relb/Tnfaip3/Zc3h12a/Clec4d/Irf1/Anxa1/Ripk2/Nlrp3/Nfkbid/St3gal1/Lcp1/Sema4a/Shb/Cd40/Gadd45g/Ptger4/Thoc1/Stat3/Xbp1/Icosl/Ifng/Pglyrp1/Il4ra/Fcer1g/Nbn/Irf8/Il12b/Tgfb1/Il21/Ifna11/Slc11a1/Apbb1ip/Ptprc/Stat6/Tlr4/Dll1/Ccr2/Nckap1l/Il10/Il18r1/Cd180/H2-M3/Il23a/Il6ra/Il18/Parp3/Zfp35/Socs5/Ung/Lgals8/Itgal/Dock11/Ly9/Ada/Ifna9/Cd244a
BP	GO:0002286	T cell activation involved in immune response	83	0.565036	2.58977	1e-10	5.19784e-09	3.87959e-09	1890	tags=49%, list=17%, signal=42%	Bcl3/Il6/Clec4e/Batf/Fgl2/Relb/Zc3h12a/Clec4d/Irf1/Anxa1/Ripk2/Nlrp3/Nfkbid/Lcp1/Sema4a/Shb/Gadd45g/Ptger4/Stat3/Ifng/Il4ra/Fcer1g/Il12b/Tgfb1/Il21/Ifna11/Slc11a1/Apbb1ip/Stat6/Ccr2/Nckap1l/Il18r1/H2-M3/Il23a/Il6ra/Il18/Zfp35/Socs5/Itgal/Ly9/Ifna9
BP	GO:0002366	leukocyte activation involved in immune response	210	0.465444	2.49036	1e-10	5.19784e-09	3.87959e-09	2073	tags=40%, list=18%, signal=33%	Bcl3/Il6/Clec4e/Batf/Fgl2/Relb/Tnfaip3/Il33/Zc3h12a/Clec4d/Adora2b/Irf1/Anxa1/Ripk2/Il13ra2/Nlrp3/Nfkbid/Myd88/Hmox1/St3gal1/Lcp1/Sema4a/Shb/Cd40/Syk/Gadd45g/Ptger4/Snap23/Thoc1/Cd177/Stat3/Xbp1/Icosl/Ifng/Vamp8/Fgr/Pglyrp1/Nr4a3/Il4ra/Fcer1g/Nbn/Irf8/Ifi35/Il12b/Tgfb1/Il21/Ifna11/Slc11a1/Apbb1ip/Tyrobp/Ptprc/Lbp/Stat6/Tlr4/Dll1/Ccr2/Nckap1l/Il10/Il18r1/Cd180/H2-M3/Il23a/Il6ra/Il18/Parp3/Zfp35/Fe…
BP	GO:0002440	production of molecular mediator of immune response	178	0.440041	2.28667	1e-10	5.19784e-09	3.87959e-09	1290	tags=29%, list=11%, signal=26%	Tlr2/Il6/Batf/Fgl2/Il1b/Tnfaip3/Arid5a/Irak3/Il33/Fcgr2b/Tnf/Lacc1/Samhd1/Il13ra2/Trem1/Hpx/Tlr3/Il1r1/Nlrp3/Tnfrsf1b/Hmox1/Cd86/Traf2/Tcirg1/Ceacam1/Cd40/Ffar2/Thoc1/Xbp1/Icosl/Ifng/Rsad2/Nr4a3/Il4ra/Fcer1g/Nbn/Il12b/Sema7a/Xcl1/Tgfb1/Il21/Slc11a1/Traf6/Vsir/Ptprc/Dnajb9/Stat6/Tlr4/Ccr2/Ddx21/Il10/Il18r1
BP	GO:0002443	leukocyte mediated immunity	291	0.482015	2.69855	1e-10	5.19784e-09	3.87959e-09	2041	tags=40%, list=18%, signal=34%	Bcl3/Tlr2/Cxcl5/Il6/Cxcl1/Ccl2/Batf/Fgl2/Il1b/Arid5a/Ctsc/Fcgr2b/Adora2b/Tnf/Bcl10/Irf7/Prkcd/Muc4/Il13ra2/Trem1/Hpx/Tlr3/Pnp/Il1r1/Nlrp3/Tnfrsf1b/Myd88/Hmox1/Traf2/Tcirg1/Ceacam1/Cd40/Syk/Ncf1/Snap23/Thoc1/Cd177/Icosl/Ifng/Cebpg/Vamp8/Rsad2/Fgr/Pvr/Il20rb/Nr4a3/Il4ra/Fcgr3/Fcer1g/Nbn/Tap1/H2-Q10/Il12b/Vav1/Xcl1/Clec2d/Fcgr1/Tgfb1/Stap1/Il21/C3/Slc11a1/Serpinb9/Traf6/Vsir/Serpinb9b/Tyrobp/Ptprc/G…
BP	GO:0002449	lymphocyte mediated immunity	218	0.489303	2.62054	1e-10	5.19784e-09	3.87959e-09	2037	tags=40%, list=18%, signal=33%	Bcl3/Il6/Batf/Fgl2/Il1b/Arid5a/Ctsc/Fcgr2b/Tnf/Bcl10/Irf7/Prkcd/Muc4/Il13ra2/Hpx/Pnp/Il1r1/Nlrp3/Tnfrsf1b/Myd88/Traf2/Tcirg1/Ceacam1/Cd40/Thoc1/Icosl/Ifng/Cebpg/Rsad2/Pvr/Il20rb/Il4ra/Fcgr3/Fcer1g/Nbn/Tap1/H2-Q10/Il12b/Vav1/Xcl1/Clec2d/Fcgr1/Tgfb1/Il21/C3/Slc11a1/Serpinb9/Traf6/Vsir/Serpinb9b/Ptprc/Gzmb/Tap2/Cyrib/Klrb1c/Stat6/Lyst/Cd24a/Ccr2/Stat5a/Crtam/Nckap1l/Klrk1/Ptpn6/Il18r1/H2-M3/Il23a/Cf…
BP	GO:0002460	adaptive immune response based on somatic recombination of immune receptors built from immunoglobulin superfamily domains	231	0.511537	2.76266	1e-10	5.19784e-09	3.87959e-09	2093	tags=42%, list=18%, signal=35%	Bcl3/Il6/Batf/Fgl2/Il1b/Relb/Tnfaip3/Clec4n/Arid5a/Ctsc/Il33/Zc3h12a/Fcgr2b/Nfkb2/Tnf/Irf1/Anxa1/Bcl10/Irf7/C3ar1/Ripk2/Prkcd/Muc4/Il13ra2/Hpx/Pnp/Il1r1/Nlrp3/Tnfrsf1b/Nfkbid/Myd88/Traf2/Tcirg1/Adam17/Sema4a/Il18bp/Cd40/Cd274/Gadd45g/Thoc1/Stat3/Icosl/Ifng/Rsad2/Pvr/Il20rb/Il4ra/Fcgr3/Fcer1g/Nbn/H2-Q10/Il12b/Xcl1/Fcgr1/Tgfb1/C3/Slc11a1/Serpinb9/Traf6/Vsir/Serpinb9b/Ptprc/Gzmb/Il17ra/Tap2/Cyrib/St…
BP	GO:0002521	leukocyte differentiation	436	0.339989	1.97411	1e-10	5.19784e-09	3.87959e-09	2079	tags=31%, list=18%, signal=26%	Bcl3/Tlr2/Ccl3/Il6/Ptpn2/Csf2/Cd83/Clec4e/Batf/Fgl2/Il1b/Relb/Tnfaip3/Zc3h12a/Ccr1/Clec4d/Tnfsf9/Tnf/Irf1/Anxa1/Snx10/Cd300lf/Ripk2/Adam8/Pnp/Nlrp3/Nfkbid/Azi2/Batf3/Junb/St3gal1/Tcirg1/Adam17/Sema4a/Ceacam1/Shb/Vnn1/Batf2/Syk/Csf1/Gadd45g/Ptger4/Il34/Calca/Trib1/Nrros/Stat3/Xbp1/Ifng/Cebpg/Socs1/Cebpb/Rsad2/Pglyrp1/Nfil3/Cyld/Rbpj/Ccl5/Il4ra/Dcstamp/Myc/Fcer1g/Irf8/Dclre1c/Id2/Egr1/Il12b/Fos/Vav…
BP	GO:0002526	acute inflammatory response	81	0.620867	2.84666	1e-10	5.19784e-09	3.87959e-09	1030	tags=47%, list=9%, signal=43%	Il6/Cxcl1/Saa3/Il1b/Fcgr2b/Tnf/Plscr1/Adam8/Trem1/Ptgs2/Nlrp3/Nupr1/Serpina3n/Vnn1/Ffar2/Ptges/Stat3/F3/Orm1/Ccr5/Saa2/Il20rb/Ccl5/B4galt1/Fcgr3/Orm2/Fcer1g/Bdkrb2/Cxcr2/Hp/Itih4/Fcgr1/C3/Npy/Serpinb9/Reg3g/Pik3cg/Lbp
BP	GO:0002683	negative regulation of immune system process	320	0.382529	2.16046	1e-10	5.19784e-09	3.87959e-09	2037	tags=34%, list=18%, signal=29%	Ptpn2/Arg2/Ccl2/Fgl2/Ccl12/Tnfaip3/Samsn1/Irak3/Il33/Zc3h12a/Ccr1/Fcgr2b/Tnf/Irf1/Mmp12/Anxa1/Slfn1/Samhd1/Cd80/Cd300lf/Sdc4/Muc4/Il13ra2/Stat2/Sftpd/Nfkbid/Tapbpl/Smpdl3b/Hmox1/Trafd1/Cd86/Ceacam1/Cd274/Ptger4/Thoc1/Calca/Trib1/Thbs1/Ifng/Socs1/Cebpb/Fgr/Pglyrp1/Cyld/Ido1/Trim21/Il20rb/Il4ra/Myc/Fcer1g/Dhx58/Tap1/Cx3cl1/Adar/Id2/Il12b/Oas3/Gpx2/Marchf7/Cd47/Clec2d/Tgfb1/Stap1/Pawr/Npy/Serpinb9/R…
BP	GO:0002694	regulation of leukocyte activation	406	0.395064	2.2774	1e-10	5.19784e-09	3.87959e-09	2375	tags=39%, list=21%, signal=32%	Il6/Ptpn2/Arg2/Ccl2/Cd83/Fgl2/Il1b/Tnfaip3/Samsn1/Ctsc/Il33/Zc3h12a/Clec4d/Fcgr2b/Tnfsf9/Adora2b/Irf1/Anxa1/Slfn1/Bcl10/Cd80/Cd300lf/Slc7a2/Ripk2/Sdc4/Tslp/Plscr1/Adam8/Il13ra2/Sphk1/Pnp/Nlrp3/Sftpd/Tnfrsf1b/Nfkbid/Myd88/Cftr/Hmox1/Cd86/Ceacam1/Shb/Vnn1/Cd40/Syk/Cd33/Cd274/Thoc1/Vcam1/Cd177/Xbp1/Thbs1/Icosl/Ifng/Vamp8/Socs1/Tnip2/Cebpb/Fgr/Pglyrp1/Sirpa/Cyld/Ido1/Il20rb/Ccl5/Nr4a3/Il4ra/Fcer1g/Cx…
BP	GO:0002696	positive regulation of leukocyte activation	250	0.44006	2.41642	1e-10	5.19784e-09	3.87959e-09	2110	tags=40%, list=18%, signal=34%	Il6/Ccl2/Cd83/Il1b/Ctsc/Il33/Clec4d/Tnfsf9/Adora2b/Irf1/Anxa1/Bcl10/Cd80/Ripk2/Tslp/Adam8/Pnp/Nlrp3/Nfkbid/Myd88/Cftr/Cd86/Ceacam1/Shb/Vnn1/Cd40/Syk/Cd274/Vcam1/Cd177/Xbp1/Thbs1/Icosl/Ifng/Vamp8/Socs1/Tnip2/Fgr/Sirpa/Cyld/Ccl5/Nr4a3/Il4ra/Fcer1g/Mmp8/Il6st/Il12b/Cdkn1a/Tirap/Xcl1/Tlr6/Cd47/Tgfb1/Stap1/Il21/Bst1/Nck1/Traf6/Vsir/Tyrobp/Ptprc/Lbp/Cyrib/Tnfsf14/Atp11c/Stat6/Tlr4/Lyst/Hamp/Cd24a/Ccr2/…
BP	GO:0002697	regulation of immune effector process	269	0.472203	2.61942	1e-10	5.19784e-09	3.87959e-09	2041	tags=41%, list=18%, signal=35%	Tlr2/Cxcl5/Il6/Cxcl1/Ccl2/Fgl2/Il1b/Tnfaip3/Arid5a/Irak3/Il33/Zc3h12a/Fcgr2b/Adora2b/Tnf/Irf1/Anxa1/Lacc1/Ripk2/Muc4/Il13ra2/Hpx/Tlr3/Pnp/Il1r1/Nlrp3/Tnfrsf1b/Nfkbid/Hmox1/Cd86/Traf2/Ceacam1/Shb/Cd40/Syk/Ffar2/Ncf1/Thoc1/Cd177/Xbp1/Ifng/Vamp8/Rsad2/Fgr/Pglyrp1/Pvr/Il20rb/Nr4a3/Il4ra/Fcgr3/Fcer1g/Dhx58/Tap1/H2-Q10/Il12b/Sema7a/Vav1/Xcl1/Cd47/Clec2d/Fcgr1/Tgfb1/Stap1/Il21/C3/Serpinb9/Traf6/Vsir/Ser…
BP	GO:0002699	positive regulation of immune effector process	189	0.499877	2.62419	1e-10	5.19784e-09	3.87959e-09	2041	tags=46%, list=18%, signal=38%	Tlr2/Il6/Cxcl1/Ccl2/Il1b/Arid5a/Il33/Adora2b/Tnf/Irf1/Anxa1/Lacc1/Ripk2/Il13ra2/Hpx/Pnp/Il1r1/Nlrp3/Nfkbid/Hmox1/Cd86/Traf2/Ceacam1/Shb/Cd40/Syk/Ffar2/Cd177/Xbp1/Ifng/Vamp8/Rsad2/Fgr/Pvr/Nr4a3/Il4ra/Fcgr3/Fcer1g/Dhx58/H2-Q10/Il12b/Sema7a/Vav1/Xcl1/Fcgr1/Tgfb1/Stap1/Il21/C3/Traf6/Tyrobp/Ptprc/Dnajb9/Lbp/Tap2/Cyrib/Klrb1c/Stat6/Tlr4/Cd24a/Ccr2/Stat5a/Crtam/Ddx21/Klrk1/Il10/Il18r1/H2-M3/Il23a/Ptprj/…
BP	GO:0002703	regulation of leukocyte mediated immunity	181	0.505771	2.63738	1e-10	5.19784e-09	3.87959e-09	2041	tags=45%, list=18%, signal=38%	Tlr2/Cxcl5/Il6/Cxcl1/Ccl2/Il1b/Arid5a/Fcgr2b/Adora2b/Tnf/Muc4/Il13ra2/Hpx/Tlr3/Pnp/Il1r1/Nlrp3/Tnfrsf1b/Hmox1/Traf2/Ceacam1/Cd40/Syk/Thoc1/Cd177/Ifng/Vamp8/Rsad2/Fgr/Pvr/Il20rb/Il4ra/Fcgr3/Fcer1g/Tap1/H2-Q10/Il12b/Vav1/Xcl1/Clec2d/Fcgr1/Tgfb1/Stap1/Il21/C3/Serpinb9/Traf6/Vsir/Serpinb9b/Tyrobp/Ptprc/Tap2/Cyrib/Klrb1c/Stat6/Tlr4/Cd24a/Ccr2/Stat5a/Crtam/Ddx21/Nckap1l/Klrk1/Ptpn6/Il18r1/H2-M3/Il23a/K…
BP	GO:0002705	positive regulation of leukocyte mediated immunity	107	0.523819	2.51514	1e-10	5.19784e-09	3.87959e-09	1996	tags=47%, list=17%, signal=39%	Il6/Cxcl1/Ccl2/Il1b/Arid5a/Tnf/Hpx/Pnp/Il1r1/Nlrp3/Traf2/Cd40/Cd177/Ifng/Rsad2/Pvr/Fcgr3/Fcer1g/H2-Q10/Il12b/Vav1/Xcl1/Fcgr1/Tgfb1/Stap1/Il21/C3/Traf6/Tyrobp/Ptprc/Tap2/Cyrib/Klrb1c/Stat6/Cd24a/Stat5a/Crtam/Ddx21/Klrk1/Il18r1/H2-M3/Il23a/Klre1/Il18/H2-K1/Fcer2a/Itgb2/Lag3/Itgb2l/H2-T24
BP	GO:0002706	regulation of lymphocyte mediated immunity	135	0.494424	2.47318	1e-10	5.19784e-09	3.87959e-09	1650	tags=40%, list=14%, signal=35%	Il6/Il1b/Arid5a/Fcgr2b/Tnf/Muc4/Hpx/Pnp/Il1r1/Nlrp3/Tnfrsf1b/Traf2/Ceacam1/Cd40/Thoc1/Ifng/Rsad2/Pvr/Il20rb/Fcgr3/Fcer1g/Tap1/H2-Q10/Il12b/Vav1/Xcl1/Clec2d/Fcgr1/Tgfb1/Il21/C3/Serpinb9/Traf6/Vsir/Serpinb9b/Ptprc/Tap2/Cyrib/Klrb1c/Stat6/Cd24a/Ccr2/Stat5a/Crtam/Nckap1l/Klrk1/Ptpn6/Il18r1/H2-M3/Il23a/Klre1/Il18/Parp3/H2-K1
BP	GO:0002764	immune response-regulating signaling pathway	253	0.484914	2.66786	1e-10	5.19784e-09	3.87959e-09	1921	tags=41%, list=17%, signal=35%	Tifa/Tlr2/Ptpn2/Oasl1/Clec4e/Slc15a3/Tnfaip3/Clec4n/Irgm1/Irak3/Zc3h12a/Clec4d/Irf1/Fpr1/Ifih1/Bcl10/Irf7/Lacc1/C3ar1/Cd300lf/Pigr/Cyba/Ripk2/Nfkbia/Trim30a/Plscr1/Tlr3/Nfkbid/Myd88/Smpdl3b/Arf6/Cd86/Tasl/Shb/Cd40/Syk/Cd33/Ffar2/Ly96/Irak2/Zc3hav1/Tlr7/Pik3ap1/Icosl/Ifng/Tnip2/Rsad2/C5ar1/Cyld/Il20rb/Nr4a3/Fcer1g/Dhx58/Tlr1/Ddx3x/Mapkapk2/Flot1/Ifi35/Oas3/Tirap/Rela/Tlr6/Cd47/Rps6ka3/Stap1/Pawr/F…
BP	GO:0002819	regulation of adaptive immune response	150	0.491066	2.49425	1e-10	5.19784e-09	3.87959e-09	1754	tags=38%, list=15%, signal=33%	Il6/Il1b/Tnfaip3/Clec4n/Arid5a/Samsn1/Il33/Zc3h12a/Fcgr2b/Tnf/Irf1/Anxa1/Irf7/Ripk2/Muc4/Hpx/Pnp/Il1r1/Nlrp3/Tnfrsf1b/Nfkbid/Traf2/Cd40/Cd274/Thoc1/Ifng/Rsad2/Pvr/Il20rb/Il4ra/Fcgr3/Fcer1g/H2-Q10/Il12b/Xcl1/Fcgr1/Tgfb1/C3/Slc11a1/Traf6/Vsir/Ptprc/Tap2/Cyrib/Stat6/Cd24a/Ccr2/Nckap1l/Ptpn6/Il18r1/H2-M3/Il23a/Il18/Parp3/H2-K1/Fcer2a/Socs5
BP	GO:0002822	regulation of adaptive immune response based on somatic recombination of immune receptors built from immunoglobulin superfamily domains	139	0.499567	2.50515	1e-10	5.19784e-09	3.87959e-09	2073	tags=43%, list=18%, signal=36%	Il6/Il1b/Tnfaip3/Clec4n/Arid5a/Il33/Zc3h12a/Fcgr2b/Tnf/Irf1/Anxa1/Ripk2/Muc4/Hpx/Pnp/Il1r1/Nlrp3/Tnfrsf1b/Nfkbid/Traf2/Cd40/Cd274/Thoc1/Ifng/Rsad2/Pvr/Il20rb/Il4ra/Fcgr3/Fcer1g/H2-Q10/Il12b/Xcl1/Fcgr1/Tgfb1/C3/Slc11a1/Traf6/Vsir/Ptprc/Tap2/Cyrib/Stat6/Cd24a/Ccr2/Nckap1l/Ptpn6/Il18r1/H2-M3/Il23a/Il18/Parp3/H2-K1/Fcer2a/Socs5/Ada/H2-T24/H2-Ab1/Il7r/Otud5
BP	GO:0002831	regulation of response to biotic stimulus	222	0.535307	2.87683	1e-10	5.19784e-09	3.87959e-09	1621	tags=43%, list=14%, signal=37%	Tlr2/Cxcl5/Ptpn2/Arg2/Cxcl1/Oasl1/Fgl2/Il1b/Tnfaip3/Clec4n/Irgm1/Irak3/Sting1/Zc3h12a/Ccr1/Apobec3/Ikbke/Irf1/Mmp12/Ifi203/Irf7/Trim30d/Samhd1/Trim12a/Cyba/Ripk2/Trim30a/Muc4/Plscr1/Adam8/Hpx/Stat2/Zbp1/Smpdl3b/Trim12c/Trafd1/Tomm70a/Ceacam1/Tasl/Syk/Ffar2/Cd274/Ly96/Zc3hav1/Ncf1/Trib1/Parp9/Ifng/Tbk1/Socs1/Fgr/Pvr/Trim21/Ccl5/Dhx58/Tap1/Cx3cl1/Adar/Ifi35/Il12b/Oas3/Optn/Tirap/Vav1/Xcl1/Stat1/Cle…
BP	GO:0002833	positive regulation of response to biotic stimulus	118	0.558285	2.7333	1e-10	5.19784e-09	3.87959e-09	1831	tags=49%, list=16%, signal=42%	Tlr2/Cxcl1/Oasl1/Clec4n/Irgm1/Sting1/Ikbke/Mmp12/Ifi203/Irf7/Trim30d/Trim12a/Cyba/Trim30a/Plscr1/Adam8/Hpx/Zbp1/Trim12c/Tomm70a/Tasl/Syk/Ffar2/Cd274/Ly96/Zc3hav1/Parp9/Tbk1/Pvr/Dhx58/Ifi35/Il12b/Tirap/Vav1/Xcl1/Il21/Traf6/Tyrobp/Lbp/Klrb1c/Tlr4/Cd24a/Stat5a/Crtam/Klrk1/Pspc1/Matr3/Cd180/Riok3/H2-M3/Polr3d/Klre1/Txk/Tlr8/Il17f/Gsdme/Sfpq/Tlr9
MF	GO:0005125	cytokine activity	155	0.539359	2.76189	1e-10	5.19784e-09	3.87959e-09	1798	tags=41%, list=16%, signal=35%	Ccl3/Cxcl5/Cxcl10/Il6/Cxcl2/Ccl7/Cxcl1/Csf2/Ccl2/Ccl4/Ccl9/Il1b/Ccl12/Cxcl16/Ccl20/Il33/Tnfsf9/Timp1/Tnf/Cxcl9/Ccl17/Cxcl13/Il36g/Ccl22/Cxcl11/Tslp/Ccl11/Ebi3/Csf1/Il34/Nampt/Sectm1a/Ifng/Pglyrp1/Gdf3/Ccl5/Gdf15/Inhba/Areg/Cx3cl1/Tnfsf10/Il12b/Spp1/Xcl1/Cxcl17/Tgfb1/Il21/Fasl/Ifna11/Tnfsf8/Tnfsf14/Ccl28/Il10/Ccl6/Sectm1b/Il23a/Il18/Bmp8a/Gdf5/Ccl8/Bmp8b/Il17f/Ccl1/Ltb
MF	GO:0005126	cytokine receptor binding	203	0.531253	2.8109	1e-10	5.19784e-09	3.87959e-09	2349	tags=49%, list=21%, signal=39%	Ccl3/Cxcl5/Cxcl10/Il6/Cxcl2/Ccl7/Cxcl1/Csf2/Ccl2/Ccl4/Ccl9/Il1b/Ccl12/Osmr/Cxcl16/Ccl20/Il33/Tnfsf9/Tnf/Cxcl9/Ccl17/Cxcl13/Cd300lf/Ccl22/Cxcl11/Tslp/Ccl11/Ebi3/Myd88/Sdcbp/Traf2/Adam17/Ceacam1/Syk/Csf1/Il34/Ccrl2/Stat3/Ifng/Cflar/Lrg1/Ccl5/Il1rap/Cx3cl1/Prl7c1/Il6st/Tnfsf10/Il12b/Xcl1/Stat1/Pgf/Cxcl17/Tgfb1/Stap1/Il21/Fasl/Ifna11/Traf6/Jak1/Tnfsf8/Prl3b1/Tnfsf14/Traf3/Ccl28/Il10/Socs2/Defb3/Defb1…
CC	GO:0005740	mitochondrial envelope	483	-0.371369	-2.05422	1e-10	5.19784e-09	3.87959e-09	3244	tags=45%, list=28%, signal=34%	Nln/Cox7a2l/Ppox/Nipsnap2/Acadvl/Afg3l1/Higd1a/Dmac2/Dnajc30/Slc25a10/Ndufa7/Tmem126a/Ngrn/Bnip3l/Armcx1/Asl/Dhodh/Ndufa4/Romo1/Hk1/Cdc25c/Slc27a1/Cidea/Fundc2/Cnp/Coq7/Ndufa3/Ndufs5/Coa7/Gper1/Nme4/Capn2/Micos13/Uqcc1/Ldhb/Tafazzin/Slc25a12/Ndufa12/Tomm40/Ucp3/Synj2/Glud1/Bik/Ndufaf3/Ndufa5/Timm22/Sirt3/Coq5/Eci1/Ndufa13/Atp5j/Fundc1/Ndufb9/Coq6/Atp5j2/Hax1/Ucp2/Nnt/Ndufv2/Cfl1/Bad/Maoa/Acsl5/Co…
CC	GO:0005743	mitochondrial inner membrane	323	-0.434731	-2.30365	1e-10	5.19784e-09	3.87959e-09	3570	tags=52%, list=31%, signal=37%	Dmac1/Slc25a4/Atp5o/Tufm/Dhfr/Slc25a24/Slc25a32/Cibar1/Atpsckmt/Uqcrc2/Tk2/Uqcrb/Ucp1/Cox7a2l/Ppox/Acadvl/Afg3l1/Higd1a/Dmac2/Dnajc30/Slc25a10/Ndufa7/Tmem126a/Dhodh/Ndufa4/Romo1/Slc27a1/Cnp/Coq7/Ndufa3/Ndufs5/Micos13/Uqcc1/Ldhb/Tafazzin/Slc25a12/Ndufa12/Tomm40/Ucp3/Glud1/Ndufaf3/Ndufa5/Timm22/Sirt3/Coq5/Eci1/Ndufa13/Atp5j/Ndufb9/Coq6/Atp5j2/Ucp2/Nnt/Ndufv2/Acsl5/Coa3/Hadhb/Pink1/Mcu/Capn10/Vdac2/…
BP	GO:0006091	generation of precursor metabolites and energy	304	-0.393468	-2.08111	1e-10	5.19784e-09	3.87959e-09	3299	tags=50%, list=29%, signal=37%	Uqcrb/Pdhb/Gnmt/Cd36/Idh3a/Cox7a2l/Ppp1r3g/Bpgm/Nipsnap2/Mtfr1/Adra1b/Dnajc30/Ndufa7/Inpp5k/Hkdc1/Prxl2c/Slc37a4/Tpi1/Ndufa4/Eno1/Hk1/Cdk1/Mdh1/Aldoc/Idh1/Coq7/Akt1/Gpi1/Pgam1/Grb10/Adrb1/Shpk/Tafazzin/Slc25a12/Ndufa12/Hmgcll1/Gyg/Ndufa5/Sirt3/Atp5j/Gaa/Etfrf1/Ndufb9/Atp5j2/Nnt/Ndufv2/Pink1/Igf2/App/Ndufv1/Arl2/P2rx7/Pfkfb2/Slc4a1/Dlat/Phka1/Crot/Pgls/Fxn/Ndufs3/Cox5b/Sdhc/Cyc1/Tkfc/Ndufa10/Ndufb…
BP	GO:0006364	rRNA processing	122	0.507877	2.49377	1e-10	5.19784e-09	3.87959e-09	1898	tags=43%, list=17%, signal=36%	Mphosph10/Rrs1/Wdr43/Heatr1/Gtpbp4/Eif6/Nhp2/Nifk/Wdr36/Rnasel/Exosc2/Rpl7l1/Rrp15/Mrto4/Brix1/Nop2/Ppan/Tsr3/Ngdn/Mak16/Ftsj3/Utp11/Ddx10/Rrp8/Wdr75/Isg20/Rpf2/Riok2/Rrp36/Krr1/Mrpl1/Ddx27/Utp23/Tbl3/Fcf1/Pwp1/Wdr74/Ddx21/Utp4/Gar1/Riok3/Rpl14/Dimt1/Shq1/Wdr55/Wdr12/Utp6/Ncl/Fbl/Znhit6/Imp3/Ddx18
BP	GO:0006959	humoral immune response	143	0.536108	2.70099	1e-10	5.19784e-09	3.87959e-09	2093	tags=41%, list=18%, signal=34%	Bcl3/Cxcl5/Cxcl10/Cxcl2/Cxcl1/Il1b/Ccl12/Ccl20/Fcgr2b/Cfb/Tnf/Nts/Cxcl9/Ccl17/Cxcl13/Ccl22/Cxcl11/Tslp/Hpx/Sftpd/Slpi/Ifng/Adm/Pglyrp1/Rbpj/S100a9/Wfdc3/C3/Ifna11/Npy/Reg3g/Hamp2/Ptprc/Reg1/Dmbt1/Reg3d/Hamp/Ccr2/Ccl28/Ptpn6/Wfdc18/Cfh/Aire/Mbl1/C1ra/Ccl8/Fcer2a/Il17f/Defb1/Ccl1/Ifna9/Fga/C1qb/Reg3b/Il36rn/Rgcc/Ltf/Tac1/Masp2
BP	GO:0007159	leukocyte cell-cell adhesion	266	0.437059	2.41522	1e-10	5.19784e-09	3.87959e-09	2150	tags=40%, list=19%, signal=33%	Il6/Ptpn2/Arg2/Ccl2/Cd83/Fgl2/Il1b/Zc3h12a/Tnfsf9/Tnf/Irf1/Anxa1/Slfn1/Bcl10/Olr1/Cd80/Selp/Ripk2/Sdc4/Adam8/Sele/Pnp/Has2/Nlrp3/Sftpd/Nfkbid/Cd86/Ceacam1/Shb/Vnn1/Syk/Cd274/Calca/Vcam1/Cd177/Xbp1/Thbs1/Icosl/Ifng/S100a8/St3gal4/Socs1/Cebpb/Sirpa/Cyld/Ido1/Il20rb/Ccl5/S100a9/Nr4a3/Il4ra/Il6st/Il12b/Rela/Marchf7/Xcl1/Cd47/Tgfb1/Il21/Pawr/Sema4d/Sell/Nck1/Traf6/Vsir/Ptprc/Cyrib/Tnfsf14/Gcnt1/Cd24a/…
BP	GO:0007249	I-kappaB kinase/NF-kappaB signaling	163	0.457383	2.36213	1e-10	5.19784e-09	3.87959e-09	2082	tags=39%, list=18%, signal=33%	Tifa/Bcl3/Tlr2/Saa3/Il1b/Relb/Tnfaip3/Clec4n/Zc3h12a/Clec4d/Tnf/Irf1/Bcl10/Trim30d/Nfkbib/Trim12a/Tank/Ripk2/Nfkbia/Trim30a/Tlr3/Nfkbid/Azi2/Myd88/Trim12c/Traf2/Cd40/Irak2/Zc3hav1/Tlr7/Rel/Tnip2/Sirpa/Trim21/Cx3cl1/Casp1/Tnfsf10/Optn/Tirap/Rela/Tlr6/Stat1/Trim25/Fasl/Traf6/Tlr4/Traf3/Ddx21/Map3k14/Riok3/Traf1/Ikbkb/Trim13/Tlr8/Pim2/S100a4/Nlrp6/Tlr9/Irak4/Btk/Rock1/Chuk/Ltbr/Ltf
MF	GO:0008009	chemokine activity	32	0.797253	2.97419	1e-10	5.19784e-09	3.87959e-09	815	tags=69%, list=7%, signal=64%	Ccl3/Cxcl5/Cxcl10/Cxcl2/Ccl7/Cxcl1/Ccl2/Ccl4/Ccl9/Ccl12/Cxcl16/Ccl20/Cxcl9/Ccl17/Cxcl13/Ccl22/Cxcl11/Ccl11/Ccl5/Cx3cl1/Xcl1/Cxcl17
BP	GO:0009615	response to virus	205	0.580368	3.07983	1e-10	5.19784e-09	3.87959e-09	1373	tags=43%, list=12%, signal=39%	Bcl3/Cxcl10/Il6/Ifit1/Rtp4/Oasl1/Ifit3/Fgl2/Il1b/Irgm1/Irak3/Sting1/Hif1a/Il33/Zc3h12a/Apobec3/Ikbke/Tnf/Irf1/Mmp12/Cxcl9/Ifih1/Ifit2/Irf7/Samhd1/Trim12a/Mx1/Plscr1/Stat2/Tlr3/Irf5/Zbp1/Nlrp3/Myd88/Apobec1/Batf3/Mx2/Cd86/Nfkb1/Pmaip1/Tomm70a/Ifngr2/Cd40/Ifitm1/Zc3hav1/Cxadr/Tlr7/Parp9/Oas1b/Irf2/Rnasel/Ifng/Il10rb/Tbk1/G3bp1/Vamp8/Rsad2/Oasl2/Ccl5/Slfn9/Ifitm3/Dhx58/Ddx3x/Eif2ak2/Adar/Il12b/Oas3/…
BP	GO:0009617	response to bacterium	450	0.510241	2.9599	1e-10	5.19784e-09	3.87959e-09	1494	tags=38%, list=13%, signal=34%	Gch1/Bcl3/Tlr2/Cxcl5/Cxcl10/Il6/Ifit1/Cxcl2/Arg2/Cxcl1/Slfn2/Litaf/Saa3/Ccl2/Clec4e/Ifit3/Il1b/Ccl12/Cxcl16/Tnfaip3/Arid5a/Irgm1/Slfn4/Irak3/Zc3h12a/Clec4d/Fcgr2b/Tnf/Cxcl9/Bcl10/Trim30d/Adamts4/Cxcl13/Cd80/Bdkrb1/Nfkbib/Gbp7/Il36g/Ptgir/Trim12a/Cyba/Ripk2/Cxcl11/Mt2/Nfkbia/Prkcd/Trim30a/Tslp/Plscr1/Usp18/Trem1/Irf5/Ptgs2/Rgs1/Nlrp3/Sftpd/Tnfrsf1b/Myd88/Zfp36/Trim12c/Cd86/Acp5/Nfkb1/Gsdmd/Adam17/…
CC	GO:0009897	external side of plasma membrane	298	0.405679	2.27633	1e-10	5.19784e-09	3.87959e-09	2123	tags=38%, list=19%, signal=31%	Tlr2/Cxcl10/Il6/Cd83/Osmr/Ccr1/Fcgr2b/Tnf/Cxcl9/Anxa1/Cd80/Selp/Cd302/Msr1/Il13ra2/Sele/Il1r1/Ebi3/Aqp4/Ly75/Cd86/Ceacam1/Plet1/Cd40/Cd33/Cd274/Ccrl2/Vcam1/Thbs1/Icosl/Ifng/Ccr5/Gsr/Cd69/Adgre1/Ly6a/B4galt1/Fcgr3/Fcer1g/Cxcr2/Flot1/Entpd1/Fgg/H2-Q10/Il6st/Ctsb/Il12b/Itgav/Pdpn/Abcb1b/Sema7a/Clec2d/Tmem123/Fcgr1/Siglece/Sell/Fasl/Chrna7/Cd209e/Fcgr4/Ctsk/Vsir/Art2b/Ptprc/Htr2c/Klrb1c/Tlr4/Cd24a/Cc…
BP	GO:0016072	rRNA metabolic process	129	0.496546	2.46901	1e-10	5.19784e-09	3.87959e-09	1898	tags=41%, list=17%, signal=35%	Mphosph10/Rrs1/Wdr43/Heatr1/Gtpbp4/Eif6/Nhp2/Nifk/Wdr36/Rnasel/Exosc2/Rpl7l1/Rrp15/Mrto4/Slfn9/Brix1/Nop2/Ppan/Tsr3/Ngdn/Mak16/Ftsj3/Utp11/Ddx10/Rrp8/Wdr75/Isg20/Rpf2/Riok2/Rrp36/Krr1/Mrpl1/Ddx27/Utp23/Tbl3/Fcf1/Pwp1/Wdr74/Ddx21/Utp4/Gar1/Riok3/Rpl14/Dimt1/Shq1/Wdr55/Wdr12/Utp6/Ncl/Fbl/Znhit6/Imp3/Ddx18
BP	GO:0019221	cytokine-mediated signaling pathway	272	0.561989	3.11766	1e-10	5.19784e-09	3.87959e-09	1780	tags=47%, list=16%, signal=40%	Ccl3/Cxcl5/Cxcl10/Il6/Ptpn2/Cxcl2/Ccl7/Cxcl1/Oasl1/Ccl2/Ccl4/Ccl9/Il1b/Ccl12/Osmr/Csf2rb2/Ccl20/Irgm1/Irak3/Hif1a/Il33/Ccr1/Ikbke/Tnf/Irf1/Mmp12/Cxcl9/Csf2rb/Irf7/Samhd1/Ccl17/Cxcl13/Cd300lf/Il36g/Ccl22/Il1r2/Ripk2/Cxcl11/Nfkbia/Tslp/Il13ra2/Ccl11/Hpx/Stat2/Irf5/Zbp1/Sphk1/Il1r1/Ebi3/Ugcg/Myd88/Rffl/Traf2/Adam17/Ceacam1/Ifngr2/Syk/Ifitm1/Csf1/Irak2/Il34/Parp9/Stat3/F3/Ackr1/Ifng/Il10rb/Tbk1/Socs1…
BP	GO:0019730	antimicrobial humoral response	77	0.593457	2.71071	1e-10	5.19784e-09	3.87959e-09	2089	tags=49%, list=18%, signal=41%	Bcl3/Cxcl5/Cxcl10/Cxcl2/Cxcl1/Ccl12/Ccl20/Nts/Cxcl9/Ccl17/Cxcl13/Ccl22/Cxcl11/Tslp/Sftpd/Slpi/Adm/Pglyrp1/S100a9/Wfdc3/Npy/Reg3g/Hamp2/Reg1/Dmbt1/Reg3d/Hamp/Ccl28/Wfdc18/Ccl8/Il17f/Defb1/Ccl1/Fga/Reg3b/Il36rn/Ltf/Tac1
CC	GO:0019866	organelle inner membrane	356	-0.405844	-2.1812	1e-10	5.19784e-09	3.87959e-09	3338	tags=49%, list=29%, signal=36%	Dmac1/Slc25a4/Atp5o/Tufm/Dhfr/Slc25a24/Slc25a32/Cibar1/Atpsckmt/Uqcrc2/Tk2/Tm7sf2/Uqcrb/Ucp1/Cox7a2l/Ppox/Acadvl/Afg3l1/Higd1a/Dpy19l1/Dmac2/Dnajc30/Slc25a10/Ndufa7/Tmem126a/Dhodh/Ndufa4/Cav2/Romo1/Slc27a1/Cnp/Coq7/Ndufa3/Ndufs5/Micos13/Uqcc1/Ldhb/Tafazzin/Slc25a12/Ndufa12/Tomm40/Ucp3/Glud1/Ndufaf3/Ndufa5/Timm22/Sirt3/Coq5/Eci1/Ndufa13/Atp5j/Ndufb9/Coq6/Atp5j2/Ucp2/Nnt/Ndufv2/Acsl5/Coa3/Hadhb/Pin…
BP	GO:0022409	positive regulation of cell-cell adhesion	203	0.424521	2.24617	1e-10	5.19784e-09	3.87959e-09	2079	tags=41%, list=18%, signal=34%	Il6/Ccl2/Cd83/Il1b/Tnfsf9/Tnf/Irf1/Anxa1/Bcl10/Cxcl13/Cd80/Selp/Ripk2/Adam8/Sele/Pnp/Has2/Nlrp3/Nfkbid/Cd86/Ceacam1/Shb/Vnn1/Syk/Cd274/Vcam1/Xbp1/Icosl/Ifng/St3gal4/Socs1/Ccr5/Sirpa/Cyld/Ccl5/Nr4a3/Il4ra/Flot1/Cx3cl1/Fgg/Il6st/Il12b/Pdpn/Gcnt2/Rela/Xcl1/Cd47/Tgfb1/Il21/Pawr/Nck1/Traf6/Jak1/Vsir/Ptprc/Cyrib/Tnfsf14/Cd24a/Ccr2/Stat5a/Nckap1l/Slc7a1/Ap3b1/Il23a/Lck/Il6ra/Il18/Socs5/Lgals8/Itgal/Vtcn…
BP	GO:0022613	ribonucleoprotein complex biogenesis	258	0.415035	2.28263	1e-10	5.19784e-09	3.87959e-09	1898	tags=36%, list=17%, signal=30%	Nop58/Riox2/Mphosph10/Rrs1/Nufip1/Wdr43/Heatr1/Gtpbp4/Eif6/Sdad1/Nip7/Nhp2/Nifk/Eif5/Denr/Wdr36/Rnasel/Strap/Gnl2/Exosc2/Eif2s2/Rpl7l1/Rrp15/Malsu1/Mrto4/Brix1/Rsl24d1/Fastkd2/Ddx3x/Nop2/Ppan/Tsr3/Ngdn/Abce1/Adar/Mak16/Ftsj3/Noc4l/Utp11/Ddx10/Rrp8/Aatf/Nmd3/Wdr75/Isg20/Rpf2/Riok2/Rrp36/Atr/Krr1/Srsf6/Heatr3/Mrpl1/Ddx27/Utp23/Nop16/Aar2/Tbl3/Fcf1/Snrpd1/Pwp1/Wdr74/Ddx21/Prpf31/Utp4/Clp1/Prpf18/Gar…
MF	GO:0030545	signaling receptor regulator activity	369	0.37319	2.14097	1e-10	5.19784e-09	3.87959e-09	2165	tags=31%, list=19%, signal=26%	Ccl3/Cxcl5/Cxcl10/Il6/Cxcl2/Ccl7/Cxcl1/Csf2/Saa3/Ccl2/Ccl4/Ly6i/Ccl9/Il1b/Ccl12/Cxcl16/Ccl20/Il33/Tnfsf9/Timp1/Tnf/Nts/Cxcl9/Ccl17/Cxcl13/Il36g/Ccl22/Cxcl11/Tslp/Ccl11/Ebi3/Hbegf/Sema4a/Artn/Csf1/Il34/Sema6b/Calca/Nampt/Sectm1a/Ifng/Adm/Pglyrp1/Gdf3/Ccl5/Ly6a/Gdf15/Inhba/Ly6f/Areg/Cx3cl1/Prl7c1/Tnfsf10/Il12b/Spp1/Fgf17/Sema7a/Xcl1/Manf/Pgf/Cxcl17/Tgfb1/Il21/Sema4d/Fasl/Ifna11/Npy/Pspn/Hamp2/Reg1/…
MF	GO:0030546	signaling receptor activator activity	346	0.380859	2.16628	1e-10	5.19784e-09	3.87959e-09	2165	tags=32%, list=19%, signal=27%	Ccl3/Cxcl5/Cxcl10/Il6/Cxcl2/Ccl7/Cxcl1/Csf2/Saa3/Ccl2/Ccl4/Ccl9/Il1b/Ccl12/Cxcl16/Ccl20/Il33/Tnfsf9/Timp1/Tnf/Nts/Cxcl9/Ccl17/Cxcl13/Il36g/Ccl22/Cxcl11/Tslp/Ccl11/Ebi3/Hbegf/Sema4a/Artn/Csf1/Il34/Sema6b/Calca/Nampt/Sectm1a/Ifng/Adm/Pglyrp1/Gdf3/Ccl5/Gdf15/Inhba/Areg/Cx3cl1/Prl7c1/Tnfsf10/Il12b/Spp1/Fgf17/Sema7a/Xcl1/Manf/Pgf/Cxcl17/Tgfb1/Il21/Sema4d/Fasl/Ifna11/Npy/Pspn/Hamp2/Reg1/Tnfsf8/Gcg/Osgi…
BP	GO:0030593	neutrophil chemotaxis	77	0.645497	2.94841	1e-10	5.19784e-09	3.87959e-09	1452	tags=56%, list=13%, signal=49%	Ccl3/Cxcl5/Cxcl10/Cxcl2/Ccl7/Cxcl1/Ccl2/Ccl4/Ccl9/Il1b/Ccl12/Ccl20/Cxcl9/Ccl17/Cxcl13/C3ar1/Ccl22/Cxcl11/Ccl11/Trem1/Syk/Cxadr/Ifng/S100a8/C5ar1/Ccl5/S100a9/Fcgr3/Fcer1g/Cxcr2/Cx3cl1/Tirap/Spp1/Vav1/Xcl1/Sell/Bst1/Lbp/Nckap1l/Pikfyve/Ccl6/Pde4b/Il23a
BP	GO:0030595	leukocyte chemotaxis	169	0.541472	2.7938	1e-10	5.19784e-09	3.87959e-09	1515	tags=41%, list=13%, signal=36%	Ch25h/Ccl3/Cxcl5/Cxcl10/Cxcl2/Ccl7/Cxcl1/Ccl2/Ccl4/Ccl9/Il1b/Ccl12/Cxcl16/Ccl20/Ccr1/Cxcl9/Anxa1/Ccl17/Cxcl13/C3ar1/Ccl22/Cxcl11/Adam8/Ccl11/Trem1/Cyp7b1/Adam17/Syk/Csf1/Ffar2/Cxadr/Il34/Calca/Slc12a2/Akirin1/Thbs1/Ifng/S100a8/C5ar1/Saa2/Ccl5/S100a9/Fcgr3/Fcer1g/Cxcr2/Cx3cl1/Tirap/Spp1/Vav1/Xcl1/Pgf/Cxcl17/Stap1/Sell/Bst1/Pla2g7/Gpr35/Il17ra/Lbp/Tnfsf14/Lyst/Ccr2/Nckap1l/Pikfyve/Ccl6/Pde4b/Il23a/…
BP	GO:0031347	regulation of defense response	408	0.502278	2.90024	1e-10	5.19784e-09	3.87959e-09	1453	tags=38%, list=13%, signal=34%	Tlr2/Ccl3/Cxcl5/Il6/Ptpn2/Arg2/Cxcl1/Fgl2/Il1b/Tnfaip3/Clec4n/Irgm1/Ctsc/Irak3/Sting1/Il33/Zc3h12a/Ccr1/Apobec3/Fcgr2b/Casp4/Socs3/Adora2b/Ikbke/Tnf/Irf1/Mmp12/Anxa1/Ifi203/Irf7/Trim30d/Lacc1/Samhd1/Slc7a2/Trim12a/Cyba/Ripk2/Nfkbia/Trim30a/Tslp/Plscr1/Adam8/Hpx/Stat2/Tlr3/Zbp1/Ptgs2/Sphk1/Il1r1/Nlrp3/Tnfrsf1b/Myd88/Smpdl3b/Zfp36/Nupr1/Trim12c/Trafd1/Acp5/Nfkb1/Tomm70a/Ceacam1/Tasl/Syk/Ffar2/Zc3ha…
BP	GO:0031349	positive regulation of defense response	184	0.553173	2.89026	1e-10	5.19784e-09	3.87959e-09	1295	tags=43%, list=11%, signal=39%	Tlr2/Ccl3/Il6/Cxcl1/Il1b/Clec4n/Irgm1/Ctsc/Sting1/Il33/Adora2b/Ikbke/Tnf/Mmp12/Ifi203/Irf7/Trim30d/Trim12a/Cyba/Ripk2/Nfkbia/Trim30a/Tslp/Plscr1/Adam8/Hpx/Tlr3/Zbp1/Ptgs2/Nupr1/Trim12c/Tomm70a/Tasl/Syk/Ffar2/Ptger4/Parp9/Gja1/Ifng/S100a8/Tbk1/Vamp8/Ccr5/Cebpb/Pvr/Abcc1/Ido1/Ccl5/S100a9/Fcgr3/Fcer1g/Mmp8/Ifi35/Il12b/Optn/Tirap/Vav1/Xcl1/Tlr6/Cd47/Fcgr1/Stap1/Il21/C3/Tnfrsf1a/Tyrobp/Pik3cg/Il17ra/L…
CC	GO:0031966	mitochondrial membrane	447	-0.366436	-2.00227	1e-10	5.19784e-09	3.87959e-09	3235	tags=44%, list=28%, signal=33%	Cox7a2l/Ppox/Nipsnap2/Acadvl/Afg3l1/Higd1a/Dmac2/Dnajc30/Slc25a10/Ndufa7/Tmem126a/Ngrn/Bnip3l/Armcx1/Asl/Dhodh/Ndufa4/Romo1/Hk1/Slc27a1/Fundc2/Cnp/Coq7/Ndufa3/Ndufs5/Gper1/Micos13/Uqcc1/Ldhb/Tafazzin/Slc25a12/Ndufa12/Tomm40/Ucp3/Synj2/Glud1/Ndufaf3/Ndufa5/Timm22/Sirt3/Coq5/Eci1/Ndufa13/Atp5j/Fundc1/Ndufb9/Coq6/Atp5j2/Hax1/Ucp2/Nnt/Ndufv2/Cfl1/Bad/Maoa/Acsl5/Coa3/Hadhb/Pink1/Mcu/Capn10/Vdac2/Timm1…
BP	GO:0032103	positive regulation of response to external stimulus	299	0.498502	2.79974	1e-10	5.19784e-09	3.87959e-09	1534	tags=39%, list=13%, signal=35%	Tlr2/Ccl3/Cxcl10/Il6/Ccl7/Cxcl1/Oasl1/Ccl2/Il1b/Clec4n/Irgm1/Ctsc/Sting1/Il33/Ccr1/Adora2b/Ikbke/Tnf/Mmp12/Ifi203/Irf7/Trim30d/Cxcl13/C3ar1/Trim12a/Cyba/Ripk2/Nfkbia/Trim30a/Tslp/Plscr1/Adam8/Trem1/Hpx/Tlr3/Zbp1/Ptgs2/Nupr1/Trim12c/Adam17/Tomm70a/Tasl/Artn/Syk/Csf1/Ffar2/Ly96/Zc3hav1/Ptger4/Il34/Parp9/Akirin1/Thbs1/Ifng/S100a8/Tbk1/Vamp8/Ccr5/Cebpb/C5ar1/Tpbg/Pvr/Abcc1/Ido1/Ccl5/S100a9/Fcgr3/Fcer…
BP	GO:0032496	response to lipopolysaccharide	197	0.568338	2.99607	1e-10	5.19784e-09	3.87959e-09	1088	tags=41%, list=10%, signal=37%	Gch1/Cxcl5/Cxcl10/Il6/Cxcl2/Cxcl1/Litaf/Ccl2/Il1b/Ccl12/Cxcl16/Tnfaip3/Arid5a/Irgm1/Irak3/Zc3h12a/Tnf/Cxcl9/Bcl10/Trim30d/Cxcl13/Cd80/Bdkrb1/Nfkbib/Il36g/Ptgir/Trim12a/Ripk2/Cxcl11/Nfkbia/Trim30a/Plscr1/Ptgs2/Nlrp3/Tnfrsf1b/Myd88/Zfp36/Trim12c/Cd86/Acp5/Nfkb1/Adam17/Cmpk2/Slpi/Cd274/Ly96/Irak2/Ptger4/Trib1/Xbp1/Ifng/Adm/S100a8/Tnip2/Cebpb/Sirpa/Ido1/Ccl5/S100a9/Ncf2/Mapkapk2/Irf8/Eif2ak2/Cx3cl1/C…
BP	GO:0032602	chemokine production	92	0.558857	2.63499	1e-10	5.19784e-09	3.87959e-09	1831	tags=47%, list=16%, signal=40%	Tlr2/Cxcl5/Il6/Arg2/Il1b/Il33/Adora2b/Tnf/Ripk2/P2ry2/Tslp/Mcoln2/Trem1/Tlr3/Myd88/Adam17/Syk/Ffar2/Tlr7/Ackr1/Mefv/Ifng/Sirpa/Ccl5/Il4ra/Eif2ak2/Egr1/Oas3/Tirap/Il17ra/Lbp/Tlr4/Cd24a/Oas1e/Epha2/Mul1/Aire/Il6ra/Il18/Adcyap1/Socs5/Il17f/Tlr9
BP	GO:0032606	type I interferon production	64	0.610846	2.6926	1e-10	5.19784e-09	3.87959e-09	1671	tags=55%, list=15%, signal=47%	Tlr2/Relb/Sting1/Irf1/Mmp12/Ifih1/Irf7/Tlr3/Irf5/Azi2/Myd88/Irf9/Tomm70a/Syk/Zc3hav1/Tlr7/Rel/Tbk1/G3bp1/Sirpa/Dhx58/Ddx3x/Irf8/Flot1/Oas3/Tirap/Stat1/Rnf125/Tlr4/Traf3/Oas1e/Riok3/Polr3d/Tlr8/Dhx33
BP	GO:0032609	interferon-gamma production	95	0.558505	2.64091	1e-10	5.19784e-09	3.87959e-09	1913	tags=46%, list=17%, signal=39%	Bcl3/Il1b/Arid5a/Il33/Zc3h12a/Tnfsf9/Tnf/Ripk2/Tlr3/Il1r1/Azi2/Tcirg1/Cd274/Gadd45g/Tlr7/Cebpg/Pglyrp1/Il20rb/Irf8/Ddit3/Il12b/Cd47/Il21/Slc11a1/Vsir/Cyrib/Tlr4/Ccr2/Crtam/Klrk1/Il10/Il18r1/Pde4b/H2-M3/Il23a/Klre1/Il18/Txk/Tlr8/Nlrp6/Tlr9/Vtcn1/Runx1/Cd244a
BP	GO:0032611	interleukin-1 beta production	64	0.634936	2.79878	1e-10	5.19784e-09	3.87959e-09	1083	tags=45%, list=9%, signal=41%	Tlr2/Ccl3/Il6/Arg2/Il1b/Tnfaip3/Zc3h12a/Casp4/Tnf/Ripk2/Sphk1/Nlrp3/Myd88/Aqp4/Acp5/Gsdmd/Cd33/Stat3/Mefv/Ifng/Ccr5/Sirpa/Casp1/Egr1/Tlr6/Chrna7/S1pr3/Tyrobp/Tlr4
BP	GO:0032612	interleukin-1 production	80	0.623019	2.85203	1e-10	5.19784e-09	3.87959e-09	1083	tags=45%, list=9%, signal=41%	Tlr2/Ccl3/Il6/Arg2/Il1b/Ccl20/Tnfaip3/Zc3h12a/Casp4/Tnf/Anxa1/Il1r2/Ripk2/Sphk1/Nlrp3/Myd88/Aqp4/Acp5/Gsdmd/Ceacam1/Cd33/Ptger4/Calca/Stat3/Mefv/Ifng/Ccr5/Sirpa/Cx3cl1/Casp1/Egr1/Tlr6/Chrna7/S1pr3/Tyrobp/Tlr4
BP	GO:0032613	interleukin-10 production	41	0.699664	2.78942	1e-10	5.19784e-09	3.87959e-09	1118	tags=54%, list=10%, signal=49%	Bcl3/Tlr2/Il6/Cd83/Fcgr2b/Prkcd/Tslp/Syk/Cd274/Ptger4/Stat3/Ido1/Il20rb/Fcer1g/Mmp8/Il12b/Cd47/Il21/Vsir/Tyrobp/Tlr4/Dll1
BP	GO:0032635	interleukin-6 production	128	0.548778	2.71414	1e-10	5.19784e-09	3.87959e-09	1831	tags=46%, list=16%, signal=39%	Tlr2/Il6/Il1b/Tnfaip3/Arid5a/Irak3/Il33/Zc3h12a/Tnfsf9/Adora2b/Tnf/Ifih1/Il36g/Cyba/Ripk2/Trim30a/Tslp/Tlr3/Azi2/Myd88/Aqp4/Mapk13/Syk/Tlr7/Stat3/Xbp1/Ifng/Ccr5/Cebpb/Sirpa/Il1rap/Cd300ld/Fcer1g/Tlr1/Mapkapk2/Mmp8/Tirap/Tlr6/Cd47/Tnfrsf1a/Chrna7/Traf6/Tyrobp/Il17ra/Lbp/Tlr4/Cd24a/Nckap1l/Il10/Ptpn6/Syt11/Il6ra/Il18/Adcyap1/Tlr8/Ncl/Socs5/Il17f/Tlr9
BP	GO:0032640	tumor necrosis factor production	144	0.565291	2.84781	1e-10	5.19784e-09	3.87959e-09	1571	tags=44%, list=14%, signal=38%	Bcl3/Tlr2/Ccl3/Il6/Arg2/Ccl2/Ccl4/Tnfaip3/Arid5a/Irak3/Il33/Zc3h12a/Ifih1/Cyba/Ripk2/Trim30a/Tlr3/Azi2/Myd88/Zfp36/Acp5/Syk/Cd33/Ly96/Ptger4/Stat3/Clu/Thbs1/Ifng/Ccr5/Sirpa/Cd300ld/Fcgr3/Fcer1g/Tlr1/Mapkapk2/Cx3cl1/Mmp8/Il12b/Oas3/Tirap/Tlr6/Cd47/Tnfrsf1a/Chrna7/Mc1r/Vsir/Tyrobp/Ptprc/Lbp/Tlr4/Cd24a/Ccr2/Oas1e/Tnfrsf8/Il10/Ptpn6/Il23a/Syt11/Ptprj/Clec4a2/Il18/Abcc8
BP	GO:0032642	regulation of chemokine production	89	0.55668	2.60042	1e-10	5.19784e-09	3.87959e-09	1831	tags=47%, list=16%, signal=40%	Tlr2/Cxcl5/Il6/Arg2/Il1b/Il33/Adora2b/Tnf/Ripk2/P2ry2/Tslp/Mcoln2/Tlr3/Myd88/Adam17/Syk/Ffar2/Tlr7/Ackr1/Mefv/Ifng/Sirpa/Ccl5/Il4ra/Eif2ak2/Egr1/Oas3/Tirap/Il17ra/Lbp/Tlr4/Cd24a/Oas1e/Epha2/Mul1/Aire/Il6ra/Il18/Adcyap1/Socs5/Il17f/Tlr9
BP	GO:0032649	regulation of interferon-gamma production	86	0.551432	2.53912	1e-10	5.19784e-09	3.87959e-09	1913	tags=47%, list=17%, signal=39%	Bcl3/Il1b/Arid5a/Il33/Zc3h12a/Tnfsf9/Tnf/Ripk2/Tlr3/Il1r1/Cd274/Tlr7/Cebpg/Pglyrp1/Il20rb/Irf8/Ddit3/Il12b/Cd47/Il21/Slc11a1/Vsir/Cyrib/Tlr4/Ccr2/Crtam/Klrk1/Il10/Il18r1/Pde4b/H2-M3/Il23a/Klre1/Il18/Txk/Tlr8/Nlrp6/Tlr9/Runx1/Cd244a
BP	GO:0032651	regulation of interleukin-1 beta production	59	0.652894	2.82174	1e-10	5.19784e-09	3.87959e-09	1083	tags=47%, list=9%, signal=43%	Tlr2/Ccl3/Il6/Arg2/Tnfaip3/Zc3h12a/Casp4/Tnf/Ripk2/Sphk1/Nlrp3/Myd88/Aqp4/Acp5/Gsdmd/Cd33/Stat3/Mefv/Ifng/Ccr5/Sirpa/Casp1/Egr1/Tlr6/Chrna7/S1pr3/Tyrobp/Tlr4
BP	GO:0032652	regulation of interleukin-1 production	75	0.636262	2.9246	1e-10	5.19784e-09	3.87959e-09	1083	tags=47%, list=9%, signal=43%	Tlr2/Ccl3/Il6/Arg2/Ccl20/Tnfaip3/Zc3h12a/Casp4/Tnf/Anxa1/Il1r2/Ripk2/Sphk1/Nlrp3/Myd88/Aqp4/Acp5/Gsdmd/Ceacam1/Cd33/Ptger4/Calca/Stat3/Mefv/Ifng/Ccr5/Sirpa/Cx3cl1/Casp1/Egr1/Tlr6/Chrna7/S1pr3/Tyrobp/Tlr4
BP	GO:0032675	regulation of interleukin-6 production	124	0.547175	2.70051	1e-10	5.19784e-09	3.87959e-09	1831	tags=46%, list=16%, signal=39%	Tlr2/Il6/Il1b/Tnfaip3/Arid5a/Irak3/Il33/Zc3h12a/Tnfsf9/Adora2b/Tnf/Ifih1/Il36g/Cyba/Ripk2/Trim30a/Tslp/Tlr3/Myd88/Aqp4/Mapk13/Syk/Tlr7/Stat3/Xbp1/Ifng/Ccr5/Cebpb/Sirpa/Il1rap/Cd300ld/Fcer1g/Tlr1/Mapkapk2/Mmp8/Tirap/Tlr6/Cd47/Tnfrsf1a/Chrna7/Traf6/Tyrobp/Il17ra/Lbp/Tlr4/Cd24a/Nckap1l/Il10/Ptpn6/Syt11/Il6ra/Adcyap1/Tlr8/Ncl/Socs5/Il17f/Tlr9
BP	GO:0032680	regulation of tumor necrosis factor production	140	0.565769	2.8428	1e-10	5.19784e-09	3.87959e-09	1571	tags=44%, list=14%, signal=39%	Bcl3/Tlr2/Ccl3/Il6/Arg2/Ccl2/Ccl4/Tnfaip3/Arid5a/Irak3/Il33/Zc3h12a/Ifih1/Cyba/Ripk2/Trim30a/Tlr3/Myd88/Zfp36/Acp5/Syk/Cd33/Ly96/Ptger4/Stat3/Clu/Thbs1/Ifng/Ccr5/Sirpa/Cd300ld/Fcgr3/Fcer1g/Tlr1/Mapkapk2/Cx3cl1/Mmp8/Il12b/Oas3/Tirap/Tlr6/Cd47/Tnfrsf1a/Chrna7/Mc1r/Vsir/Tyrobp/Ptprc/Lbp/Tlr4/Cd24a/Ccr2/Oas1e/Tnfrsf8/Il10/Ptpn6/Il23a/Syt11/Ptprj/Clec4a2/Il18/Abcc8
BP	GO:0032722	positive regulation of chemokine production	66	0.604915	2.68726	1e-10	5.19784e-09	3.87959e-09	1831	tags=50%, list=16%, signal=42%	Tlr2/Il6/Il1b/Il33/Adora2b/Tnf/Ripk2/P2ry2/Tslp/Mcoln2/Tlr3/Myd88/Adam17/Syk/Ffar2/Tlr7/Ifng/Ccl5/Il4ra/Eif2ak2/Egr1/Oas3/Tirap/Il17ra/Lbp/Tlr4/Oas1e/Aire/Il6ra/Il18/Adcyap1/Il17f/Tlr9
BP	GO:0032755	positive regulation of interleukin-6 production	83	0.575379	2.63718	1e-10	5.19784e-09	3.87959e-09	1083	tags=40%, list=9%, signal=36%	Tlr2/Il6/Il1b/Arid5a/Il33/Tnfsf9/Adora2b/Tnf/Ifih1/Il36g/Cyba/Ripk2/Tslp/Tlr3/Myd88/Mapk13/Syk/Tlr7/Stat3/Xbp1/Ifng/Ccr5/Il1rap/Fcer1g/Tlr1/Mmp8/Tirap/Tlr6/Traf6/Tyrobp/Il17ra/Lbp/Tlr4
BP	GO:0032760	positive regulation of tumor necrosis factor production	83	0.587586	2.69313	1e-10	5.19784e-09	3.87959e-09	1571	tags=47%, list=14%, signal=41%	Tlr2/Ccl3/Il6/Ccl2/Ccl4/Arid5a/Il33/Ifih1/Cyba/Ripk2/Tlr3/Myd88/Syk/Ly96/Stat3/Clu/Thbs1/Ifng/Ccr5/Fcgr3/Fcer1g/Tlr1/Mapkapk2/Mmp8/Il12b/Oas3/Tirap/Tnfrsf1a/Tyrobp/Ptprc/Lbp/Tlr4/Ccr2/Oas1e/Tnfrsf8/Il23a/Ptprj/Il18/Abcc8
BP	GO:0032943	mononuclear cell proliferation	233	0.405826	2.19983	1e-10	5.19784e-09	3.87959e-09	2089	tags=36%, list=18%, signal=30%	Il6/Arg2/Il1b/Ctps/Fcgr2b/Tnfsf9/Irf1/Anxa1/Slfn1/Cd80/Ripk2/Sdc4/Prkcd/Pnp/Ebi3/Sftpd/Tnfrsf1b/Azi2/Myd88/Cd86/Ceacam1/Shb/Cd40/Syk/Csf1/Cd274/Vcam1/Icosl/Gja1/Ifng/Tbk1/Cebpb/Ido1/Il20rb/Ccl5/Psmb10/Il6st/Il12b/Cdkn1a/Tirap/Marchf7/Xcl1/Tgfb1/Il21/Pawr/Ifna11/Bst1/Slc11a1/Nck1/Traf6/Vsir/Tyrobp/Ptprc/Tlr4/Cd24a/Ccr2/Stat5a/Crtam/Nckap1l/Slc7a1/Il10/Ptpn6/Cd180/Il23a/Tnfrsf13b/Cd209a/Il18/Rac2/H…
BP	GO:0032944	regulation of mononuclear cell proliferation	176	0.446672	2.32157	1e-10	5.19784e-09	3.87959e-09	2089	tags=40%, list=18%, signal=33%	Il6/Arg2/Il1b/Fcgr2b/Tnfsf9/Irf1/Anxa1/Slfn1/Cd80/Ripk2/Sdc4/Pnp/Sftpd/Tnfrsf1b/Myd88/Cd86/Ceacam1/Cd40/Syk/Csf1/Cd274/Vcam1/Icosl/Ifng/Cebpb/Ido1/Il20rb/Ccl5/Il6st/Il12b/Cdkn1a/Tirap/Marchf7/Xcl1/Tgfb1/Il21/Pawr/Bst1/Nck1/Traf6/Vsir/Tyrobp/Ptprc/Tlr4/Cd24a/Ccr2/Stat5a/Crtam/Nckap1l/Slc7a1/Il10/Ptpn6/Il23a/Tnfrsf13b/Cd209a/Il18/Rac2/Itgal/Tlr9/Vtcn1/Ada/Cd244a/Btk/Tacr1/Ctla4/H2-Ab1/Coro1a/Nfatc2…
BP	GO:0034341	response to interferon-gamma	100	0.644555	3.07166	1e-10	5.19784e-09	3.87959e-09	1085	tags=46%, list=10%, signal=42%	Gch1/Tlr2/Ccl3/Ptpn2/Ccl7/Ccl2/Ccl4/Rab20/Ccl9/Ccl12/Cxcl16/Ccl20/Irgm1/Irf1/Ccl17/Gbp7/Ccl22/Ccl11/Hpx/Aqp4/Cd40/Ifitm1/Parp9/Mefv/Ifng/Gbp3/Vamp8/Socs1/Sirpa/Trim21/Ccl5/Ifitm3/Actr2/Irf8/Cx3cl1/Casp1/Il12b/Xcl1/Cd47/Stat1/Actr3/Slc11a1/Ifitm2/Rps6kb1/Tlr4/Stxbp3
BP	GO:0034612	response to tumor necrosis factor	136	0.483975	2.42879	1e-10	5.19784e-09	3.87959e-09	997	tags=33%, list=9%, signal=31%	Gch1/Ccl3/Il6/Ptpn2/Ccl7/Ccl2/Birc3/Ccl4/Ccl9/Ccl12/Cxcl16/Ccl20/Zc3h12a/Tnf/Irf1/Ccl17/Nfe2l2/Birc2/Ccl22/Tank/Nfkbia/Ccl11/Sphk1/Rffl/Zfp36/Nfkb1/Traf2/Adam17/Cd40/Syk/Cyld/Ccl5/Dcstamp/Cx3cl1/Casp1/Ankrd1/Rela/Xcl1/Stat1/Krt8/Igbp1b/Actr3/Tnfrsf1a/Traf6/Rps6kb1
BP	GO:0042110	T cell activation	385	0.373956	2.16012	1e-10	5.19784e-09	3.87959e-09	2079	tags=33%, list=18%, signal=28%	Bcl3/Il6/Ptpn2/Arg2/Ccl2/Cd83/Clec4e/Batf/Fgl2/Il1b/Relb/Zc3h12a/Ctps/Clec4d/Tnfsf9/Irf1/Anxa1/Slfn1/Bcl10/Cd80/Ripk2/Sdc4/Adam8/Pnp/Ebi3/Nlrp3/Sftpd/Tnfrsf1b/Nfkbid/Azi2/Cd86/Lcp1/Tcirg1/Adam17/Sema4a/Ceacam1/Shb/Vnn1/Syk/Cd274/Gadd45g/Cxadr/Ptger4/Vcam1/Stat3/Xbp1/Icosl/Gja1/Ifng/Socs1/Cebpb/Rsad2/Sirpa/Cyld/Ido1/Il20rb/Ccl5/Il4ra/Fcer1g/Psmb10/Egr1/Il6st/Il12b/Itgav/Vav1/Marchf7/Xcl1/Cd47/Tgfb…
BP	GO:0042113	B cell activation	201	0.422394	2.23758	1e-10	5.19784e-09	3.87959e-09	2043	tags=35%, list=18%, signal=30%	Bcl3/Il6/Ptpn2/Batf/Tnfaip3/Samsn1/Ctps/Fcgr2b/Prkcd/Pnp/Cd86/St3gal1/Tcirg1/Adam17/Shb/Cd40/Syk/Thoc1/Xbp1/Icosl/Ifng/Cebpg/Tnip2/Cyld/Rbpj/Nbn/Irf8/Dclre1c/Id2/Skap2/Cdkn1a/Tirap/Tgfb1/Il21/Pawr/Igbp1b/Chrna7/Ifna11/Bst1/Tpd52/Tyrobp/Ptprc/Dnajb9/Bak1/Atp11c/Stat6/Tlr4/Cd24a/Dll1/Stat5a/Pik3cd/Nckap1l/Il10/Ptpn6/Cd180/Nfam1/Ptprj/Tnfrsf13b/Parp3/Ung/Lgals8/Dock11/Tlr9/Ada/Ifna9/Btk/Ikzf1/Ctla4/…
BP	GO:0042254	ribosome biogenesis	170	0.510001	2.6318	1e-10	5.19784e-09	3.87959e-09	1898	tags=42%, list=17%, signal=36%	Nop58/Riox2/Mphosph10/Rrs1/Wdr43/Heatr1/Gtpbp4/Eif6/Sdad1/Nip7/Nhp2/Nifk/Wdr36/Rnasel/Gnl2/Exosc2/Rpl7l1/Rrp15/Malsu1/Mrto4/Brix1/Rsl24d1/Fastkd2/Ddx3x/Nop2/Ppan/Tsr3/Ngdn/Abce1/Mak16/Ftsj3/Noc4l/Utp11/Ddx10/Rrp8/Aatf/Nmd3/Wdr75/Isg20/Rpf2/Riok2/Rrp36/Krr1/Heatr3/Mrpl1/Ddx27/Utp23/Nop16/Tbl3/Fcf1/Pwp1/Wdr74/Ddx21/Utp4/Gar1/Ran/Cul4a/Riok3/Rpl14/Glul/Dimt1/Shq1/Wdr55/Wdr12/Utp6/Ncl/Fbl/Znhit6/Nle1…
BP	GO:0042273	ribosomal large subunit biogenesis	45	0.713733	2.92541	1e-10	5.19784e-09	3.87959e-09	1898	tags=62%, list=17%, signal=52%	Rrs1/Gtpbp4/Eif6/Sdad1/Nip7/Nhp2/Nifk/Rpl7l1/Rrp15/Malsu1/Mrto4/Brix1/Rsl24d1/Fastkd2/Nop2/Ppan/Mak16/Ftsj3/Rpf2/Heatr3/Mrpl1/Nop16/Wdr74/Rpl14/Wdr12/Znhit6/Nle1/Ddx18
MF	GO:0042379	chemokine receptor binding	52	0.715792	3.03107	1e-10	5.19784e-09	3.87959e-09	2066	tags=69%, list=18%, signal=57%	Ccl3/Cxcl5/Cxcl10/Cxcl2/Ccl7/Cxcl1/Ccl2/Ccl4/Ccl9/Ccl12/Cxcl16/Ccl20/Cxcl9/Ccl17/Cxcl13/Ccl22/Cxcl11/Ccl11/Ccrl2/Stat3/Ccl5/Cx3cl1/Xcl1/Cxcl17/Jak1/Ccl28/Defb3/Defb15/Cnih4/Ccl6/Ccl8/Defb1/Ccl1/Defb11/Defb7/Cklf
BP	GO:0042742	defense response to bacterium	178	0.589063	3.06106	1e-10	5.19784e-09	3.87959e-09	2089	tags=51%, list=18%, signal=42%	Bcl3/Tlr2/Cxcl5/Arg2/Clec4e/Irgm1/Clec4d/Tnf/Adamts4/Cxcl13/Gbp7/Cyba/Ripk2/Prkcd/Tslp/Trem1/Nlrp3/Sftpd/Myd88/Acp5/Gsdmd/Adam17/Syk/Slpi/Ncf1/Pld1/Ifng/Adm/Tbk1/Gbp3/Cebpb/Fgr/C5ar1/Pglyrp1/Rbpj/Seh1l/Fcer1g/Irf8/Hp/Casp1/Hck/Wfdc3/Il12b/Oas3/Optn/Tirap/Ppp1r11/Fcgr1/Tnfrsf1a/Lyz2/Pfpl/Npy/Slc11a1/Serpinb9/Mpeg1/Reg3g/Hamp2/Tnfsf8/Dmbt1/Lbp/Tlr4/Lyst/Vgf/Hamp/Oas1e/Klrk1/Epha2/Il10/Defb3/Defb15/…
BP	GO:0045087	innate immune response	479	0.551931	3.226	1e-10	5.19784e-09	3.87959e-09	2093	tags=48%, list=18%, signal=41%	Gch1/Tifa/Tlr2/Ccl3/Ifit1/Ptpn2/Arg2/Ccl7/Oasl1/Ccl2/Ccl4/Clec4e/Slc15a3/Ifit3/Rab20/Ccl9/Marco/Ccl12/Relb/Cxcl16/Ccl20/Tnfaip3/Clec4n/Arid5a/Irgm1/Irak3/Sting1/Ccr1/Apobec3/Clec4d/Casp4/Cfb/Ikbke/Irf1/Mmp12/Anxa1/Ifih1/Bcl10/Ifit2/Ifi203/Irf7/Trim30d/Lacc1/Samhd1/Ccl17/Gbp7/Il36g/Ccl22/Trim12a/Cyba/Ripk2/Trim30a/Plscr1/Adam8/Mcoln2/Ccl11/Trem1/Hpx/Clec5a/Stat2/Tlr3/Irf5/Zbp1/Nlrp3/Sftpd/Ptx3/Myd…
BP	GO:0045088	regulation of innate immune response	143	0.576849	2.90625	1e-10	5.19784e-09	3.87959e-09	1621	tags=48%, list=14%, signal=41%	Tlr2/Ptpn2/Tnfaip3/Clec4n/Irgm1/Irak3/Sting1/Ccr1/Ikbke/Irf1/Mmp12/Ifi203/Irf7/Trim30d/Samhd1/Trim12a/Trim30a/Plscr1/Adam8/Hpx/Stat2/Zbp1/Smpdl3b/Trim12c/Trafd1/Tomm70a/Ceacam1/Tasl/Syk/Ffar2/Ncf1/Parp9/Tbk1/Socs1/Fgr/Pvr/Trim21/Dhx58/Tap1/Adar/Ifi35/Il12b/Oas3/Tirap/Vav1/Xcl1/Clec2d/Il21/Serpinb9/Serpinb9b/Tyrobp/Lbp/Tap2/Klrb1c/Tlr4/Stat5a/Crtam/Oas1e/Klrk1/Pspc1/Matr3/Riok3/Mul1/H2-M3/Polr3d/K…
BP	GO:0045089	positive regulation of innate immune response	84	0.590191	2.70312	1e-10	5.19784e-09	3.87959e-09	1621	tags=52%, list=14%, signal=45%	Tlr2/Clec4n/Irgm1/Sting1/Ikbke/Mmp12/Ifi203/Irf7/Trim30d/Trim12a/Trim30a/Plscr1/Adam8/Hpx/Zbp1/Trim12c/Tomm70a/Tasl/Syk/Ffar2/Parp9/Tbk1/Pvr/Ifi35/Il12b/Tirap/Vav1/Xcl1/Il21/Tyrobp/Lbp/Klrb1c/Tlr4/Stat5a/Crtam/Klrk1/Pspc1/Matr3/Riok3/H2-M3/Polr3d/Klre1/Txk/Tlr8
BP	GO:0046631	alpha-beta T cell activation	135	0.472873	2.36538	1e-10	5.19784e-09	3.87959e-09	2079	tags=44%, list=18%, signal=36%	Bcl3/Il6/Arg2/Cd83/Batf/Relb/Zc3h12a/Irf1/Anxa1/Cd80/Ripk2/Pnp/Nlrp3/Nfkbid/Tcirg1/Sema4a/Ceacam1/Shb/Syk/Cd274/Gadd45g/Ptger4/Stat3/Ifng/Socs1/Cebpb/Rsad2/Il4ra/Il12b/Xcl1/Tgfb1/Il21/Vsir/Ptprc/Tnfsf8/Stat6/Cd24a/Ccr2/Crtam/Nckap1l/Ap3b1/Il18r1/Adora2a/H2-M3/Il23a/Clec4a2/Il6ra/Il18/Txk/Zfp35/Socs5/Ly9/Ada/Runx1/Cd244a/Ikzf1/H2-Ab1/Otud5/Ihh
BP	GO:0046651	lymphocyte proliferation	230	0.403474	2.18283	1e-10	5.19784e-09	3.87959e-09	2089	tags=37%, list=18%, signal=30%	Il6/Arg2/Il1b/Ctps/Fcgr2b/Tnfsf9/Irf1/Anxa1/Slfn1/Cd80/Ripk2/Sdc4/Prkcd/Pnp/Ebi3/Sftpd/Tnfrsf1b/Azi2/Myd88/Cd86/Ceacam1/Shb/Cd40/Syk/Cd274/Vcam1/Icosl/Gja1/Ifng/Tbk1/Cebpb/Ido1/Il20rb/Ccl5/Psmb10/Il6st/Il12b/Cdkn1a/Tirap/Marchf7/Xcl1/Tgfb1/Il21/Pawr/Ifna11/Bst1/Slc11a1/Nck1/Traf6/Vsir/Tyrobp/Ptprc/Tlr4/Cd24a/Ccr2/Stat5a/Crtam/Nckap1l/Slc7a1/Il10/Ptpn6/Cd180/Il23a/Tnfrsf13b/Cd209a/Il18/Rac2/Hprt/I…
MF	GO:0048018	receptor ligand activity	342	0.383157	2.17844	1e-10	5.19784e-09	3.87959e-09	1798	tags=28%, list=16%, signal=25%	Ccl3/Cxcl5/Cxcl10/Il6/Cxcl2/Ccl7/Cxcl1/Csf2/Saa3/Ccl2/Ccl4/Ccl9/Il1b/Ccl12/Cxcl16/Ccl20/Il33/Tnfsf9/Timp1/Tnf/Nts/Cxcl9/Ccl17/Cxcl13/Il36g/Ccl22/Cxcl11/Tslp/Ccl11/Ebi3/Hbegf/Sema4a/Artn/Csf1/Il34/Sema6b/Calca/Nampt/Sectm1a/Ifng/Adm/Pglyrp1/Gdf3/Ccl5/Gdf15/Inhba/Areg/Cx3cl1/Prl7c1/Tnfsf10/Il12b/Spp1/Fgf17/Sema7a/Xcl1/Manf/Pgf/Cxcl17/Tgfb1/Il21/Sema4d/Fasl/Ifna11/Npy/Pspn/Hamp2/Reg1/Tnfsf8/Gcg/Osgi…
MF	GO:0048020	CCR chemokine receptor binding	36	0.73344	2.84926	1e-10	5.19784e-09	3.87959e-09	2058	tags=72%, list=18%, signal=59%	Ccl3/Ccl7/Ccl2/Ccl4/Ccl9/Ccl12/Ccl20/Ccl17/Cxcl13/Ccl22/Ccl11/Ccrl2/Stat3/Ccl5/Cx3cl1/Xcl1/Jak1/Defb3/Defb15/Cnih4/Ccl6/Ccl8/Defb1/Ccl1/Defb11/Defb7
BP	GO:0048247	lymphocyte chemotaxis	42	0.692085	2.77495	1e-10	5.19784e-09	3.87959e-09	1145	tags=57%, list=10%, signal=52%	Ch25h/Ccl3/Cxcl10/Ccl7/Ccl2/Ccl4/Ccl9/Ccl12/Cxcl16/Ccl20/Ccl17/Cxcl13/Ccl22/Adam8/Ccl11/Cyp7b1/Adam17/Slc12a2/Saa2/Ccl5/Cx3cl1/Xcl1/Tnfsf14/Ccr2
BP	GO:0050670	regulation of lymphocyte proliferation	173	0.444209	2.29568	1e-10	5.19784e-09	3.87959e-09	2089	tags=40%, list=18%, signal=33%	Il6/Arg2/Il1b/Fcgr2b/Tnfsf9/Irf1/Anxa1/Slfn1/Cd80/Ripk2/Sdc4/Pnp/Sftpd/Tnfrsf1b/Myd88/Cd86/Ceacam1/Cd40/Syk/Cd274/Vcam1/Icosl/Ifng/Cebpb/Ido1/Il20rb/Ccl5/Il6st/Il12b/Cdkn1a/Tirap/Marchf7/Xcl1/Tgfb1/Il21/Pawr/Bst1/Nck1/Traf6/Vsir/Tyrobp/Ptprc/Tlr4/Cd24a/Ccr2/Stat5a/Crtam/Nckap1l/Slc7a1/Il10/Ptpn6/Il23a/Tnfrsf13b/Cd209a/Il18/Rac2/Itgal/Tlr9/Vtcn1/Ada/Cd244a/Btk/Tacr1/Ctla4/H2-Ab1/Coro1a/Nfatc2/Ihh/…
BP	GO:0050727	regulation of inflammatory response	245	0.477575	2.61328	1e-10	5.19784e-09	3.87959e-09	1146	tags=34%, list=10%, signal=32%	Tlr2/Ccl3/Il6/Ptpn2/Il1b/Tnfaip3/Ctsc/Sting1/Il33/Fcgr2b/Casp4/Socs3/Adora2b/Tnf/Anxa1/Lacc1/Slc7a2/Nfkbia/Tslp/Adam8/Tlr3/Zbp1/Ptgs2/Sphk1/Il1r1/Nlrp3/Tnfrsf1b/Myd88/Smpdl3b/Zfp36/Nupr1/Acp5/Nfkb1/Ffar2/Ptger4/Ncf1/Ptges/Pik3ap1/Mefv/Ifng/S100a8/Vamp8/Ccr5/Cebpb/Ier3/Pglyrp1/Cyld/Abcc1/Ido1/Il20rb/Ccl5/S100a9/Fcgr3/Fcer1g/Cx3cl1/Casp1/Mmp8/Ifi35/Il12b/Gpx2/Sema7a/Rela/Xcl1/Tlr6/Cd47/Cxcl17/Fcgr1…
BP	GO:0050729	positive regulation of inflammatory response	96	0.566732	2.67421	1e-10	5.19784e-09	3.87959e-09	1146	tags=45%, list=10%, signal=41%	Tlr2/Ccl3/Il6/Il1b/Ctsc/Il33/Adora2b/Tnf/Nfkbia/Tslp/Adam8/Tlr3/Zbp1/Ptgs2/Nupr1/Ffar2/Ptger4/Ifng/S100a8/Vamp8/Ccr5/Cebpb/Abcc1/Ido1/Ccl5/S100a9/Fcgr3/Fcer1g/Mmp8/Ifi35/Tlr6/Cd47/Fcgr1/Stap1/C3/Tnfrsf1a/Pik3cg/Il17ra/Lbp/Tlr4/Cd24a/Ccr2/Stat5a
BP	GO:0050777	negative regulation of immune response	137	0.507272	2.55737	1e-10	5.19784e-09	3.87959e-09	1754	tags=40%, list=15%, signal=34%	Ptpn2/Arg2/Fgl2/Tnfaip3/Samsn1/Irak3/Il33/Zc3h12a/Ccr1/Fcgr2b/Irf1/Mmp12/Anxa1/Samhd1/Muc4/Il13ra2/Stat2/Smpdl3b/Hmox1/Trafd1/Ceacam1/Thoc1/Pglyrp1/Trim21/Il20rb/Il4ra/Dhx58/Tap1/Adar/Il12b/Oas3/Gpx2/Clec2d/Tgfb1/Npy/Serpinb9/Rnf125/Vsir/Serpinb9b/Ptprc/Tap2/Stat6/Ccr2/Oas1e/Nckap1l/Il10/Ptpn6/Riok3/Mul1/Klre1/Adcyap1/Parp3/Zfp35/Nlrp6/Socs5
BP	GO:0050778	positive regulation of immune response	352	0.462558	2.63747	1e-10	5.19784e-09	3.87959e-09	2115	tags=41%, list=19%, signal=34%	Tlr2/Il6/Ptpn2/Cxcl1/Il1b/Clec4n/Arid5a/Irgm1/Sting1/Il33/Zc3h12a/Cfb/Adora2b/Ikbke/Tnf/Irf1/Mmp12/Anxa1/Fpr1/Bcl10/Ifi203/Irf7/Trim30d/C3ar1/Trim12a/Cyba/Ripk2/Trim30a/Plscr1/Adam8/Hpx/Zbp1/Pnp/Il1r1/Nlrp3/Nfkbid/Trim12c/Traf2/Tomm70a/Tasl/Shb/Cd40/Syk/Ffar2/Cd274/Cd177/Parp9/Xbp1/Icosl/Ifng/Tbk1/Vamp8/Rsad2/Fgr/C5ar1/Pvr/Cyld/Ido1/Nr4a3/Il4ra/Fcgr3/Fcer1g/Ifi35/H2-Q10/Il12b/Tirap/Vav1/Rela/Xcl1…
BP	GO:0050830	defense response to Gram-positive bacterium	74	0.654223	2.97999	1e-10	5.19784e-09	3.87959e-09	2385	tags=65%, list=21%, signal=52%	Tlr2/Tnf/Gbp7/Ripk2/Nlrp3/Myd88/Acp5/Gsdmd/Adam17/Ncf1/Pld1/Ifng/Adm/Tbk1/Gbp3/Fgr/C5ar1/Pglyrp1/Seh1l/Hck/Tirap/Ppp1r11/Lyz2/Pfpl/Npy/Mpeg1/Reg3g/Hamp2/Tnfsf8/Dmbt1/Lbp/Hamp/Klrk1/Epha2/Defb15/Mbl1/Nlrp6/Il17f/Defb1/Lyz1/Defb11/Reg3b/Il7r/Ltf/Tac1/Gbp4/Il27ra/Zg16
BP	GO:0050865	regulation of cell activation	440	0.392563	2.28219	1e-10	5.19784e-09	3.87959e-09	2375	tags=39%, list=21%, signal=32%	Il6/Ptpn2/Arg2/Plek/Ccl2/Cd83/Fgl2/Il1b/Gclc/Tnfaip3/Samsn1/Ctsc/Il33/Zc3h12a/Clec4d/Fcgr2b/Tnfsf9/Adora2b/Irf1/Anxa1/Slfn1/Bcl10/Cd80/Cd300lf/Slc7a2/Selp/Ripk2/Sdc4/Prkcd/Tslp/Plscr1/Adam8/Il13ra2/Sphk1/Pnp/Nlrp3/Sftpd/Tnfrsf1b/Nfkbid/Myd88/Cftr/Hmox1/Cd86/Ceacam1/Shb/Vnn1/Cd40/Syk/Cd33/Cd274/Thoc1/Vcam1/Cd177/Xbp1/Thbs1/Icosl/Ifng/Vamp8/Socs1/Tnip2/Cebpb/Fgr/Pglyrp1/Sirpa/Cyld/Ido1/Il20rb/Ccl5/…
BP	GO:0050866	negative regulation of cell activation	153	0.451029	2.30105	1e-10	5.19784e-09	3.87959e-09	2291	tags=42%, list=20%, signal=34%	Ptpn2/Arg2/Fgl2/Gclc/Tnfaip3/Samsn1/Zc3h12a/Fcgr2b/Irf1/Anxa1/Slfn1/Cd80/Cd300lf/Sdc4/Prkcd/Il13ra2/Sftpd/Nfkbid/Hmox1/Cd86/Ceacam1/Cd274/Thoc1/Socs1/Cebpb/Fgr/Pglyrp1/Cyld/Ido1/Il20rb/Il4ra/Cx3cl1/Fgg/Id2/Marchf7/Tgfb1/Pawr/Vsir/Tyrobp/Cd24a/Ccr2/Crtam/Nckap1l/Il10/Ptpn6/Adora2a/Syt11/Tnfrsf13b/Parp3/Zfp35/Socs5/Vtcn1/Runx1/Ubash3b/Btk/Ctla4/Lag3/H2-Ab1/Ihh/Fgl1/Cnr1/Ripor2/Tspan32/Sfrp1/Cd9
BP	GO:0050867	positive regulation of cell activation	261	0.436331	2.39813	1e-10	5.19784e-09	3.87959e-09	2110	tags=41%, list=18%, signal=34%	Il6/Plek/Ccl2/Cd83/Il1b/Ctsc/Il33/Clec4d/Tnfsf9/Adora2b/Irf1/Anxa1/Bcl10/Cd80/Selp/Ripk2/Tslp/Adam8/Pnp/Nlrp3/Nfkbid/Myd88/Cftr/Cd86/Ceacam1/Shb/Vnn1/Cd40/Syk/Cd274/Vcam1/Cd177/Xbp1/Thbs1/Icosl/Ifng/Vamp8/Socs1/Tnip2/Fgr/Sirpa/Cyld/Ccl5/Nr4a3/Il4ra/Fcer1g/Mmp8/Il6st/Il12b/Pdpn/Cdkn1a/Tirap/Xcl1/Tlr6/Cd47/Tgfb1/Stap1/Il21/Bst1/Nck1/Traf6/Vsir/Tyrobp/Ptprc/Lbp/Cyrib/Tnfsf14/Atp11c/Stat6/Tlr4/Lyst/H…
BP	GO:0050870	positive regulation of T cell activation	152	0.461284	2.3465	1e-10	5.19784e-09	3.87959e-09	2079	tags=41%, list=18%, signal=34%	Il6/Ccl2/Cd83/Il1b/Tnfsf9/Irf1/Anxa1/Bcl10/Cd80/Ripk2/Adam8/Pnp/Nlrp3/Nfkbid/Cd86/Ceacam1/Shb/Vnn1/Syk/Cd274/Vcam1/Xbp1/Icosl/Ifng/Socs1/Sirpa/Cyld/Ccl5/Il4ra/Il6st/Il12b/Xcl1/Cd47/Tgfb1/Il21/Nck1/Traf6/Vsir/Ptprc/Cyrib/Tnfsf14/Cd24a/Ccr2/Stat5a/Nckap1l/Slc7a1/Ap3b1/Il23a/Lck/Il18/Socs5/Lgals8/Itgal/Vtcn1/Ada/Runx1/Cd244a/Ikzf1/H2-Ab1/Coro1a/Il7r/Ihh
BP	GO:0050900	leukocyte migration	268	0.489654	2.70927	1e-10	5.19784e-09	3.87959e-09	2066	tags=42%, list=18%, signal=35%	Ch25h/Tlr2/Ccl3/Cxcl5/Cxcl10/Cxcl2/Ccl7/Cxcl1/Ccl2/Ccl4/Ccl9/Il1b/Ccl12/Cxcl16/Ccl20/Il33/Ccr1/Tnf/Cxcl9/Anxa1/Ccl17/Cxcl13/Bdkrb1/C3ar1/Ccl22/Selp/Cxcl11/Adam8/Mcoln2/Ccl11/Trem1/Sele/Il1r1/Myd88/Cyp7b1/Adam17/Artn/Syk/Csf1/Ffar2/Cxadr/Ptger4/Il34/Calca/Vcam1/Cd177/Slc12a2/Akirin1/Thbs1/Ifng/S100a8/St3gal4/C5ar1/Saa2/Sirpa/Ccl5/S100a9/B4galt1/Fcgr3/Fcer1g/Cxcr2/Cx3cl1/Tirap/Spp1/Vav1/Xcl1/Cd47/P…
BP	GO:0051249	regulation of lymphocyte activation	329	0.375906	2.1271	1e-10	5.19784e-09	3.87959e-09	2089	tags=34%, list=18%, signal=28%	Il6/Ptpn2/Arg2/Ccl2/Cd83/Fgl2/Il1b/Tnfaip3/Samsn1/Zc3h12a/Fcgr2b/Tnfsf9/Irf1/Anxa1/Slfn1/Bcl10/Cd80/Ripk2/Sdc4/Adam8/Pnp/Nlrp3/Sftpd/Tnfrsf1b/Nfkbid/Myd88/Cd86/Ceacam1/Shb/Vnn1/Cd40/Syk/Cd274/Thoc1/Vcam1/Xbp1/Icosl/Ifng/Socs1/Tnip2/Cebpb/Fgr/Pglyrp1/Sirpa/Cyld/Ido1/Il20rb/Ccl5/Il4ra/Id2/Il6st/Il12b/Cdkn1a/Tirap/Marchf7/Xcl1/Cd47/Tgfb1/Il21/Pawr/Bst1/Nck1/Traf6/Vsir/Tyrobp/Ptprc/Cyrib/Tnfsf14/Atp1…
BP	GO:0051607	defense response to virus	169	0.588263	3.03522	1e-10	5.19784e-09	3.87959e-09	1242	tags=43%, list=11%, signal=39%	Cxcl10/Il6/Ifit1/Rtp4/Oasl1/Ifit3/Fgl2/Il1b/Sting1/Il33/Zc3h12a/Apobec3/Irf1/Mmp12/Cxcl9/Ifih1/Ifit2/Irf7/Samhd1/Trim12a/Mx1/Plscr1/Stat2/Tlr3/Irf5/Zbp1/Nlrp3/Myd88/Apobec1/Mx2/Cd86/Pmaip1/Tomm70a/Ifngr2/Cd40/Ifitm1/Zc3hav1/Cxadr/Tlr7/Parp9/Oas1b/Irf2/Rnasel/Ifng/Il10rb/Tbk1/G3bp1/Vamp8/Rsad2/Oasl2/Ccl5/Slfn9/Ifitm3/Dhx58/Eif2ak2/Adar/Il12b/Oas3/Nt5c3/Stat1/Isg20/Polr3e/Ndufaf4/Trim25/Ifna11/Ifit…
BP	GO:0060326	cell chemotaxis	231	0.4676	2.52537	1e-10	5.19784e-09	3.87959e-09	1458	tags=35%, list=13%, signal=31%	Ch25h/Ccl3/Cxcl5/Cxcl10/Cxcl2/Ccl7/Cxcl1/Saa3/Ccl2/Ccl4/Ccl9/Il1b/Ccl12/Cxcl16/Ccl20/Ccr1/Cxcl9/Anxa1/Ccl17/Cxcl13/C3ar1/Ccl22/Cxcl11/Prkcd/Adam8/Ccl11/Trem1/Cyp7b1/Hbegf/Adam17/Syk/Csf1/Ffar2/Cxadr/Il34/Calca/Ccrl2/Vcam1/Slc12a2/Akirin1/Thbs1/Ifng/S100a8/Ccr5/C5ar1/Tpbg/Saa2/Abcc1/Ccl5/S100a9/Fcgr3/Fcer1g/Lpar1/Cxcr2/Cx3cl1/Tirap/Spp1/Vav1/Xcl1/Pgf/Cxcl17/Stap1/Sell/Bst1/Pla2g7/Gpr35/Il17ra/Lbp/…
BP	GO:0060759	regulation of response to cytokine stimulus	100	0.566951	2.70183	1e-10	5.19784e-09	3.87959e-09	1189	tags=40%, list=10%, signal=36%	Tlr2/Il6/Ptpn2/Irgm1/Irak3/Hif1a/Ikbke/Mmp12/Ifih1/Irf7/Samhd1/Cd300lf/Il1r2/Ripk2/Tslp/Hpx/Stat2/Zbp1/Sphk1/Il1r1/Rffl/Traf2/Adam17/Syk/Csf1/Irak2/Parp9/Tbk1/Socs1/Cyld/Casp1/Adar/Il6st/Oas3/Stap1/Tnfrsf1a/Ptprc/Tlr4/Cd24a/Oas1e
BP	GO:0070098	chemokine-mediated signaling pathway	46	0.719967	2.96107	1e-10	5.19784e-09	3.87959e-09	1011	tags=54%, list=9%, signal=50%	Ccl3/Cxcl5/Cxcl10/Cxcl2/Ccl7/Cxcl1/Ccl2/Ccl4/Ccl9/Ccl12/Ccl20/Hif1a/Ccr1/Cxcl9/Ccl17/Cxcl13/Ccl22/Cxcl11/Ccl11/Ackr1/Ccl5/Cx3cl1/Xcl1/Cxcl17/Gpr35
BP	GO:0070555	response to interleukin-1	75	0.675002	3.10267	1e-10	5.19784e-09	3.87959e-09	941	tags=53%, list=8%, signal=49%	Ccl3/Il6/Ccl7/Saa3/Ccl2/Ccl4/Ccl9/Il1b/Ccl12/Ccl20/Irak3/Zc3h12a/Irf1/Anxa1/Ccl17/Ccl22/Tank/Il1r2/Ripk2/Ccl11/Sele/Zbp1/Il1r1/Myd88/Nfkb1/Mapk13/Cd40/Irak2/Tnip2/Cebpb/Sirpa/Ccl5/Cx3cl1/Ankrd1/Egr1/Rela/Xcl1/Cd47/Igbp1b/Traf6
BP	GO:0070661	leukocyte proliferation	252	0.406303	2.22802	1e-10	5.19784e-09	3.87959e-09	2089	tags=36%, list=18%, signal=30%	Il6/Arg2/Il1b/Ccl12/Il33/Ctps/Fcgr2b/Tnfsf9/Irf1/Anxa1/Slfn1/Cd80/Ripk2/Sdc4/Prkcd/Pnp/Ebi3/Sftpd/Tnfrsf1b/Azi2/Myd88/Cd86/Tcirg1/Ceacam1/Shb/Cd40/Syk/Csf1/Cd274/Il34/Vcam1/Clu/Icosl/Gja1/Ifng/Tbk1/Cebpb/Ido1/Il20rb/Ccl5/Cx3cl1/Psmb10/Il6st/Il12b/Cdkn1a/Tirap/Marchf7/Xcl1/Tgfb1/Il21/Pawr/Ifna11/Bst1/Slc11a1/Nck1/Traf6/Vsir/Tyrobp/Ptprc/Tlr4/Cd24a/Ccr2/Stat5a/Crtam/Nckap1l/Slc7a1/Il10/Ptpn6/Cd180/…
BP	GO:0070663	regulation of leukocyte proliferation	189	0.44043	2.31212	1e-10	5.19784e-09	3.87959e-09	2089	tags=39%, list=18%, signal=32%	Il6/Arg2/Il1b/Ccl12/Il33/Fcgr2b/Tnfsf9/Irf1/Anxa1/Slfn1/Cd80/Ripk2/Sdc4/Pnp/Sftpd/Tnfrsf1b/Myd88/Cd86/Ceacam1/Cd40/Syk/Csf1/Cd274/Il34/Vcam1/Icosl/Ifng/Cebpb/Ido1/Il20rb/Ccl5/Il6st/Il12b/Cdkn1a/Tirap/Marchf7/Xcl1/Tgfb1/Il21/Pawr/Bst1/Nck1/Traf6/Vsir/Tyrobp/Ptprc/Tlr4/Cd24a/Ccr2/Stat5a/Crtam/Nckap1l/Slc7a1/Il10/Ptpn6/Il23a/Tnfrsf13b/Cd209a/Il18/Rac2/Itgal/Tlr9/Vtcn1/Ada/Cd244a/Btk/Tacr1/Ctla4/H2-A…
BP	GO:0071216	cellular response to biotic stimulus	164	0.562419	2.90196	1e-10	5.19784e-09	3.87959e-09	1319	tags=45%, list=12%, signal=40%	Gch1/Tlr2/Cxcl5/Cxcl10/Il6/Cxcl2/Cxcl1/Litaf/Ccl2/Il1b/Ccl12/Cxcl16/Tnfaip3/Arid5a/Irgm1/Zc3h12a/Fcgr2b/Tnf/Cxcl9/Bcl10/Trim30d/Cxcl13/Cd80/Nfkbib/Il36g/Trim12a/Ripk2/Cxcl11/Nfkbia/Trim30a/Plscr1/Nlrp3/Tnfrsf1b/Myd88/Zfp36/Trim12c/Cd86/Nfkb1/Cmpk2/Syk/Cd274/Ly96/Irak2/Trib1/Xbp1/Ifng/Tnip2/Cebpb/Ppp1r15b/Sirpa/Ccl5/Tlr1/Irf8/Ddit3/Cx3cl1/Casp1/Ankrd1/Il12b/Tirap/Rela/Tlr6/Stat1/Tgfb1/Stap1/Fcgr4/…
BP	GO:0071219	cellular response to molecule of bacterial origin	149	0.591293	3.00197	1e-10	5.19784e-09	3.87959e-09	1083	tags=45%, list=9%, signal=41%	Gch1/Tlr2/Cxcl5/Cxcl10/Il6/Cxcl2/Cxcl1/Litaf/Ccl2/Il1b/Ccl12/Cxcl16/Tnfaip3/Arid5a/Irgm1/Zc3h12a/Fcgr2b/Tnf/Cxcl9/Bcl10/Trim30d/Cxcl13/Cd80/Nfkbib/Il36g/Trim12a/Ripk2/Cxcl11/Nfkbia/Trim30a/Plscr1/Nlrp3/Tnfrsf1b/Myd88/Zfp36/Trim12c/Cd86/Nfkb1/Cmpk2/Cd274/Ly96/Irak2/Trib1/Xbp1/Ifng/Tnip2/Cebpb/Sirpa/Ccl5/Tlr1/Irf8/Cx3cl1/Casp1/Ankrd1/Il12b/Tirap/Rela/Tlr6/Stat1/Tgfb1/Stap1/Fcgr4/Traf6/Map2k3/Lbp/Cy…
BP	GO:0071222	cellular response to lipopolysaccharide	140	0.583693	2.93286	1e-10	5.19784e-09	3.87959e-09	1540	tags=49%, list=13%, signal=43%	Gch1/Cxcl5/Cxcl10/Il6/Cxcl2/Cxcl1/Litaf/Ccl2/Il1b/Ccl12/Cxcl16/Tnfaip3/Arid5a/Irgm1/Zc3h12a/Tnf/Cxcl9/Bcl10/Trim30d/Cxcl13/Cd80/Nfkbib/Il36g/Trim12a/Ripk2/Cxcl11/Nfkbia/Trim30a/Plscr1/Nlrp3/Tnfrsf1b/Myd88/Zfp36/Trim12c/Cd86/Nfkb1/Cmpk2/Cd274/Ly96/Irak2/Trib1/Xbp1/Ifng/Tnip2/Cebpb/Sirpa/Ccl5/Irf8/Cx3cl1/Casp1/Ankrd1/Il12b/Rela/Stat1/Tgfb1/Stap1/Fcgr4/Traf6/Map2k3/Lbp/Tlr4/Klrk1/Il10/Cd180/Pde4b/Cf…
BP	GO:0071346	cellular response to interferon-gamma	80	0.625376	2.86282	1e-10	5.19784e-09	3.87959e-09	1085	tags=46%, list=10%, signal=42%	Tlr2/Ccl3/Ptpn2/Ccl7/Ccl2/Ccl4/Rab20/Ccl9/Ccl12/Ccl20/Irgm1/Irf1/Ccl17/Gbp7/Ccl22/Ccl11/Hpx/Aqp4/Parp9/Ifng/Gbp3/Vamp8/Socs1/Sirpa/Ccl5/Actr2/Irf8/Cx3cl1/Casp1/Il12b/Xcl1/Cd47/Stat1/Actr3/Rps6kb1/Tlr4/Stxbp3
BP	GO:0071347	cellular response to interleukin-1	62	0.708116	3.09745	1e-10	5.19784e-09	3.87959e-09	941	tags=58%, list=8%, signal=54%	Ccl3/Il6/Ccl7/Saa3/Ccl2/Ccl4/Ccl9/Il1b/Ccl12/Ccl20/Irak3/Zc3h12a/Irf1/Ccl17/Ccl22/Tank/Il1r2/Ccl11/Zbp1/Il1r1/Myd88/Nfkb1/Mapk13/Cd40/Irak2/Tnip2/Cebpb/Sirpa/Ccl5/Cx3cl1/Ankrd1/Egr1/Rela/Xcl1/Cd47/Traf6
BP	GO:0071621	granulocyte chemotaxis	98	0.620944	2.94364	1e-10	5.19784e-09	3.87959e-09	1458	tags=52%, list=13%, signal=46%	Ccl3/Cxcl5/Cxcl10/Cxcl2/Ccl7/Cxcl1/Ccl2/Ccl4/Ccl9/Il1b/Ccl12/Ccl20/Cxcl9/Anxa1/Ccl17/Cxcl13/C3ar1/Ccl22/Cxcl11/Ccl11/Trem1/Syk/Csf1/Cxadr/Il34/Akirin1/Thbs1/Ifng/S100a8/C5ar1/Ccl5/S100a9/Fcgr3/Fcer1g/Cxcr2/Cx3cl1/Tirap/Spp1/Vav1/Xcl1/Cxcl17/Sell/Bst1/Il17ra/Lbp/Nckap1l/Pikfyve/Ccl6/Pde4b/Il23a/Ptprj
BP	GO:0071674	mononuclear cell migration	126	0.492895	2.43872	1e-10	5.19784e-09	3.87959e-09	1158	tags=33%, list=10%, signal=30%	Ch25h/Ccl3/Cxcl10/Ccl7/Ccl2/Ccl4/Ccl9/Ccl12/Cxcl16/Ccl20/Ccr1/Anxa1/Ccl17/Cxcl13/C3ar1/Ccl22/Adam8/Ccl11/Trem1/Cyp7b1/Adam17/Artn/Csf1/Il34/Calca/Slc12a2/Akirin1/Thbs1/C5ar1/Saa2/Sirpa/Ccl5/Cx3cl1/Xcl1/Cd47/Cxcl17/Tgfb1/Pla2g7/Tnfsf14/Ccr2/Crtam
BP	GO:0071706	tumor necrosis factor superfamily cytokine production	147	0.569047	2.87991	1e-10	5.19784e-09	3.87959e-09	1571	tags=44%, list=14%, signal=39%	Bcl3/Tlr2/Ccl3/Il6/Arg2/Ccl2/Ccl4/Tnfaip3/Arid5a/Irak3/Il33/Zc3h12a/Ifih1/Cyba/Ripk2/Trim30a/Adam8/Tlr3/Azi2/Myd88/Zfp36/Acp5/Syk/Cd33/Cd274/Ly96/Ptger4/Stat3/Clu/Thbs1/Ifng/Ccr5/Sirpa/Cd300ld/Fcgr3/Fcer1g/Tlr1/Mapkapk2/Cx3cl1/Mmp8/Il12b/Oas3/Tirap/Tlr6/Cd47/Tnfrsf1a/Chrna7/Mc1r/Vsir/Tyrobp/Ptprc/Lbp/Tlr4/Cd24a/Ccr2/Oas1e/Tnfrsf8/Il10/Ptpn6/Il23a/Syt11/Ptprj/Clec4a2/Il18/Abcc8
BP	GO:0097529	myeloid leukocyte migration	166	0.540652	2.78954	1e-10	5.19784e-09	3.87959e-09	1458	tags=42%, list=13%, signal=37%	Ccl3/Cxcl5/Cxcl10/Cxcl2/Ccl7/Cxcl1/Ccl2/Ccl4/Ccl9/Il1b/Ccl12/Ccl20/Ccr1/Cxcl9/Anxa1/Ccl17/Cxcl13/C3ar1/Ccl22/Cxcl11/Adam8/Mcoln2/Ccl11/Trem1/Il1r1/Myd88/Syk/Csf1/Cxadr/Ptger4/Il34/Calca/Cd177/Akirin1/Thbs1/Ifng/S100a8/C5ar1/Saa2/Sirpa/Ccl5/S100a9/Fcgr3/Fcer1g/Cxcr2/Cx3cl1/Tirap/Spp1/Vav1/Xcl1/Cd47/Pgf/Cxcl17/Stap1/Pawr/Sell/Bst1/Pla2g7/Gpr35/Jagn1/Il17ra/Lbp/Ccr2/Nckap1l/Pikfyve/Ccl6/Pde4b/Il23a/…
BP	GO:0097530	granulocyte migration	117	0.61677	2.99909	1e-10	5.19784e-09	3.87959e-09	1780	tags=56%, list=16%, signal=47%	Ccl3/Cxcl5/Cxcl10/Cxcl2/Ccl7/Cxcl1/Ccl2/Ccl4/Ccl9/Il1b/Ccl12/Ccl20/Cxcl9/Anxa1/Ccl17/Cxcl13/C3ar1/Ccl22/Cxcl11/Adam8/Mcoln2/Ccl11/Trem1/Il1r1/Myd88/Syk/Csf1/Cxadr/Ptger4/Il34/Cd177/Akirin1/Thbs1/Ifng/S100a8/C5ar1/Sirpa/Ccl5/S100a9/Fcgr3/Fcer1g/Cxcr2/Cx3cl1/Tirap/Spp1/Vav1/Xcl1/Cxcl17/Pawr/Sell/Bst1/Jagn1/Il17ra/Lbp/Nckap1l/Pikfyve/Ccl6/Pde4b/Il23a/Ptprj/Rhog/Ccl8/Epx/Rac2/Ccl1
CC	GO:0098552	side of membrane	440	0.3405	1.97951	1e-10	5.19784e-09	3.87959e-09	2039	tags=32%, list=18%, signal=27%	Tlr2/Cxcl10/Il6/Litaf/Cd83/Osmr/Ccr1/Fcgr2b/Tnf/Cxcl9/Anxa1/Ptpn1/Cd80/Birc2/Selp/Cd302/Gem/Msr1/Il13ra2/Sele/Rgs1/Il1r1/Ebi3/Aqp4/Ly75/Cd86/Traf2/Ceacam1/Plet1/Cd40/Syk/Cd33/Cd274/Ccrl2/Vcam1/Thbs1/Icosl/Ifng/Snx18/Ccr5/Fgr/Gsr/Sppl2a/Cyld/Cd69/Adgre1/Ly6a/B4galt1/Fcgr3/Fcer1g/Cxcr2/Gna13/Flot1/Entpd1/Sla/Fgg/H2-Q10/Hck/Il6st/Ctsb/Il12b/Itgav/Pdpn/Abcb1b/Chmp4b/Sema7a/Gnat1/Clec2d/Tmem123/Fcgr1/…
CC	GO:0098800	inner mitochondrial membrane protein complex	90	-0.549867	-2.42887	1e-10	5.19784e-09	3.87959e-09	3618	tags=66%, list=32%, signal=45%	Chchd6/Dmac1/Atp5o/Uqcrc2/Uqcrb/Afg3l1/Dmac2/Ndufa7/Ndufa4/Romo1/Ndufa3/Ndufs5/Micos13/Ndufa12/Ndufa5/Timm22/Ndufa13/Atp5j/Ndufb9/Atp5j2/Ndufv2/Mcu/Timm17b/Chchd3/Ndufv1/Ndufab1/Ndufb11/Smdt1/Ndufs3/Sdhc/Cyc1/Ndufa10/Micu1/Pam16/Ndufb3/Ndufb7/Sdhb/Ndufa6/Atp5g2/Ndufa1/Atp5h/Cox4i1/Sdhd/Phb2/Uqcrc1/Ndufa9/Ndufc2/Ndufb5/Ndufs7/Atp5d/Ndufb8/Immt/Atp5b/Ndufs8/Atp5c1/Ndufb10/Ndufv3/Sdha/Atp5a1
BP	GO:0140546	defense response to symbiont	169	0.588263	3.03522	1e-10	5.19784e-09	3.87959e-09	1242	tags=43%, list=11%, signal=39%	Cxcl10/Il6/Ifit1/Rtp4/Oasl1/Ifit3/Fgl2/Il1b/Sting1/Il33/Zc3h12a/Apobec3/Irf1/Mmp12/Cxcl9/Ifih1/Ifit2/Irf7/Samhd1/Trim12a/Mx1/Plscr1/Stat2/Tlr3/Irf5/Zbp1/Nlrp3/Myd88/Apobec1/Mx2/Cd86/Pmaip1/Tomm70a/Ifngr2/Cd40/Ifitm1/Zc3hav1/Cxadr/Tlr7/Parp9/Oas1b/Irf2/Rnasel/Ifng/Il10rb/Tbk1/G3bp1/Vamp8/Rsad2/Oasl2/Ccl5/Slfn9/Ifitm3/Dhx58/Eif2ak2/Adar/Il12b/Oas3/Nt5c3/Stat1/Isg20/Polr3e/Ndufaf4/Trim25/Ifna11/Ifit…
BP	GO:1902107	positive regulation of leukocyte differentiation	130	0.493079	2.44315	1e-10	5.19784e-09	3.87959e-09	2232	tags=45%, list=20%, signal=36%	Ccl3/Il6/Cd83/Ccr1/Tnfsf9/Tnf/Irf1/Anxa1/Ripk2/Adam8/Pnp/Nlrp3/Nfkbid/Shb/Vnn1/Syk/Csf1/Il34/Calca/Trib1/Xbp1/Ifng/Socs1/Cyld/Ccl5/Il4ra/Dcstamp/Id2/Il12b/Fos/Tgfb1/Il21/Traf6/Vsir/Tyrobp/Ptprc/Atp11c/Ccr2/Stat5a/Nckap1l/Hcls1/Ap3b1/Il10/Il23a/Lck/Il18/Fes/Socs5/Ada/Creb1/Runx1/Ikzf1/Il7r/Ihh/Ocstamp/Hsp90aa1/Rb1/Tox
BP	GO:1903037	regulation of leukocyte cell-cell adhesion	237	0.418719	2.27995	1e-10	5.19784e-09	3.87959e-09	2037	tags=37%, list=18%, signal=31%	Il6/Ptpn2/Arg2/Ccl2/Cd83/Fgl2/Il1b/Zc3h12a/Tnfsf9/Tnf/Irf1/Anxa1/Slfn1/Bcl10/Cd80/Selp/Ripk2/Sdc4/Adam8/Sele/Pnp/Has2/Nlrp3/Sftpd/Nfkbid/Cd86/Ceacam1/Shb/Vnn1/Syk/Cd274/Vcam1/Xbp1/Icosl/Ifng/St3gal4/Socs1/Cebpb/Sirpa/Cyld/Ido1/Il20rb/Ccl5/Nr4a3/Il4ra/Il6st/Il12b/Rela/Marchf7/Xcl1/Cd47/Tgfb1/Il21/Pawr/Nck1/Traf6/Vsir/Ptprc/Cyrib/Tnfsf14/Cd24a/Ccr2/Stat5a/Crtam/Nckap1l/Ccl28/Slc7a1/Ap3b1/Ptpn6/Ador…
BP	GO:1903039	positive regulation of leukocyte cell-cell adhesion	168	0.470572	2.4332	1e-10	5.19784e-09	3.87959e-09	2079	tags=42%, list=18%, signal=35%	Il6/Ccl2/Cd83/Il1b/Tnfsf9/Tnf/Irf1/Anxa1/Bcl10/Cd80/Selp/Ripk2/Adam8/Sele/Pnp/Has2/Nlrp3/Nfkbid/Cd86/Ceacam1/Shb/Vnn1/Syk/Cd274/Vcam1/Xbp1/Icosl/Ifng/St3gal4/Socs1/Sirpa/Cyld/Ccl5/Nr4a3/Il4ra/Il6st/Il12b/Rela/Xcl1/Cd47/Tgfb1/Il21/Pawr/Nck1/Traf6/Vsir/Ptprc/Cyrib/Tnfsf14/Cd24a/Ccr2/Stat5a/Nckap1l/Slc7a1/Ap3b1/Il23a/Lck/Il18/Socs5/Lgals8/Itgal/Vtcn1/Ada/Runx1/Cd244a/Itgb2/Ikzf1/H2-Ab1/Coro1a/Il7r/I…
BP	GO:1903131	mononuclear cell differentiation	337	0.377003	2.13158	1e-10	5.19784e-09	3.87959e-09	2079	tags=33%, list=18%, signal=28%	Bcl3/Il6/Ptpn2/Csf2/Cd83/Clec4e/Batf/Fgl2/Il1b/Relb/Tnfaip3/Zc3h12a/Clec4d/Tnfsf9/Irf1/Anxa1/Ripk2/Adam8/Pnp/Nlrp3/Nfkbid/Azi2/Batf3/St3gal1/Tcirg1/Adam17/Sema4a/Shb/Vnn1/Batf2/Syk/Csf1/Gadd45g/Ptger4/Il34/Stat3/Xbp1/Ifng/Cebpg/Socs1/Cebpb/Rsad2/Pglyrp1/Nfil3/Cyld/Rbpj/Il4ra/Dcstamp/Myc/Fcer1g/Irf8/Dclre1c/Id2/Egr1/Il12b/Vav1/Tgfb1/Il21/Ifna11/Traf6/Vsir/Tpd52/Ptprc/Dnajb9/Tnfsf8/Bak1/Atp11c/Stat…
BP	GO:1903555	regulation of tumor necrosis factor superfamily cytokine production	143	0.569578	2.86962	1e-10	5.19784e-09	3.87959e-09	1571	tags=45%, list=14%, signal=39%	Bcl3/Tlr2/Ccl3/Il6/Arg2/Ccl2/Ccl4/Tnfaip3/Arid5a/Irak3/Il33/Zc3h12a/Ifih1/Cyba/Ripk2/Trim30a/Adam8/Tlr3/Myd88/Zfp36/Acp5/Syk/Cd33/Cd274/Ly96/Ptger4/Stat3/Clu/Thbs1/Ifng/Ccr5/Sirpa/Cd300ld/Fcgr3/Fcer1g/Tlr1/Mapkapk2/Cx3cl1/Mmp8/Il12b/Oas3/Tirap/Tlr6/Cd47/Tnfrsf1a/Chrna7/Mc1r/Vsir/Tyrobp/Ptprc/Lbp/Tlr4/Cd24a/Ccr2/Oas1e/Tnfrsf8/Il10/Ptpn6/Il23a/Syt11/Ptprj/Clec4a2/Il18/Abcc8
BP	GO:1903557	positive regulation of tumor necrosis factor superfamily cytokine production	85	0.592337	2.72231	1e-10	5.19784e-09	3.87959e-09	1831	tags=51%, list=16%, signal=43%	Tlr2/Ccl3/Il6/Ccl2/Ccl4/Arid5a/Il33/Ifih1/Cyba/Ripk2/Adam8/Tlr3/Myd88/Syk/Ly96/Stat3/Clu/Thbs1/Ifng/Ccr5/Fcgr3/Fcer1g/Tlr1/Mapkapk2/Mmp8/Il12b/Oas3/Tirap/Tnfrsf1a/Tyrobp/Ptprc/Lbp/Tlr4/Ccr2/Oas1e/Tnfrsf8/Il23a/Ptprj/Il18/Abcc8/Ncl/Il17f/Tlr9
BP	GO:1903708	positive regulation of hemopoiesis	130	0.493079	2.44315	1e-10	5.19784e-09	3.87959e-09	2232	tags=45%, list=20%, signal=36%	Ccl3/Il6/Cd83/Ccr1/Tnfsf9/Tnf/Irf1/Anxa1/Ripk2/Adam8/Pnp/Nlrp3/Nfkbid/Shb/Vnn1/Syk/Csf1/Il34/Calca/Trib1/Xbp1/Ifng/Socs1/Cyld/Ccl5/Il4ra/Dcstamp/Id2/Il12b/Fos/Tgfb1/Il21/Traf6/Vsir/Tyrobp/Ptprc/Atp11c/Ccr2/Stat5a/Nckap1l/Hcls1/Ap3b1/Il10/Il23a/Lck/Il18/Fes/Socs5/Ada/Creb1/Runx1/Ikzf1/Il7r/Ihh/Ocstamp/Hsp90aa1/Rb1/Tox
BP	GO:1990266	neutrophil migration	93	0.638913	3.02385	1e-10	5.19784e-09	3.87959e-09	1987	tags=62%, list=17%, signal=52%	Ccl3/Cxcl5/Cxcl10/Cxcl2/Ccl7/Cxcl1/Ccl2/Ccl4/Ccl9/Il1b/Ccl12/Ccl20/Cxcl9/Ccl17/Cxcl13/C3ar1/Ccl22/Cxcl11/Adam8/Mcoln2/Ccl11/Trem1/Il1r1/Myd88/Syk/Cxadr/Ptger4/Cd177/Ifng/S100a8/C5ar1/Ccl5/S100a9/Fcgr3/Fcer1g/Cxcr2/Cx3cl1/Tirap/Spp1/Vav1/Xcl1/Pawr/Sell/Bst1/Jagn1/Lbp/Nckap1l/Pikfyve/Ccl6/Pde4b/Il23a/Rhog/Ccl8/Rac2/Ccl1/Irak4/Itgb2/Itgb2l
BP	GO:1990868	response to chemokine	54	0.68191	2.91328	1e-10	5.19784e-09	3.87959e-09	815	tags=48%, list=7%, signal=45%	Ccl3/Cxcl5/Cxcl10/Cxcl2/Ccl7/Cxcl1/Ccl2/Ccl4/Ccl9/Ccl12/Ccl20/Hif1a/Zc3h12a/Ccr1/Cxcl9/Ccl17/Cxcl13/Ccl22/Cxcl11/Ccl11/Slc12a2/Ackr1/Ccl5/Cx3cl1/Xcl1/Cxcl17
BP	GO:1990869	cellular response to chemokine	54	0.68191	2.91328	1e-10	5.19784e-09	3.87959e-09	815	tags=48%, list=7%, signal=45%	Ccl3/Cxcl5/Cxcl10/Cxcl2/Ccl7/Cxcl1/Ccl2/Ccl4/Ccl9/Ccl12/Ccl20/Hif1a/Zc3h12a/Ccr1/Cxcl9/Ccl17/Cxcl13/Ccl22/Cxcl11/Ccl11/Slc12a2/Ackr1/Ccl5/Cx3cl1/Xcl1/Cxcl17
BP	GO:0002253	activation of immune response	194	0.421488	2.21686	1.22679e-10	6.33113e-09	4.72546e-09	2115	tags=37%, list=19%, signal=31%	Tlr2/Ptpn2/Il1b/Clec4n/Sting1/Zc3h12a/Cfb/Fpr1/Bcl10/Ifi203/Trim30d/C3ar1/Trim12a/Ripk2/Trim30a/Plscr1/Zbp1/Nfkbid/Trim12c/Tomm70a/Shb/Syk/Ffar2/Icosl/Ifng/Tbk1/C5ar1/Cyld/Nr4a3/Fcer1g/Rela/Cd47/Stap1/Pawr/C3/Fyb/Traf6/Tyrobp/Ptprc/Tec/Tlr4/Sh2b2/Nckap1l/Mog/Klrk1/Pspc1/Ptpn6/Fpr-rs4/Matr3/Nfam1/Pde4b/Kcnn4/Ptprj/Cfh/Lck/Klre1/Txk/Mbl1/C1ra/Usp9x/Eif2b1/Sfpq/Tlr9/Vtcn1/Ada/Btk/Ctla4/C1qb/Nfatc2/R…
BP	GO:0002824	positive regulation of adaptive immune response based on somatic recombination of immune receptors built from immunoglobulin superfamily domains	86	0.54913	2.52852	1.31176e-10	6.72163e-09	5.01692e-09	2030	tags=49%, list=18%, signal=40%	Il6/Il1b/Clec4n/Arid5a/Tnf/Ripk2/Hpx/Pnp/Il1r1/Nlrp3/Nfkbid/Traf2/Cd40/Cd274/Ifng/Rsad2/Pvr/Fcgr3/Fcer1g/H2-Q10/Il12b/Xcl1/Fcgr1/Tgfb1/C3/Slc11a1/Traf6/Ptprc/Tap2/Cyrib/Stat6/Cd24a/Ccr2/Il18r1/H2-M3/Il23a/Il18/H2-K1/Fcer2a/Ada/H2-T24/H2-Ab1
BP	GO:0007259	receptor signaling pathway via JAK-STAT	117	0.487122	2.36867	1.35178e-10	6.87788e-09	5.13355e-09	1540	tags=38%, list=13%, signal=33%	Bcl3/Cxcl5/Il6/Ptpn2/Csf2/Socs3/Irf1/Tslp/Hpx/Stat2/Cd40/Ptger4/Parp9/Stat3/Ifng/Il10rb/Socs1/Gadd45a/Ccl5/Prl7c1/Il6st/Il12b/Cyp1b1/Stat1/Il21/Tnfrsf1a/Il10ra/Ifna11/Jak1/Ggnbp2/Ptprc/Prl3b1/Stat6/Hamp/Pwp1/Stat5a/Hcls1/Il10/Socs2/Prl8a6/Il23a/Lck/Il6ra/Il18
BP	GO:0030098	lymphocyte differentiation	303	0.367152	2.06424	1.37784e-10	6.96146e-09	5.19593e-09	2079	tags=32%, list=18%, signal=27%	Bcl3/Il6/Ptpn2/Cd83/Clec4e/Batf/Fgl2/Il1b/Relb/Tnfaip3/Zc3h12a/Clec4d/Tnfsf9/Irf1/Anxa1/Ripk2/Adam8/Pnp/Nlrp3/Nfkbid/St3gal1/Tcirg1/Adam17/Sema4a/Shb/Vnn1/Syk/Gadd45g/Ptger4/Stat3/Xbp1/Ifng/Cebpg/Socs1/Rsad2/Pglyrp1/Nfil3/Cyld/Rbpj/Il4ra/Fcer1g/Irf8/Dclre1c/Id2/Egr1/Il12b/Vav1/Tgfb1/Il21/Ifna11/Vsir/Tpd52/Ptprc/Dnajb9/Tnfsf8/Bak1/Atp11c/Stat6/Cd24a/Dll1/Ccr2/Stat5a/Crtam/Nckap1l/Ap3b1/Il10/Ptpn6/…
BP	GO:0035710	CD4-positive, alpha-beta T cell activation	87	0.550683	2.55627	1.41305e-10	7.0898e-09	5.29172e-09	1885	tags=47%, list=17%, signal=40%	Bcl3/Il6/Arg2/Cd83/Batf/Relb/Zc3h12a/Irf1/Anxa1/Ripk2/Nlrp3/Nfkbid/Tcirg1/Sema4a/Ceacam1/Shb/Cd274/Gadd45g/Ptger4/Stat3/Ifng/Socs1/Cebpb/Rsad2/Il4ra/Il12b/Xcl1/Tgfb1/Il21/Vsir/Stat6/Ccr2/Nckap1l/Il18r1/Il23a/Il6ra/Il18/Zfp35/Socs5/Ly9/Runx1
BP	GO:0002821	positive regulation of adaptive immune response	91	0.539035	2.52467	1.47229e-10	7.33608e-09	5.47554e-09	2030	tags=46%, list=18%, signal=38%	Il6/Il1b/Clec4n/Arid5a/Tnf/Ripk2/Hpx/Pnp/Il1r1/Nlrp3/Nfkbid/Traf2/Cd40/Cd274/Ifng/Rsad2/Pvr/Fcgr3/Fcer1g/H2-Q10/Il12b/Xcl1/Fcgr1/Tgfb1/C3/Slc11a1/Traf6/Ptprc/Tap2/Cyrib/Stat6/Cd24a/Ccr2/Il18r1/H2-M3/Il23a/Il18/H2-K1/Fcer2a/Ada/H2-T24/H2-Ab1
BP	GO:0061844	antimicrobial humoral immune response mediated by antimicrobial peptide	56	0.634543	2.72822	1.50045e-10	7.42518e-09	5.54204e-09	2089	tags=55%, list=18%, signal=45%	Cxcl5/Cxcl10/Cxcl2/Cxcl1/Ccl12/Ccl20/Nts/Cxcl9/Ccl17/Cxcl13/Ccl22/Cxcl11/Tslp/Adm/Pglyrp1/S100a9/Npy/Reg3g/Hamp2/Reg1/Dmbt1/Reg3d/Hamp/Ccl28/Ccl8/Il17f/Defb1/Ccl1/Reg3b/Ltf/Tac1
BP	GO:0031640	killing of cells of other organism	47	0.663513	2.72385	1.92212e-10	9.44715e-09	7.05121e-09	2089	tags=62%, list=18%, signal=51%	Cxcl5/Cxcl10/Cxcl1/Ccl12/Ccl20/Nts/Cxcl9/Ccl17/Cxcl13/Ccl22/Trem1/Myd88/Syk/Ncf1/Ifng/Pglyrp1/Lyz2/Reg3g/Hamp2/Hamp/Ccl28/Mbl1/Ccl8/Nlrp6/Fcer2a/Ccl1/Lyz1/Ltf/Tac1
BP	GO:0002292	T cell differentiation involved in immune response	61	0.598083	2.58746	2.00438e-10	9.78488e-09	7.30329e-09	1826	tags=54%, list=16%, signal=46%	Bcl3/Il6/Clec4e/Batf/Fgl2/Relb/Zc3h12a/Clec4d/Irf1/Anxa1/Ripk2/Nlrp3/Nfkbid/Sema4a/Shb/Gadd45g/Ptger4/Stat3/Ifng/Il4ra/Fcer1g/Il12b/Tgfb1/Il21/Stat6/Ccr2/Il18r1/Il23a/Il6ra/Il18/Zfp35/Socs5/Ly9
BP	GO:0050863	regulation of T cell activation	245	0.389762	2.13277	2.05951e-10	9.98654e-09	7.4538e-09	2037	tags=33%, list=18%, signal=28%	Il6/Ptpn2/Arg2/Ccl2/Cd83/Fgl2/Il1b/Zc3h12a/Tnfsf9/Irf1/Anxa1/Slfn1/Bcl10/Cd80/Ripk2/Sdc4/Adam8/Pnp/Nlrp3/Sftpd/Tnfrsf1b/Nfkbid/Cd86/Ceacam1/Shb/Vnn1/Syk/Cd274/Vcam1/Xbp1/Icosl/Ifng/Socs1/Cebpb/Sirpa/Cyld/Ido1/Il20rb/Ccl5/Il4ra/Il6st/Il12b/Marchf7/Xcl1/Cd47/Tgfb1/Il21/Pawr/Nck1/Traf6/Vsir/Ptprc/Cyrib/Tnfsf14/Cd24a/Ccr2/Stat5a/Crtam/Nckap1l/Slc7a1/Ap3b1/Ptpn6/Adora2a/Il23a/Cd209a/Lck/Il18/Zfp35/Rac…
BP	GO:0071356	cellular response to tumor necrosis factor	122	0.486113	2.3869	2.10752e-10	1.01512e-08	7.57672e-09	941	tags=34%, list=8%, signal=31%	Ccl3/Il6/Ptpn2/Ccl7/Ccl2/Birc3/Ccl4/Ccl9/Ccl12/Ccl20/Zc3h12a/Tnf/Irf1/Ccl17/Nfe2l2/Birc2/Ccl22/Tank/Nfkbia/Ccl11/Sphk1/Rffl/Zfp36/Nfkb1/Traf2/Adam17/Cd40/Syk/Cyld/Ccl5/Dcstamp/Cx3cl1/Casp1/Ankrd1/Rela/Xcl1/Stat1/Krt8/Actr3/Tnfrsf1a/Traf6
BP	GO:0048525	negative regulation of viral process	70	0.580698	2.6336	2.49666e-10	1.1946e-08	8.91629e-09	949	tags=41%, list=8%, signal=38%	Oasl1/Apobec3/Tnf/Ifih1/Trim30d/Trim12a/Trim30a/Plscr1/Ptx3/Zfp36/Trim12c/Ifitm1/Slpi/Zc3hav1/Oas1b/Rnasel/Rsad2/Oasl2/Trim21/Ccl5/Ifitm3/Nbn/Eif2ak2/Adar/Oas3/Stat1/Isg20/Trim25/Ifitm2
BP	GO:0022407	regulation of cell-cell adhesion	325	0.360643	2.03494	2.74166e-10	1.30319e-08	9.72682e-09	2079	tags=34%, list=18%, signal=29%	Il6/Ptpn2/Arg2/Ccl2/Cd83/Fgl2/Il1b/Tnfaip3/Zc3h12a/Tnfsf9/Tnf/Irf1/Anxa1/Slfn1/Bcl10/Cxcl13/Cd80/Selp/Ripk2/Sdc4/Prkcd/Muc4/Adam8/Sele/Pnp/Has2/Nlrp3/Sftpd/Nfkbid/Cd86/Ceacam1/Shb/Vnn1/Gtpbp4/Syk/Cd274/Map2k1/Vcam1/Xbp1/Icosl/Ifng/St3gal4/Socs1/Ccr5/Cebpb/Sirpa/Cyld/Ido1/Il20rb/Ccl5/Nr4a3/Il4ra/Epcam/Flot1/Cx3cl1/Fgg/Il6st/Il12b/Pdpn/Gcnt2/Rela/Marchf7/Xcl1/Cd47/Tgfb1/Il21/Pawr/Nck1/Traf6/Jak1/Vs…
BP	GO:0042129	regulation of T cell proliferation	131	0.466724	2.31707	3.34551e-10	1.57982e-08	1.17916e-08	2079	tags=40%, list=18%, signal=33%	Il6/Arg2/Il1b/Tnfsf9/Irf1/Anxa1/Slfn1/Cd80/Ripk2/Sdc4/Pnp/Sftpd/Tnfrsf1b/Cd86/Ceacam1/Syk/Cd274/Vcam1/Icosl/Ifng/Cebpb/Ido1/Il20rb/Ccl5/Il6st/Il12b/Marchf7/Xcl1/Tgfb1/Il21/Pawr/Nck1/Traf6/Vsir/Ptprc/Cd24a/Ccr2/Stat5a/Crtam/Nckap1l/Slc7a1/Ptpn6/Il23a/Cd209a/Il18/Rac2/Itgal/Vtcn1/Cd244a/Ctla4/H2-Ab1/Coro1a/Ihh
BP	GO:0051251	positive regulation of lymphocyte activation	206	0.409743	2.1749	3.70708e-10	1.7392e-08	1.29811e-08	2089	tags=38%, list=18%, signal=32%	Il6/Ccl2/Cd83/Il1b/Tnfsf9/Irf1/Anxa1/Bcl10/Cd80/Ripk2/Adam8/Pnp/Nlrp3/Nfkbid/Myd88/Cd86/Ceacam1/Shb/Vnn1/Cd40/Syk/Cd274/Vcam1/Xbp1/Icosl/Ifng/Socs1/Tnip2/Sirpa/Cyld/Ccl5/Il4ra/Il6st/Il12b/Cdkn1a/Tirap/Xcl1/Cd47/Tgfb1/Il21/Bst1/Nck1/Traf6/Vsir/Tyrobp/Ptprc/Cyrib/Tnfsf14/Atp11c/Stat6/Tlr4/Lyst/Cd24a/Ccr2/Stat5a/Nckap1l/Slc7a1/Ap3b1/Il10/Il23a/Lck/Il18/Socs5/Lgals8/Itgal/Tlr9/Vtcn1/Ada/Runx1/Cd244a/…
BP	GO:0002695	negative regulation of leukocyte activation	136	0.467503	2.34612	3.83846e-10	1.78922e-08	1.33545e-08	2288	tags=44%, list=20%, signal=36%	Ptpn2/Arg2/Fgl2/Tnfaip3/Samsn1/Zc3h12a/Fcgr2b/Irf1/Anxa1/Slfn1/Cd80/Cd300lf/Sdc4/Il13ra2/Sftpd/Nfkbid/Hmox1/Cd86/Ceacam1/Cd274/Thoc1/Socs1/Cebpb/Fgr/Pglyrp1/Cyld/Ido1/Il20rb/Il4ra/Cx3cl1/Id2/Marchf7/Tgfb1/Pawr/Vsir/Tyrobp/Cd24a/Ccr2/Crtam/Nckap1l/Il10/Ptpn6/Adora2a/Syt11/Tnfrsf13b/Parp3/Zfp35/Socs5/Vtcn1/Runx1/Btk/Ctla4/Lag3/H2-Ab1/Ihh/Fgl1/Cnr1/Ripor2/Tspan32/Sfrp1
BP	GO:0002700	regulation of production of molecular mediator of immune response	129	0.472481	2.34935	3.86633e-10	1.79066e-08	1.33652e-08	1290	tags=33%, list=11%, signal=30%	Tlr2/Il6/Il1b/Tnfaip3/Arid5a/Irak3/Il33/Fcgr2b/Tnf/Lacc1/Il13ra2/Hpx/Tlr3/Il1r1/Nlrp3/Tnfrsf1b/Hmox1/Cd86/Traf2/Ceacam1/Cd40/Ffar2/Thoc1/Xbp1/Ifng/Rsad2/Nr4a3/Il4ra/Fcer1g/Sema7a/Xcl1/Tgfb1/Il21/Traf6/Vsir/Ptprc/Dnajb9/Stat6/Tlr4/Ccr2/Ddx21/Il10/Il18r1
BP	GO:0002687	positive regulation of leukocyte migration	118	0.479163	2.34593	3.92773e-10	1.80751e-08	1.3491e-08	1458	tags=36%, list=13%, signal=31%	Tlr2/Cxcl10/Ccl7/Ccl2/Il1b/Ccl12/Ccl20/Ccr1/Cxcl13/Bdkrb1/C3ar1/Selp/Adam8/Trem1/Sele/Il1r1/Adam17/Csf1/Ptger4/Il34/Akirin1/Thbs1/C5ar1/Ccl5/Cxcr2/Cx3cl1/Tirap/Xcl1/Cd47/Pgf/Cxcl17/Tgfb1/Pawr/Sell/Pla2g7/Lbp/Tnfsf14/Ccr2/Nckap1l/Mmp9/Il23a/Ptprj
BP	GO:0097696	receptor signaling pathway via STAT	123	0.476645	2.34187	4.276e-10	1.95532e-08	1.45943e-08	1540	tags=37%, list=13%, signal=32%	Bcl3/Cxcl5/Il6/Ptpn2/Csf2/Socs3/Irf1/Tslp/Hpx/Stat2/Cd40/Ptger4/Parp9/Stat3/Ifng/Il10rb/Socs1/Gadd45a/Ccl5/Prl7c1/Il6st/Il12b/Cyp1b1/Stat1/Tgfb1/Il21/Tnfrsf1a/Il10ra/Ifna11/Jak1/Ggnbp2/Ptprc/Prl3b1/Stat6/Hamp/Pwp1/Stat5a/Hcls1/Il10/Socs2/Prl8a6/Il23a/Lck/Il6ra/Il18
BP	GO:0035456	response to interferon-beta	23	0.803379	2.75894	4.38074e-10	1.99062e-08	1.48577e-08	1189	tags=61%, list=10%, signal=55%	Ifit1/Ifit3/Irgm1/Sting1/Ikbke/Irf1/Ifi203/Ifitm1/Gbp3/Ifitm3/Stat1/Ifitm2/Xaf1/Oas1e
BP	GO:0031348	negative regulation of defense response	159	0.437143	2.24831	5.2459e-10	2.36885e-08	1.76808e-08	1593	tags=34%, list=14%, signal=30%	Ptpn2/Arg2/Fgl2/Tnfaip3/Irak3/Ccr1/Fcgr2b/Socs3/Mmp12/Samhd1/Stat2/Nlrp3/Tnfrsf1b/Smpdl3b/Zfp36/Trafd1/Acp5/Nfkb1/Ceacam1/Ptger4/Mefv/Ier3/Pglyrp1/Trim21/Il20rb/Dhx58/Tap1/Cx3cl1/Adar/Il12b/Oas3/Gpx2/Clec2d/Cxcl17/Siglece/Tnfrsf1a/Chrna7/Npy/Serpinb9/Rnf125/Serpinb9b/Tap2/Hamp/Cd24a/Oas1e/Il10/Smad3/Adora2a/Riok3/Mul1/Aoah/Syt11/Klre1/Adcyap1
BP	GO:0015980	energy derivation by oxidation of organic compounds	214	-0.413773	-2.10134	5.5213e-10	2.47773e-08	1.84934e-08	3299	tags=51%, list=29%, signal=37%	Uqcrb/Pdhb/Gnmt/Cd36/Idh3a/Cox7a2l/Ppp1r3g/Nipsnap2/Mtfr1/Adra1b/Dnajc30/Ndufa7/Inpp5k/Slc37a4/Cdk1/Mdh1/Idh1/Coq7/Akt1/Grb10/Adrb1/Tafazzin/Slc25a12/Ndufa12/Gyg/Ndufa5/Sirt3/Atp5j/Gaa/Etfrf1/Ndufb9/Atp5j2/Ndufv2/Pink1/Igf2/Ndufv1/Arl2/Dlat/Phka1/Fxn/Ndufs3/Cox5b/Sdhc/Cyc1/Ndufa10/Park7/Nr1d1/Gpd1/Nfatc3/Sdhb/Cbfa2t3/Polg2/Slc25a23/Pdha1/Idh3b/Antkmt/Atp5h/Cox4i1/Sdhd/Sdhaf4/Tcf7l2/1700066M21Rik/…
BP	GO:0031341	regulation of cell killing	76	0.548862	2.52206	7.39131e-10	3.29643e-08	2.46041e-08	2037	tags=49%, list=18%, signal=40%	Cxcl5/Cxcl1/Ccl2/Muc4/Pnp/Ceacam1/Syk/Ifng/Pvr/Tap1/H2-Q10/Il12b/Vav1/Clec2d/Stap1/Il21/Serpinb9/Serpinb9b/Tyrobp/Ptprc/Tap2/Cyrib/Klrb1c/Oga/Stat5a/Crtam/Nckap1l/Klrk1/H2-M3/Il23a/Cfh/Klre1/H2-K1/Fcer2a/Lag3/H2-T24/Il7r
BP	GO:0006935	chemotaxis	442	0.316347	1.83352	8.03788e-10	3.5628e-08	2.65922e-08	1458	tags=24%, list=13%, signal=22%	Ch25h/Ccl3/Cxcl5/Cxcl10/Ptpn2/Cxcl2/Ccl7/Cxcl1/Saa3/Ccl2/Ccl4/Ccl9/Il1b/Ccl12/Cxcl16/Ccl20/Ccr1/Cxcl9/Anxa1/Fpr1/Ccl17/Cxcl13/C3ar1/Ccl22/Cxcl11/Prkcd/Adam8/Ccl11/Trem1/Egr2/Cyp7b1/Hbegf/Adam17/Sema4a/Artn/Syk/Csf1/Ffar2/Cxadr/Il34/Sema6b/Calca/Ccrl2/Vcam1/Slc12a2/Akirin1/Thbs1/Ifng/S100a8/Ccr5/C5ar1/Tpbg/Vasp/Saa2/Abcc1/Ccl5/S100a9/Nr4a3/Fcgr3/Fcer1g/Lpar1/Cxcr2/Flot1/Cx3cl1/Itgav/Tirap/Spp1/Sem…
BP	GO:0032479	regulation of type I interferon production	62	0.597655	2.61427	8.31095e-10	3.66138e-08	2.7328e-08	1671	tags=53%, list=15%, signal=46%	Tlr2/Relb/Sting1/Irf1/Mmp12/Ifih1/Irf7/Tlr3/Irf5/Myd88/Tomm70a/Syk/Zc3hav1/Tlr7/Rel/Tbk1/G3bp1/Sirpa/Dhx58/Ddx3x/Irf8/Flot1/Oas3/Tirap/Stat1/Rnf125/Tlr4/Traf3/Oas1e/Riok3/Polr3d/Tlr8/Dhx33
BP	GO:0032653	regulation of interleukin-10 production	39	0.696773	2.75926	9.81378e-10	4.29725e-08	3.2074e-08	1118	tags=54%, list=10%, signal=49%	Bcl3/Tlr2/Il6/Cd83/Fcgr2b/Tslp/Syk/Cd274/Ptger4/Stat3/Ido1/Il20rb/Fcer1g/Mmp8/Il12b/Cd47/Il21/Vsir/Tyrobp/Tlr4/Dll1
BP	GO:0042330	taxis	445	0.317936	1.84508	9.99292e-10	4.34933e-08	3.24627e-08	1458	tags=24%, list=13%, signal=22%	Ch25h/Ccl3/Cxcl5/Cxcl10/Ptpn2/Cxcl2/Ccl7/Cxcl1/Saa3/Ccl2/Ccl4/Ccl9/Il1b/Ccl12/Cxcl16/Ccl20/Ccr1/Cxcl9/Anxa1/Fpr1/Ccl17/Cxcl13/C3ar1/Ccl22/Cxcl11/Prkcd/Adam8/Ccl11/Trem1/Egr2/Cyp7b1/Hbegf/Adam17/Sema4a/Artn/Syk/Csf1/Ffar2/Cxadr/Il34/Sema6b/Calca/Ccrl2/Vcam1/Slc12a2/Akirin1/Thbs1/Ifng/S100a8/Ccr5/C5ar1/Tpbg/Vasp/Saa2/Abcc1/Ccl5/S100a9/Nr4a3/Fcgr3/Fcer1g/Lpar1/Cxcr2/Flot1/Cx3cl1/Id2/Itgav/Tirap/Spp1…
BP	GO:0002708	positive regulation of lymphocyte mediated immunity	91	0.520605	2.43835	1.03731e-09	4.48776e-08	3.34959e-08	1740	tags=44%, list=15%, signal=38%	Il6/Il1b/Arid5a/Tnf/Hpx/Pnp/Il1r1/Nlrp3/Traf2/Cd40/Ifng/Rsad2/Pvr/Fcgr3/Fcer1g/H2-Q10/Il12b/Vav1/Xcl1/Fcgr1/Tgfb1/Il21/C3/Traf6/Ptprc/Tap2/Cyrib/Klrb1c/Stat6/Cd24a/Stat5a/Crtam/Klrk1/Il18r1/H2-M3/Il23a/Klre1/Il18/H2-K1/Fcer2a
BP	GO:0043367	CD4-positive, alpha-beta T cell differentiation	70	0.565198	2.5633	1.11758e-09	4.80627e-08	3.58733e-08	1885	tags=49%, list=17%, signal=41%	Bcl3/Il6/Cd83/Batf/Relb/Zc3h12a/Irf1/Anxa1/Ripk2/Nlrp3/Nfkbid/Sema4a/Shb/Gadd45g/Ptger4/Stat3/Ifng/Socs1/Rsad2/Il4ra/Il12b/Tgfb1/Il21/Stat6/Ccr2/Nckap1l/Il18r1/Il23a/Il6ra/Il18/Zfp35/Socs5/Ly9/Runx1
BP	GO:0042088	T-helper 1 type immune response	40	0.674058	2.66997	1.23103e-09	5.26283e-08	3.9281e-08	1540	tags=55%, list=13%, signal=48%	Bcl3/Il1b/Relb/Arid5a/Il33/Irf1/Anxa1/Ripk2/Il1r1/Sema4a/Il18bp/Gadd45g/Il4ra/Il12b/Xcl1/Slc11a1/Traf6/Stat6/Ccr2/Il18r1/Il23a/Il18
BP	GO:0060760	positive regulation of response to cytokine stimulus	37	0.693116	2.72844	1.3057e-09	5.54921e-08	4.14185e-08	657	tags=51%, list=6%, signal=49%	Tlr2/Irgm1/Hif1a/Ikbke/Mmp12/Ifih1/Irf7/Cd300lf/Ripk2/Tslp/Hpx/Zbp1/Il1r1/Traf2/Adam17/Csf1/Parp9/Tbk1/Casp1
BP	GO:0034470	ncRNA processing	221	0.386298	2.07739	1.37088e-09	5.79216e-08	4.32318e-08	1748	tags=34%, list=15%, signal=30%	Il6/Mphosph10/Rrs1/Qtrt1/Wdr43/Heatr1/Gtpbp4/Eif6/Nhp2/Nifk/Stat3/Wdr36/Rnasel/Exosc2/Rpl7l1/Rrp15/Mrto4/Brix1/Thumpd3/Ddx3x/Nop2/Ppan/Tsr3/Ngdn/Adar/Trnt1/Mak16/Ftsj3/Pus1/Utp11/Ddx10/Elp5/Rrp8/Wdr75/Isg20/Rpf2/Riok2/Rrp36/Nsun2/Thumpd1/Krr1/Trmt6/Mrpl1/Ddx27/Tut7/Utp23/Tbl3/Fcf1/Pwp1/Wdr74/Ddx21/Utp4/Mettl1/Ctu1/Trmt10c/Clp1/Srrt/Dph3/Gar1/Riok3/Rpl14/Dtwd1/Dimt1/Urm1/Ssb/Shq1/Wdr55/Ctu2/Wdr12/…
BP	GO:0034660	ncRNA metabolic process	280	0.356937	1.9889	1.53679e-09	6.45542e-08	4.81823e-08	2360	tags=38%, list=21%, signal=31%	Il6/Zc3h12a/Mphosph10/Rrs1/Qtrt1/Wdr43/Nfkb1/Rars/Heatr1/Gtpbp4/Eif6/Nhp2/Nifk/Stat3/Wdr36/Tent2/Rnasel/Exosc2/Rpl7l1/Rrp15/Mrto4/Slfn9/Brix1/Thumpd3/Ddx3x/Nop2/Ppan/Tsr3/Ngdn/Adar/Trnt1/Mak16/Ftsj3/Pus1/Utp11/Ddx10/Elp5/Rela/Rrp8/Wdr75/Isg20/Rpf2/Nolc1/Riok2/Cars/Rrp36/Nsun2/Thumpd1/Krr1/Trmt6/Mrpl1/Ddx27/Tut7/Utp23/Tbl3/Fcf1/Pwp1/Ears2/Wdr74/Ddx21/Utp4/Mettl1/Ctu1/Yars2/Trmt10c/Clp1/Srrt/Dph3/G…
BP	GO:0051250	negative regulation of lymphocyte activation	119	0.476891	2.33595	1.69339e-09	7.07209e-08	5.2785e-08	2146	tags=42%, list=19%, signal=34%	Ptpn2/Arg2/Fgl2/Tnfaip3/Samsn1/Zc3h12a/Fcgr2b/Irf1/Anxa1/Slfn1/Cd80/Sdc4/Sftpd/Nfkbid/Cd86/Ceacam1/Cd274/Thoc1/Socs1/Cebpb/Fgr/Pglyrp1/Cyld/Ido1/Il20rb/Il4ra/Id2/Marchf7/Tgfb1/Pawr/Vsir/Tyrobp/Cd24a/Crtam/Nckap1l/Il10/Ptpn6/Adora2a/Tnfrsf13b/Parp3/Zfp35/Socs5/Vtcn1/Runx1/Btk/Ctla4/Lag3/H2-Ab1/Ihh/Fgl1
BP	GO:0001562	response to protozoan	28	0.745886	2.67514	2.02846e-09	8.42278e-08	6.28663e-08	1271	tags=57%, list=11%, signal=51%	Bcl3/Il6/Batf/Gbp7/Myd88/Cd40/Batf2/Ifng/Gbp3/Ier3/Il4ra/Irf8/Il12b/Slc11a1/Lyst/Il10
BP	GO:0002287	alpha-beta T cell activation involved in immune response	55	0.604563	2.58461	2.16819e-09	8.95151e-08	6.68127e-08	1826	tags=55%, list=16%, signal=46%	Bcl3/Il6/Batf/Relb/Zc3h12a/Irf1/Anxa1/Ripk2/Nlrp3/Nfkbid/Sema4a/Shb/Gadd45g/Ptger4/Stat3/Ifng/Il4ra/Il12b/Tgfb1/Il21/Stat6/Ccr2/Il18r1/H2-M3/Il23a/Il6ra/Il18/Zfp35/Socs5/Ly9
BP	GO:0032637	interleukin-8 production	61	0.574474	2.48532	2.33631e-09	9.53664e-08	7.11801e-08	1083	tags=43%, list=9%, signal=39%	Bcl3/Tlr2/Il6/Il1b/Chil1/Tnf/Anxa1/Bcl10/Tlr3/Myd88/Syk/Cd33/Ffar2/Ptger4/Tlr7/Calca/Stat3/F3/Tlr1/Ddit3/Tirap/Rela/Tlr6/Ptprc/Lbp/Tlr4
BP	GO:0032677	regulation of interleukin-8 production	61	0.574474	2.48532	2.33631e-09	9.53664e-08	7.11801e-08	1083	tags=43%, list=9%, signal=39%	Bcl3/Tlr2/Il6/Il1b/Chil1/Tnf/Anxa1/Bcl10/Tlr3/Myd88/Syk/Cd33/Ffar2/Ptger4/Tlr7/Calca/Stat3/F3/Tlr1/Ddit3/Tirap/Rela/Tlr6/Ptprc/Lbp/Tlr4
BP	GO:0032481	positive regulation of type I interferon production	42	0.659408	2.64393	2.76198e-09	1.12109e-07	8.36762e-08	1831	tags=64%, list=16%, signal=54%	Tlr2/Sting1/Irf1/Mmp12/Ifih1/Irf7/Tlr3/Irf5/Myd88/Tomm70a/Syk/Zc3hav1/Tlr7/Tbk1/G3bp1/Dhx58/Ddx3x/Flot1/Oas3/Stat1/Tlr4/Oas1e/Riok3/Polr3d/Tlr8/Dhx33/Tlr9
BP	GO:0002548	monocyte chemotaxis	41	0.664072	2.64752	2.78488e-09	1.12406e-07	8.38984e-08	1340	tags=51%, list=12%, signal=45%	Ccl3/Cxcl10/Ccl7/Ccl2/Ccl4/Ccl9/Ccl12/Ccl20/Ccr1/Anxa1/Ccl17/Ccl22/Ccl11/Calca/Ccl5/Cx3cl1/Xcl1/Cxcl17/Pla2g7/Ccr2/Ccl6
CC	GO:0098803	respiratory chain complex	52	-0.620472	-2.45179	2.90181e-09	1.16475e-07	8.69354e-08	3338	tags=73%, list=29%, signal=52%	Uqcrc2/Uqcrb/Dmac2/Ndufa7/Ndufa4/Ndufa3/Ndufs5/Ndufa12/Ndufa5/Ndufa13/Ndufb9/Ndufv2/Ndufv1/Ndufab1/Ndufb11/Ndufs3/Sdhc/Cyc1/Ndufa10/Ndufb3/Ndufb7/Sdhb/Ndufa6/Ndufa1/Cox6b1/Cox4i1/Sdhd/Cox8a/Uqcrc1/Ndufa9/Ndufc2/Ndufb5/Ndufs7/Ndufb8/Ndufs8/Ndufb10/Ndufv3/Sdha
BP	GO:0050829	defense response to Gram-negative bacterium	57	0.601009	2.59608	3.05818e-09	1.22074e-07	9.11139e-08	2089	tags=53%, list=18%, signal=43%	Cxcl5/Irgm1/Tslp/Trem1/Gsdmd/Adm/Casp1/Il12b/Optn/Lyz2/Pfpl/Npy/Slc11a1/Mpeg1/Reg3g/Hamp2/Dmbt1/Lbp/Tlr4/Hamp/Defb15/Il23a/Il17f/Defb1/Tlr9/Lyz1/Defb11/Reg3b/Ltf/Tac1
CC	GO:0005746	mitochondrial respirasome	52	-0.618722	-2.44487	3.53386e-09	1.40287e-07	1.04708e-07	3767	tags=77%, list=33%, signal=52%	Cox4i2/Cox7a1/Dmac1/Uqcrc2/Uqcrb/Cox7a2l/Dmac2/Ndufa7/Ndufa4/Ndufa3/Ndufs5/Ndufa12/Ndufa5/Ndufa13/Ndufb9/Ndufv2/Ndufv1/Ndufab1/Ndufb11/Ndufs3/Sdhc/Cyc1/Ndufa10/Ndufb3/Ndufb7/Sdhb/Ndufa6/Ndufa1/Cox4i1/Sdhd/Uqcrc1/Ndufa9/Ndufc2/Ndufb5/Ndufs7/Ndufb8/Ndufs8/Ndufb10/Ndufv3/Sdha
BP	GO:0031663	lipopolysaccharide-mediated signaling pathway	45	0.641474	2.62924	3.73767e-09	1.47566e-07	1.10141e-07	1083	tags=51%, list=9%, signal=46%	Ccl2/Il1b/Ccl12/Tnfaip3/Tnf/Bcl10/Trim30d/Trim12a/Ripk2/Nfkbia/Trim30a/Myd88/Trim12c/Ly96/Irak2/Trib1/Ccl5/Cx3cl1/Stat1/Tgfb1/Traf6/Lbp/Tlr4
BP	GO:0042832	defense response to protozoan	25	0.762735	2.67461	3.88281e-09	1.52464e-07	1.13797e-07	1271	tags=60%, list=11%, signal=53%	Bcl3/Il6/Batf/Gbp7/Myd88/Cd40/Batf2/Ifng/Gbp3/Il4ra/Irf8/Il12b/Slc11a1/Lyst/Il10
BP	GO:0006953	acute-phase response	33	0.705657	2.6823	4.01919e-09	1.56164e-07	1.16558e-07	1030	tags=55%, list=9%, signal=50%	Il6/Saa3/Il1b/Tnf/Plscr1/Ptgs2/Serpina3n/Ptges/Stat3/Orm1/Ccr5/Saa2/Ccl5/Orm2/Hp/Itih4/Reg3g/Lbp
MF	GO:0140375	immune receptor activity	93	0.513459	2.4301	4.02027e-09	1.56164e-07	1.16558e-07	1290	tags=38%, list=11%, signal=34%	Osmr/Csf2rb2/Ccr1/Fcgr2b/Csf2rb/Fpr1/C3ar1/Pigr/Il1r2/Il13ra2/Il1r1/Ebi3/Ifngr2/Ccrl2/F3/Il10rb/Ccr5/C5ar1/Il20rb/Il1rap/Il4ra/Fcgr3/Fcer1g/Cxcr2/Il6st/Il12b/Fcgr1/Fcgr4/Il10ra/Gpr35/Il17ra/Ccr2/Klrk1/Fpr-rs4/Il18r1
BP	GO:0016064	immunoglobulin mediated immune response	105	0.486216	2.33583	4.83338e-09	1.86744e-07	1.39383e-07	2093	tags=35%, list=18%, signal=29%	Bcl3/Batf/Fgl2/Fcgr2b/Tnf/Bcl10/Irf7/Prkcd/Il13ra2/Hpx/Myd88/Tcirg1/Cd40/Thoc1/Icosl/Ifng/Il4ra/Fcgr3/Fcer1g/Nbn/Xcl1/Fcgr1/Tgfb1/C3/Ptprc/Stat6/Ptpn6/Cfh/Mbl1/Parp3/C1ra/Fcer2a/Ung/Btk/C1qb/H2-Ab1/Masp2
BP	GO:0040017	positive regulation of locomotion	475	0.304425	1.77168	5.4154e-09	2.08119e-07	1.55337e-07	1195	tags=21%, list=10%, signal=20%	Tlr2/Cxcl10/Ccl7/Ccl2/Il1b/Ccl12/Cxcl16/Ccl20/Hif1a/Zc3h12a/Ccr1/Dab2/Adora2b/Anxa1/Cxcl13/Bdkrb1/C3ar1/Nfe2l2/Cfap69/Selp/P2ry2/Adam8/Pik3c2a/Trem1/Sele/Sod2/Ptgs2/Glipr2/Sphk1/Il1r1/Has2/Arf6/Sdcbp/Hmox1/Hbegf/Acvr1b/Acp5/Adam17/Sema4a/Plet1/Cd40/Artn/Csf1/Cd274/Ptger4/Il34/Pld1/Map2k1/Sema6b/Stat3/Xbp1/F3/Akirin1/Thbs1/Ifng/Fgr/C5ar1/Tpbg/Nus1/Abcc1/Ccl5/Nr4a3/Myc/Lpar1/Mmp3/Epcam/Cldn7/Cxcr2/…
BP	GO:0071396	cellular response to lipid	361	0.331654	1.89736	5.45557e-09	2.08553e-07	1.55661e-07	1083	tags=22%, list=9%, signal=21%	Gch1/Cxcl5/Cxcl10/Il6/Cxcl2/Cxcl1/Litaf/Ccl2/Il1b/Ccl12/Cxcl16/Tnfaip3/Arid5a/Irgm1/Zc3h12a/Dab2/Tnf/Cxcl9/Anxa1/Bcl10/Trim30d/Pim1/Cxcl13/Cd80/Nfkbib/Il36g/Trim12a/Ripk2/Cxcl11/Nfkbia/Trim30a/Plscr1/Nlrp3/Tnfrsf1b/Myd88/Cftr/Cyp7b1/Daxx/Zfp36/Trim12c/Cd86/Nfkb1/Cmpk2/Syk/Ffar2/Cd274/Ly96/Irak2/Trib1/Xbp1/Clu/Ifng/Tnip2/Cebpb/Sirpa/Ccl5/Lpar1/Inhba/Irf8/Cx3cl1/Casp1/Ankrd1/Il12b/H2az1/Cry1/Spp1/R…
BP	GO:0051092	positive regulation of NF-kappaB transcription factor activity	105	0.483684	2.32367	5.88939e-09	2.23952e-07	1.67154e-07	2101	tags=46%, list=18%, signal=38%	Tlr2/Il1b/Irak3/Tnf/Bcl10/Trim30d/Trim12a/Ripk2/Trim30a/Adam8/Tlr3/Sphk1/Nlrp3/Myd88/Trim12c/Traf2/Cd40/Irak2/Psma6/Stat3/Clu/Cflar/Trim21/Il1rap/Eif2ak2/Flot1/Cx3cl1/Tirap/Rela/Tlr6/Tgfb1/Trim25/Traf6/Tlr4/Ripk4/Tnfrsf8/Il18r1/Traf1/Ikbkb/Il18/Trim13/Dhx33/Tlr9/Itgb2/Itgb2l/Chuk/Ltf/Amh
BP	GO:0016032	viral process	226	0.377759	2.03634	6.20167e-09	2.34592e-07	1.75096e-07	1491	tags=28%, list=13%, signal=25%	Oasl1/Ccl12/Zc3h12a/Apobec3/Tnf/Ifih1/Trim30d/Trim12a/Trim30a/Plscr1/Zbp1/Ptx3/Zfp36/Trim12c/Etf1/Ceacam1/Ifitm1/Slpi/Zc3hav1/Denr/Vcam1/Oas1b/Rnasel/Ace2/Ifng/Vamp8/Rsad2/Oasl2/Trim21/Ccl5/Ifitm3/Nbn/Ddx3x/Eif2ak2/Adar/Ctsb/Spint1/Itgav/Oas3/Ppie/Chmp4b/Vps37b/Stat1/Isg20/Trim25/Snw1/Siglec1/Ifitm2/Bak1/Rab5a/Slc3a2/Oas1e/Spcs3/4930486L24Rik/Pikfyve/Avpr1b/Cul4a/Csde1/Mst1r/Cts8/Chmp4c/Ssb/Pcbp1
BP	GO:0001961	positive regulation of cytokine-mediated signaling pathway	33	0.69829	2.6543	6.37902e-09	2.40044e-07	1.79165e-07	657	tags=52%, list=6%, signal=49%	Irgm1/Hif1a/Ikbke/Mmp12/Irf7/Cd300lf/Ripk2/Tslp/Hpx/Zbp1/Il1r1/Traf2/Adam17/Csf1/Parp9/Tbk1/Casp1
BP	GO:0002293	alpha-beta T cell differentiation involved in immune response	54	0.60075	2.56655	6.45218e-09	2.41539e-07	1.80281e-07	1826	tags=54%, list=16%, signal=45%	Bcl3/Il6/Batf/Relb/Zc3h12a/Irf1/Anxa1/Ripk2/Nlrp3/Nfkbid/Sema4a/Shb/Gadd45g/Ptger4/Stat3/Ifng/Il4ra/Il12b/Tgfb1/Il21/Stat6/Ccr2/Il18r1/Il23a/Il6ra/Il18/Zfp35/Socs5/Ly9
BP	GO:0006909	phagocytosis	167	0.40602	2.09881	6.62048e-09	2.46562e-07	1.8403e-07	1918	tags=37%, list=17%, signal=31%	Tlr2/Ccl2/Rab20/Marco/Il1b/Fcgr2b/Tnf/Anxa1/Cd300lf/Cyba/Cd302/Msr1/Sphk1/Sftpd/Ptx3/Myd88/Syk/Ncf4/Thbs1/Ifng/Fgr/Sirpa/Fcgr3/Fcer1g/Ncf2/Irf8/Tgm2/Hck/Itgav/Vav1/Cd47/Fcgr1/Tgfb1/Stap1/Siglece/C3/Slc11a1/Atg3/Tyrobp/Ptprc/Ceacam10/Lbp/Rab5a/Tlr4/Lyst/Ccr2/Nckap1l/Tm9sf4/Pikfyve/Mst1r/Syt11/Ptprj/Mbl1/Rhog/Rac2/Itgal/Il2rb/Abca1/Jmjd6/Treml4/Itgb2
CC	GO:0070469	respirasome	59	-0.587817	-2.38797	6.88821e-09	2.54761e-07	1.9015e-07	3338	tags=75%, list=29%, signal=53%	Cox4i2/Cox7a1/Dmac1/Uqcrc2/Uqcrb/Cox7a2l/Higd1a/Dmac2/Ndufa7/Ndufa4/Ndufa3/Ndufs5/Ndufa12/Ndufa5/Ndufa13/Ndufb9/Ndufv2/Ndufv1/Ndufab1/Ndufb11/Ndufs3/Sdhc/Cyc1/Ndufa10/Ndufb3/Ndufb7/Uqcr11/Sdhb/Ndufa6/Ndufa1/Cox6b1/Cox4i1/Sdhd/Cox8a/Uqcrc1/Ndufa9/Ndufc2/Ndufb5/Ndufs7/Ndufb8/Ndufs8/Ndufb10/Ndufv3/Sdha
BP	GO:0002294	CD4-positive, alpha-beta T cell differentiation involved in immune response	53	0.606035	2.56394	6.91116e-09	2.54761e-07	1.9015e-07	1826	tags=55%, list=16%, signal=46%	Bcl3/Il6/Batf/Relb/Zc3h12a/Irf1/Anxa1/Ripk2/Nlrp3/Nfkbid/Sema4a/Shb/Gadd45g/Ptger4/Stat3/Ifng/Il4ra/Il12b/Tgfb1/Il21/Stat6/Ccr2/Il18r1/Il23a/Il6ra/Il18/Zfp35/Socs5/Ly9
BP	GO:0019724	B cell mediated immunity	106	0.483684	2.32204	7.1624e-09	2.62682e-07	1.96062e-07	2093	tags=35%, list=18%, signal=29%	Bcl3/Batf/Fgl2/Fcgr2b/Tnf/Bcl10/Irf7/Prkcd/Il13ra2/Hpx/Myd88/Tcirg1/Cd40/Thoc1/Icosl/Ifng/Il4ra/Fcgr3/Fcer1g/Nbn/Xcl1/Fcgr1/Tgfb1/C3/Ptprc/Stat6/Ptpn6/Cfh/Mbl1/Parp3/C1ra/Fcer2a/Ung/Btk/C1qb/H2-Ab1/Masp2
BP	GO:0050671	positive regulation of lymphocyte proliferation	103	0.476686	2.27638	7.51403e-09	2.74186e-07	2.04648e-07	2089	tags=43%, list=18%, signal=35%	Il6/Il1b/Tnfsf9/Anxa1/Cd80/Ripk2/Pnp/Myd88/Cd86/Ceacam1/Cd40/Syk/Cd274/Vcam1/Icosl/Ifng/Ccl5/Il6st/Il12b/Cdkn1a/Tirap/Xcl1/Il21/Bst1/Nck1/Traf6/Ptprc/Tlr4/Cd24a/Ccr2/Stat5a/Nckap1l/Slc7a1/Il23a/Il18/Itgal/Tlr9/Vtcn1/Ada/Cd244a/Tacr1/Coro1a/Nfatc2/Tac1
BP	GO:2000147	positive regulation of cell motility	460	0.305286	1.78281	7.58616e-09	2.75427e-07	2.05575e-07	1195	tags=22%, list=10%, signal=20%	Tlr2/Cxcl10/Ccl7/Ccl2/Il1b/Ccl12/Cxcl16/Ccl20/Hif1a/Zc3h12a/Ccr1/Dab2/Adora2b/Anxa1/Cxcl13/Bdkrb1/C3ar1/Nfe2l2/Cfap69/Selp/P2ry2/Adam8/Pik3c2a/Trem1/Sele/Sod2/Ptgs2/Glipr2/Sphk1/Il1r1/Has2/Arf6/Sdcbp/Hmox1/Hbegf/Acvr1b/Acp5/Adam17/Sema4a/Plet1/Cd40/Csf1/Cd274/Ptger4/Il34/Pld1/Map2k1/Sema6b/Stat3/Xbp1/F3/Akirin1/Thbs1/Ifng/Fgr/C5ar1/Nus1/Abcc1/Ccl5/Nr4a3/Myc/Lpar1/Mmp3/Epcam/Cldn7/Cxcr2/Rhob/Cx3cl…
CC	GO:0030684	preribosome	49	0.612946	2.56648	7.78163e-09	2.81111e-07	2.09817e-07	1875	tags=57%, list=16%, signal=48%	Nop58/Mphosph10/Rrs1/Heatr1/Eif6/Nip7/Wdr36/Rrp15/Mrto4/Ppan/Ngdn/Mak16/Ftsj3/Noc4l/Utp11/Riok2/Rrp36/Krr1/Utp23/Tbl3/Fcf1/Wdr74/Utp4/Riok3/Wdr12/Utp6/Fbl/Imp3
BP	GO:0044403	biological process involved in symbiotic interaction	162	0.417438	2.15327	8.18466e-09	2.942e-07	2.19586e-07	1304	tags=27%, list=11%, signal=24%	Cxcl5/Cxcl1/Ccl12/Irgm1/Zc3h12a/Trim30d/Gbp7/Trim12a/Trim30a/Trem1/Sftpd/Ptx3/Myd88/Trim12c/Ceacam1/Ifitm1/Ncf1/Thoc1/Ace2/Ifng/Gbp3/Vamp8/Pglyrp1/Trim21/Ccl5/Sap30/Ifitm3/Nbn/Ctsb/Spint1/Itgav/Gpx2/Chmp4b/Vps37b/Trim25/Snw1/Siglec1/Ifitm2/Reg3g/Slc3a2/4930486L24Rik/Pikfyve/Alyref/Avpr1b
BP	GO:0097028	dendritic cell differentiation	33	0.694642	2.64043	8.22628e-09	2.94232e-07	2.1961e-07	941	tags=39%, list=8%, signal=36%	Csf2/Batf/Relb/Tnfsf9/Azi2/Batf3/Batf2/Cebpb/Rbpj/Dcstamp/Irf8/Tgfb1/Traf6
BP	GO:0002685	regulation of leukocyte migration	164	0.413259	2.13233	8.75714e-09	3.11676e-07	2.32631e-07	1482	tags=30%, list=13%, signal=27%	Tlr2/Cxcl10/Ccl7/Ccl2/Il1b/Ccl12/Ccl20/Il33/Ccr1/Anxa1/Cxcl13/Bdkrb1/C3ar1/Selp/Adam8/Trem1/Sele/Il1r1/Myd88/Adam17/Csf1/Ptger4/Il34/Akirin1/Thbs1/St3gal4/C5ar1/Ccl5/Cxcr2/Cx3cl1/Tirap/Xcl1/Cd47/Pgf/Cxcl17/Tgfb1/Stap1/Pawr/Sell/Bst1/Pla2g7/Lbp/Tnfsf14/Ccr2/Nckap1l/Ccl28/Mmp9/Il23a/Ptprj/Aire
BP	GO:0042098	T cell proliferation	161	0.412876	2.12419	8.9391e-09	3.16593e-07	2.363e-07	1273	tags=29%, list=11%, signal=26%	Il6/Arg2/Il1b/Ctps/Tnfsf9/Irf1/Anxa1/Slfn1/Cd80/Ripk2/Sdc4/Pnp/Ebi3/Sftpd/Tnfrsf1b/Cd86/Ceacam1/Syk/Cd274/Vcam1/Icosl/Gja1/Ifng/Cebpb/Ido1/Il20rb/Ccl5/Psmb10/Il6st/Il12b/Marchf7/Xcl1/Tgfb1/Il21/Pawr/Slc11a1/Nck1/Traf6/Vsir/Ptprc/Cd24a/Ccr2/Stat5a/Crtam/Nckap1l/Slc7a1/Ptpn6
BP	GO:0030217	T cell differentiation	220	0.372063	1.99945	1.04577e-08	3.6857e-07	2.75095e-07	2079	tags=32%, list=18%, signal=27%	Bcl3/Il6/Ptpn2/Cd83/Clec4e/Batf/Fgl2/Il1b/Relb/Zc3h12a/Clec4d/Tnfsf9/Irf1/Anxa1/Ripk2/Adam8/Pnp/Nlrp3/Nfkbid/Tcirg1/Adam17/Sema4a/Shb/Vnn1/Syk/Gadd45g/Ptger4/Stat3/Xbp1/Ifng/Socs1/Rsad2/Cyld/Il4ra/Fcer1g/Egr1/Il12b/Vav1/Tgfb1/Il21/Vsir/Ptprc/Tnfsf8/Stat6/Ccr2/Stat5a/Crtam/Nckap1l/Ap3b1/Il18r1/Il23a/Aire/Lck/Il6ra/Il18/Txk/Cd3g/Zfp35/Socs5/Ly9/Mafb/Ada/Jmjd6/Runx1/Cd3d/Ikzf1/Ctla4/Lag3/Il7r/Otud5/…
BP	GO:0001910	regulation of leukocyte mediated cytotoxicity	64	0.557479	2.45736	1.09416e-08	3.83752e-07	2.86427e-07	2037	tags=50%, list=18%, signal=41%	Cxcl5/Cxcl1/Ccl2/Muc4/Pnp/Ceacam1/Pvr/Tap1/H2-Q10/Il12b/Vav1/Clec2d/Stap1/Il21/Serpinb9/Serpinb9b/Tyrobp/Ptprc/Tap2/Cyrib/Klrb1c/Stat5a/Crtam/Nckap1l/Klrk1/H2-M3/Il23a/Klre1/H2-K1/Lag3/H2-T24/Il7r
BP	GO:0032946	positive regulation of mononuclear cell proliferation	104	0.483156	2.30807	1.11052e-08	3.87608e-07	2.89305e-07	2089	tags=43%, list=18%, signal=36%	Il6/Il1b/Tnfsf9/Anxa1/Cd80/Ripk2/Pnp/Myd88/Cd86/Ceacam1/Cd40/Syk/Csf1/Cd274/Vcam1/Icosl/Ifng/Ccl5/Il6st/Il12b/Cdkn1a/Tirap/Xcl1/Il21/Bst1/Nck1/Traf6/Ptprc/Tlr4/Cd24a/Ccr2/Stat5a/Nckap1l/Slc7a1/Il23a/Il18/Itgal/Tlr9/Vtcn1/Ada/Cd244a/Tacr1/Coro1a/Nfatc2/Tac1
BP	GO:0042093	T-helper cell differentiation	52	0.599445	2.53839	1.16368e-08	4.04211e-07	3.01697e-07	1826	tags=54%, list=16%, signal=45%	Bcl3/Il6/Batf/Relb/Zc3h12a/Irf1/Anxa1/Ripk2/Nlrp3/Nfkbid/Sema4a/Shb/Gadd45g/Ptger4/Stat3/Il4ra/Il12b/Tgfb1/Il21/Stat6/Ccr2/Il18r1/Il23a/Il6ra/Il18/Zfp35/Socs5/Ly9
BP	GO:0062207	regulation of pattern recognition receptor signaling pathway	75	0.528396	2.42879	1.20614e-08	4.16956e-07	3.1121e-07	1083	tags=36%, list=9%, signal=33%	Tlr2/Oasl1/Slc15a3/Tnfaip3/Irak3/Irf1/Irf7/Cd300lf/Cyba/Trim30a/Tlr3/Smpdl3b/Arf6/Tasl/Zc3hav1/Pik3ap1/Rsad2/Dhx58/Tlr1/Ddx3x/Flot1/Ifi35/Tirap/Tlr6/Rnf125/Lbp/Tlr4
BP	GO:0051272	positive regulation of cellular component movement	474	0.297116	1.73161	1.27025e-08	4.37025e-07	3.26189e-07	1195	tags=21%, list=10%, signal=20%	Tlr2/Cxcl10/Ccl7/Ccl2/Il1b/Ccl12/Cxcl16/Ccl20/Hif1a/Zc3h12a/Ccr1/Dab2/Adora2b/Anxa1/Cxcl13/Bdkrb1/C3ar1/Nfe2l2/Cfap69/Selp/P2ry2/Adam8/Pik3c2a/Trem1/Sele/Sod2/Ptgs2/Glipr2/Sphk1/Il1r1/Has2/Arf6/Sdcbp/Hmox1/Hbegf/Acvr1b/Acp5/Adam17/Sema4a/Plet1/Cd40/Csf1/Cd274/Ptger4/Il34/Pld1/Map2k1/Sema6b/Stat3/Xbp1/F3/Akirin1/Thbs1/Ifng/Fgr/C5ar1/Nus1/Abcc1/Ccl5/Nr4a3/Myc/Lpar1/Mmp3/Epcam/Cldn7/Cxcr2/Rhob/Cx3cl…
BP	GO:0046634	regulation of alpha-beta T cell activation	83	0.50335	2.30704	1.39669e-08	4.7825e-07	3.56959e-07	2079	tags=47%, list=18%, signal=39%	Il6/Arg2/Cd83/Zc3h12a/Irf1/Anxa1/Cd80/Ripk2/Pnp/Nlrp3/Nfkbid/Ceacam1/Shb/Syk/Cd274/Ifng/Socs1/Il4ra/Il12b/Xcl1/Tgfb1/Vsir/Ptprc/Cd24a/Ccr2/Crtam/Nckap1l/Ap3b1/Adora2a/Il23a/Il18/Zfp35/Socs5/Ada/Runx1/Cd244a/Ikzf1/H2-Ab1/Ihh
MF	GO:0001664	G protein-coupled receptor binding	221	0.369577	1.98747	1.411e-08	4.80872e-07	3.58915e-07	2342	tags=35%, list=21%, signal=29%	Ccl3/Cxcl5/Cxcl10/Cxcl2/Ccl7/Cxcl1/Rtp4/Ccl2/Ccl4/Ccl9/Marco/Ccl12/Cxcl16/Ccl20/Nts/Cxcl9/Fpr1/Ccl17/Cxcl13/Ccl22/Cxcl11/P2ry2/Ccl11/Sdcbp/Atp1a3/Calca/Ccrl2/Stat3/Slc9a3r1/Adm/Saa2/Ccl5/Bdkrb2/Homer2/Gna13/Sav1/Cx3cl1/Gnat1/Xcl1/Cxcl17/Fcgr1/C3/Npy/Jak1/Gcg/Ccl28/Defb3/Defb15/Cnih4/Adora2a/Ccl6/Dnaja1/Npb/Pmch/Reep2/S1pr1/Dvl1/Adcyap1/Grm5/Ccl8/Ppp2ca/Defb1/Ccl1/Defb11/Gip/Npff/Grk2/Defb7/Cklf/N…
BP	GO:0019058	viral life cycle	165	0.412791	2.12907	1.43955e-08	4.883e-07	3.6446e-07	1491	tags=30%, list=13%, signal=26%	Oasl1/Ccl12/Zc3h12a/Apobec3/Tnf/Ifih1/Trim30d/Trim12a/Trim30a/Plscr1/Ptx3/Trim12c/Ceacam1/Ifitm1/Slpi/Zc3hav1/Oas1b/Rnasel/Ace2/Vamp8/Rsad2/Oasl2/Trim21/Ccl5/Ifitm3/Nbn/Ddx3x/Eif2ak2/Adar/Ctsb/Spint1/Itgav/Oas3/Ppie/Chmp4b/Vps37b/Isg20/Trim25/Siglec1/Ifitm2/Rab5a/Slc3a2/Oas1e/4930486L24Rik/Pikfyve/Avpr1b/Cts8/Chmp4c/Pcbp1
BP	GO:0002377	immunoglobulin production	99	0.486436	2.30721	1.60407e-08	5.41562e-07	4.04214e-07	1080	tags=28%, list=9%, signal=26%	Il6/Batf/Fgl2/Tnfaip3/Il33/Fcgr2b/Tnf/Samhd1/Il13ra2/Hpx/Cd86/Traf2/Tcirg1/Ceacam1/Cd40/Thoc1/Xbp1/Icosl/Ifng/Il4ra/Nbn/Xcl1/Tgfb1/Il21/Traf6/Ptprc/Dnajb9/Stat6
BP	GO:0046632	alpha-beta T cell differentiation	98	0.485157	2.29993	1.73796e-08	5.84037e-07	4.35916e-07	2079	tags=44%, list=18%, signal=36%	Bcl3/Il6/Cd83/Batf/Relb/Zc3h12a/Irf1/Anxa1/Ripk2/Pnp/Nlrp3/Nfkbid/Sema4a/Shb/Syk/Gadd45g/Ptger4/Stat3/Ifng/Socs1/Rsad2/Il4ra/Il12b/Tgfb1/Il21/Tnfsf8/Stat6/Ccr2/Nckap1l/Ap3b1/Il18r1/Il23a/Il6ra/Il18/Txk/Zfp35/Socs5/Ly9/Ada/Runx1/Ikzf1/Otud5/Ihh
BP	GO:0032615	interleukin-12 production	51	0.605103	2.54941	1.89529e-08	6.33956e-07	4.73175e-07	1831	tags=55%, list=16%, signal=46%	Tlr2/Irak3/Tnfsf9/Irf1/Prkcd/Tlr3/Acp5/Nfkb1/Cd40/Syk/Rel/Thbs1/Mefv/Ifng/Ido1/Irf8/Il12b/Tirap/Rela/Tlr6/Cd47/Traf6/Tlr4/Il10/Il23a/Tlr8/Ltb/Tlr9
BP	GO:0030335	positive regulation of cell migration	444	0.30594	1.77548	1.97497e-08	6.57564e-07	4.90796e-07	1310	tags=23%, list=11%, signal=21%	Tlr2/Cxcl10/Ccl7/Ccl2/Il1b/Ccl12/Cxcl16/Ccl20/Hif1a/Zc3h12a/Ccr1/Dab2/Adora2b/Anxa1/Cxcl13/Bdkrb1/C3ar1/Nfe2l2/Selp/P2ry2/Adam8/Pik3c2a/Trem1/Sele/Sod2/Ptgs2/Glipr2/Sphk1/Il1r1/Has2/Arf6/Sdcbp/Hmox1/Hbegf/Acvr1b/Acp5/Adam17/Sema4a/Plet1/Cd40/Csf1/Cd274/Ptger4/Il34/Pld1/Map2k1/Sema6b/Stat3/Xbp1/F3/Akirin1/Thbs1/Ifng/Fgr/C5ar1/Nus1/Abcc1/Ccl5/Nr4a3/Myc/Lpar1/Mmp3/Cxcr2/Rhob/Cx3cl1/Egr1/Il6st/Itgav/…
BP	GO:0051090	regulation of DNA-binding transcription factor activity	311	0.330278	1.85949	2.14817e-08	7.1195e-07	5.31389e-07	1568	tags=26%, list=14%, signal=23%	Bcl3/Tlr2/Il6/Il1b/Tnfaip3/Irak3/Sting1/Zc3h12a/Fcgr2b/Ikbke/Tnf/Bcl10/Bhlhe40/Trim30d/Pim1/Nfkbib/Trim12a/Ripk2/Ifrd1/Nfkbia/Trim30a/Psmd10/Adam8/Tlr3/Sphk1/Nlrp3/Nfkbid/Myd88/Nupr1/Hmox1/Trim12c/Traf2/Cd40/Syk/Irak2/Psma6/Trib1/Stat3/Clu/Sumo1/Cebpg/Pprc1/Cflar/Fosl1/Cyld/Trim21/Il1rap/Ddit3/Tax1bp1/Sav1/Eif2ak2/Flot1/Cx3cl1/Id2/Hck/Rlim/Cyp1b1/Tirap/Rela/Tlr6/Tgfb1/Trim25/Traf6/Arid5b/Tlr4/Tra…
BP	GO:0032732	positive regulation of interleukin-1 production	45	0.620685	2.54403	2.27211e-08	7.4959e-07	5.59483e-07	1688	tags=49%, list=15%, signal=42%	Tlr2/Ccl3/Il6/Ccl20/Casp4/Tnf/Ripk2/Nlrp3/Myd88/Gsdmd/Calca/Stat3/Ifng/Ccr5/Casp1/Egr1/Tlr6/Tyrobp/Tlr4/Smad3/Tlr8/Panx3
BP	GO:0000470	maturation of LSU-rRNA	19	0.788418	2.55962	2.3188e-08	7.59586e-07	5.66943e-07	1898	tags=74%, list=17%, signal=62%	Gtpbp4/Eif6/Nhp2/Nifk/Rpl7l1/Rrp15/Nop2/Mak16/Ftsj3/Rpf2/Mrpl1/Wdr12/Znhit6/Ddx18
BP	GO:0072676	lymphocyte migration	77	0.520527	2.37759	2.32344e-08	7.59586e-07	5.66943e-07	2160	tags=47%, list=19%, signal=38%	Ch25h/Ccl3/Cxcl10/Ccl7/Ccl2/Ccl4/Ccl9/Ccl12/Cxcl16/Ccl20/Ccl17/Cxcl13/Ccl22/Adam8/Ccl11/Cyp7b1/Adam17/Artn/Slc12a2/Saa2/Ccl5/Cx3cl1/Xcl1/Tnfsf14/Ccr2/Crtam/Ccl6/Aire/S1pr1/Ccl8/Ccl1/Itgal/Padi2/Cklf/Itgb7/Apod
BP	GO:0032757	positive regulation of interleukin-8 production	46	0.613767	2.52429	2.42234e-08	7.88351e-07	5.88414e-07	1083	tags=46%, list=9%, signal=41%	Tlr2/Il6/Il1b/Chil1/Tnf/Bcl10/Tlr3/Myd88/Syk/Ffar2/Ptger4/Tlr7/Calca/Stat3/F3/Tlr1/Ddit3/Tirap/Rela/Lbp/Tlr4
BP	GO:0045071	negative regulation of viral genome replication	36	0.671584	2.60896	2.51729e-08	8.1558e-07	6.08736e-07	1189	tags=56%, list=10%, signal=50%	Oasl1/Apobec3/Tnf/Ifih1/Plscr1/Ifitm1/Slpi/Zc3hav1/Oas1b/Rnasel/Rsad2/Oasl2/Ccl5/Ifitm3/Eif2ak2/Adar/Oas3/Isg20/Ifitm2/Oas1e
BP	GO:0032655	regulation of interleukin-12 production	49	0.601324	2.51782	2.57687e-08	8.31156e-07	6.20362e-07	1831	tags=55%, list=16%, signal=46%	Tlr2/Irak3/Tnfsf9/Irf1/Tlr3/Acp5/Nfkb1/Cd40/Syk/Rel/Thbs1/Mefv/Ifng/Ido1/Irf8/Il12b/Tirap/Rela/Tlr6/Cd47/Traf6/Tlr4/Il10/Il23a/Tlr8/Ltb/Tlr9
CC	GO:0098798	mitochondrial protein-containing complex	184	-0.406224	-2.01132	2.68174e-08	8.61138e-07	6.4274e-07	3365	tags=59%, list=29%, signal=42%	Atp5g1/Mrpl13/Cox6a1/Mrpl24/Mtx3/Timm13/Atp5k/Mrps12/Cox4i2/Mrps11/Chchd6/Dmac1/Slc25a4/Atp5o/Mrpl30/Mrpl14/Uqcrc2/Uqcrb/Pdhb/Mrpl55/Afg3l1/Dmac2/Mrps15/Ndufa7/Mrps25/Ndufa4/Romo1/Mrpl40/Ndufa3/Ndufs5/Mrpl10/Micos13/Ndufa12/Tomm40/Mrps5/Mrpl28/Ndufa5/Mrps24/Timm22/Ndufa13/Atp5j/Mrpl23/Ndufb9/Mrpl42/Atp5j2/Ndufv2/Hadhb/Mcu/Dap3/Mrps16/Timm17b/Chchd3/Ndufv1/Ndufab1/Dlat/Ndufb11/Mtx1/Mrpl58/Smdt1/Nd…
BP	GO:0002698	negative regulation of immune effector process	85	0.503531	2.31417	3.05269e-08	9.75914e-07	7.28408e-07	1754	tags=40%, list=15%, signal=34%	Fgl2/Tnfaip3/Irak3/Il33/Zc3h12a/Fcgr2b/Tnf/Irf1/Anxa1/Muc4/Il13ra2/Hmox1/Ceacam1/Thoc1/Pglyrp1/Il20rb/Il4ra/Tap1/Cd47/Clec2d/Tgfb1/Serpinb9/Vsir/Serpinb9b/Ptprc/Tap2/Ccr2/Nckap1l/Il10/Ptpn6/Klre1/Parp3/Zfp35/Socs5
BP	GO:0070665	positive regulation of leukocyte proliferation	114	0.460065	2.23523	3.07274e-08	9.77999e-07	7.29964e-07	2089	tags=40%, list=18%, signal=33%	Il6/Il1b/Tnfsf9/Anxa1/Cd80/Ripk2/Pnp/Myd88/Cd86/Ceacam1/Cd40/Syk/Csf1/Cd274/Il34/Vcam1/Icosl/Ifng/Ccl5/Il6st/Il12b/Cdkn1a/Tirap/Xcl1/Il21/Bst1/Nck1/Traf6/Ptprc/Tlr4/Cd24a/Ccr2/Stat5a/Nckap1l/Slc7a1/Il23a/Il18/Itgal/Tlr9/Vtcn1/Ada/Cd244a/Tacr1/Coro1a/Nfatc2/Tac1
BP	GO:0007507	heart development	475	-0.317032	-1.74668	3.11473e-08	9.87015e-07	7.36693e-07	2917	tags=36%, list=26%, signal=28%	Apln/Cdk1/Pcsk5/Map2k5/Vangl2/Nckap1/Robo1/Rbp4/Nebl/Dnaaf1/Six1/Gata6/Efna1/Gper1/Dchs1/Adrb1/Dhx36/Traf3ip1/Cert1/Tafazzin/Kcnq1/Kat2a/Mrtfb/Hdac2/Dicer1/Ldb3/Gaa/Ovol2/Nox4/Ryr1/Ndufv2/Mef2a/Flrt3/Ccn4/Ube4b/Grhl2/Nodal/Sypl2/Arid2/Slc8a1/Sfrp2/Crkl/Plxnd1/Slit2/Pdgfb/Rac1/Prkar1a/Fbn1/Wnt3a/Tsc1/Sox11/Hey1/Ap2b1/Tbx20/Atm/Pdgfrb/Gata5/Atf2/Aldh1a2/Fgfr2/Jag1/Bmp4/Smad7/Pdlim2/Wdr11/Axin2/Sox1…
BP	GO:0070371	ERK1 and ERK2 cascade	249	0.356887	1.96166	3.29528e-08	1.03967e-06	7.75993e-07	1340	tags=24%, list=12%, signal=22%	Tlr2/Ccl3/Il6/Ptpn2/Ccl7/Ccl2/Ccl4/Ccl9/Il1b/Ccl12/Ccl20/Chil1/Ccr1/Dab2/Ptpn1/Ccl17/Ccl22/Ripk2/Ccl11/Glipr2/Arhgap8/Adam17/Ceacam1/Syk/Ptger4/Map2k1/Xbp1/Slc9a3r1/Ace2/Cflar/Tpbg/Sirpa/Ccl5/Myc/Cnksr3/Cx3cl1/Fgg/Spry4/Itgav/Gcnt2/Tirap/Sema7a/Xcl1/Denn2b/Cxcl17/Tgfb1/C3/Chrna7/Psca/Npy/Ptprc/Htr2c/Gcg/Tlr4/Cntnap2/Pkhd1/Epha2/Ptpn6/Fgf23/Ccl6
BP	GO:0045824	negative regulation of innate immune response	51	0.598682	2.52236	3.33683e-08	1.0482e-06	7.82362e-07	1534	tags=43%, list=13%, signal=38%	Ptpn2/Tnfaip3/Irak3/Ccr1/Mmp12/Samhd1/Stat2/Smpdl3b/Trafd1/Ceacam1/Trim21/Dhx58/Tap1/Adar/Oas3/Clec2d/Serpinb9/Serpinb9b/Tap2/Oas1e/Mul1/Klre1
BP	GO:0043068	positive regulation of programmed cell death	492	0.294374	1.72313	3.50659e-08	1.09676e-06	8.18604e-07	1216	tags=22%, list=11%, signal=20%	Ccl3/Il6/Ptpn2/Cxcl1/Ccl2/Il1b/Ccl12/Ctsc/Hif1a/Zc3h12a/Tnf/Anxa1/Bcl10/Gadd45b/Ifit2/Ripk2/Btg1/Rassf6/Prkcd/Plscr1/Adam8/Trem1/Irf5/Zbp1/Sod2/Ptgs2/Tnfrsf1b/Nfkbid/Daxx/Nupr1/Eif2s1/Hmox1/Tnfrsf12a/Pmaip1/Traf2/Adam17/Ceacam1/Eef1e1/Cd40/Syk/Cd274/Skil/Gadd45g/Xbp1/Clu/Phlda1/Thbs1/Slc9a3r1/Spdef/Ifng/Adm/S100a8/Gadd45a/Fosl1/Cyld/Ido1/Mcl1/Ccl5/S100a9/B4galt1/Nr4a3/Myc/Lpar1/Ncf2/Inhba/Cxcr2/D…
BP	GO:0002768	immune response-regulating cell surface receptor signaling pathway	141	0.425801	2.13181	3.59965e-08	1.11588e-06	8.32872e-07	1965	tags=36%, list=17%, signal=30%	Tlr2/Ptpn2/Clec4e/Clec4n/Zc3h12a/Clec4d/Fpr1/Bcl10/C3ar1/Pigr/Ripk2/Plscr1/Nfkbid/Shb/Cd40/Syk/Ffar2/Icosl/Ifng/C5ar1/Cyld/Nr4a3/Fcer1g/Rela/Cd47/Stap1/Pawr/Fyb/Traf6/Tyrobp/Ptprc/Tec/Sh2b2/Nckap1l/Mog/Klrk1/Ptpn6/Fpr-rs4/Nfam1/Pde4b/Kcnn4/Ptprj/Lck/Klre1/Txk/Usp9x/Eif2b1/Vtcn1/Ada/Btk/Ctla4
BP	GO:0043122	regulation of I-kappaB kinase/NF-kappaB signaling	134	0.430067	2.14292	3.60169e-08	1.11588e-06	8.32872e-07	1731	tags=34%, list=15%, signal=29%	Tifa/Il1b/Tnfaip3/Clec4n/Zc3h12a/Clec4d/Tnf/Bcl10/Trim30d/Nfkbib/Trim12a/Tank/Ripk2/Trim30a/Tlr3/Nfkbid/Myd88/Trim12c/Traf2/Cd40/Zc3hav1/Tnip2/Trim21/Cx3cl1/Casp1/Tnfsf10/Optn/Tirap/Rela/Tlr6/Stat1/Trim25/Fasl/Traf6/Tlr4/Traf3/Ddx21/Map3k14/Riok3/Traf1/Ikbkb/Trim13/Pim2/S100a4/Nlrp6
BP	GO:0032608	interferon-beta production	41	0.633625	2.52613	3.62949e-08	1.11588e-06	8.32872e-07	1621	tags=59%, list=14%, signal=50%	Tlr2/Relb/Sting1/Irf1/Ifih1/Irf7/Tlr3/Tomm70a/Zc3hav1/Tlr7/Rel/Tbk1/Sirpa/Dhx58/Ddx3x/Flot1/Oas3/Tirap/Tlr4/Traf3/Oas1e/Riok3/Polr3d/Tlr8
BP	GO:0032648	regulation of interferon-beta production	41	0.633625	2.52613	3.62949e-08	1.11588e-06	8.32872e-07	1621	tags=59%, list=14%, signal=50%	Tlr2/Relb/Sting1/Irf1/Ifih1/Irf7/Tlr3/Tomm70a/Zc3hav1/Tlr7/Rel/Tbk1/Sirpa/Dhx58/Ddx3x/Flot1/Oas3/Tirap/Tlr4/Traf3/Oas1e/Riok3/Polr3d/Tlr8
BP	GO:0050792	regulation of viral process	108	0.467185	2.24702	3.68855e-08	1.12923e-06	8.42838e-07	949	tags=30%, list=8%, signal=27%	Oasl1/Apobec3/Tnf/Ifih1/Trim30d/Trim12a/Trim30a/Plscr1/Ptx3/Zfp36/Trim12c/Ifitm1/Slpi/Zc3hav1/Oas1b/Rnasel/Rsad2/Oasl2/Trim21/Ccl5/Ifitm3/Nbn/Ddx3x/Eif2ak2/Adar/Oas3/Ppie/Vps37b/Stat1/Isg20/Trim25/Ifitm2
BP	GO:0032729	positive regulation of interferon-gamma production	61	0.543125	2.3497	4.11748e-08	1.25522e-06	9.36879e-07	1913	tags=49%, list=17%, signal=41%	Bcl3/Il1b/Arid5a/Tnfsf9/Tnf/Ripk2/Tlr3/Il1r1/Tlr7/Cebpg/Irf8/Il12b/Il21/Slc11a1/Cyrib/Tlr4/Ccr2/Crtam/Klrk1/Il18r1/Pde4b/H2-M3/Il23a/Klre1/Il18/Txk/Tlr8/Tlr9/Runx1/Cd244a
BP	GO:0043410	positive regulation of MAPK cascade	375	0.312195	1.79608	4.2607e-08	1.29343e-06	9.65394e-07	1852	tags=27%, list=16%, signal=23%	Tlr2/Ccl3/Il6/Ccl7/Ccl2/Ccl4/Ccl9/Il1b/Ccl12/Ccl20/Chil1/Zc3h12a/Ccr1/Fcgr2b/Dab2/Tnf/Gadd45b/Ptpn1/Trim30d/Ccl17/Ccl22/Trim12a/Ripk2/Prkcd/Trim30a/Adam8/Ccl11/Tlr3/Glipr2/Sphk1/Myd88/Trim12c/Arhgap8/Traf2/Adam17/Ceacam1/Cd40/Avpi1/Syk/Gadd45g/Il34/Map2k1/Thbs1/Cflar/Gadd45a/Tpbg/Ccl5/Gdf15/Lpar1/Xdh/Rell1/Eif2ak2/Cx3cl1/Fgg/Mmp8/Gcnt2/Tirap/Adra2b/Sema7a/Xcl1/Tlr6/Denn2b/Cxcl17/Tgfb1/C3/Chrna7/N…
BP	GO:1902105	regulation of leukocyte differentiation	230	0.361696	1.95681	4.7605e-08	1.4391e-06	1.07413e-06	2355	tags=36%, list=21%, signal=29%	Ccl3/Il6/Ptpn2/Cd83/Fgl2/Zc3h12a/Ccr1/Tnfsf9/Tnf/Irf1/Anxa1/Ripk2/Adam8/Pnp/Nlrp3/Nfkbid/Ceacam1/Shb/Vnn1/Syk/Csf1/Il34/Calca/Trib1/Xbp1/Ifng/Socs1/Cebpb/Pglyrp1/Cyld/Ccl5/Il4ra/Dcstamp/Myc/Id2/Il12b/Fos/Clec2d/Tgfb1/Il21/Traf6/Vsir/Tyrobp/Ptprc/Atp11c/Cd24a/Ccr2/Stat5a/Crtam/Nckap1l/Hcls1/Ap3b1/Il10/Ptpn6/Nfam1/Cul4a/Il23a/Lck/Fshb/Il18/Zfp35/Fes/Socs5/Tlr9/Mafb/Ada/Creb1/Runx1/Ubash3b/Ikzf1/Ctl…
BP	GO:0045582	positive regulation of T cell differentiation	75	0.513159	2.35875	4.99491e-08	1.50368e-06	1.12232e-06	2079	tags=45%, list=18%, signal=37%	Il6/Cd83/Tnfsf9/Irf1/Anxa1/Ripk2/Adam8/Pnp/Nlrp3/Nfkbid/Shb/Vnn1/Syk/Xbp1/Ifng/Socs1/Cyld/Il4ra/Tgfb1/Vsir/Ptprc/Ccr2/Stat5a/Nckap1l/Ap3b1/Il23a/Lck/Il18/Socs5/Ada/Runx1/Ikzf1/Il7r/Ihh
BP	GO:0043123	positive regulation of I-kappaB kinase/NF-kappaB signaling	89	0.493775	2.30657	5.17786e-08	1.55228e-06	1.1586e-06	2082	tags=44%, list=18%, signal=36%	Tifa/Il1b/Clec4n/Clec4d/Tnf/Bcl10/Trim30d/Trim12a/Ripk2/Trim30a/Tlr3/Myd88/Trim12c/Traf2/Cd40/Zc3hav1/Tnip2/Trim21/Cx3cl1/Casp1/Tnfsf10/Tirap/Rela/Tlr6/Trim25/Fasl/Traf6/Tlr4/Ddx21/Map3k14/Ikbkb/Trim13/Pim2/S100a4/Tlr9/Irak4/Chuk/Ltbr/Ltf
BP	GO:0042116	macrophage activation	73	0.53245	2.43422	5.2518e-08	1.56794e-06	1.17029e-06	1106	tags=40%, list=10%, signal=36%	Tlr2/Csf2/Ctsc/Il33/Tnf/Slc7a2/Tlr3/Sphk1/Ifngr2/Syk/Nampt/Clu/Thbs1/Ifng/Tnip2/C5ar1/Il4ra/Tlr1/Cx3cl1/Casp1/Mmp8/Ifi35/Tlr6/Stap1/Slc11a1/Tyrobp/Lbp/Tlr4/Hamp
BP	GO:0009060	aerobic respiration	116	-0.467456	-2.15702	5.51768e-08	1.64054e-06	1.22448e-06	3933	tags=66%, list=34%, signal=43%	Atp5k/Dlst/Iscu/Bnip3/Cox4i2/Cox7a1/Atp5o/Rhoa/Sucla2/Atpsckmt/Uqcrb/Pdhb/Idh3a/Cox7a2l/Nipsnap2/Mtfr1/Dnajc30/Ndufa7/Cdk1/Mdh1/Idh1/Coq7/Akt1/Tafazzin/Ndufa12/Sirt3/Atp5j/Ndufb9/Atp5j2/Ndufv2/Pink1/Ndufv1/Arl2/Dlat/Fxn/Ndufs3/Cox5b/Sdhc/Cyc1/Ndufa10/Park7/Sdhb/Cbfa2t3/Slc25a23/Pdha1/Idh3b/Antkmt/Atp5h/Cox4i1/Sdhd/1700066M21Rik/Uqcrc1/Ndufc2/Aco2/Ndufs7/Atp5d/Ndufb8/Atp5b/Dguok/Ogdh/Suclg2/Ndufs8…
BP	GO:0007260	tyrosine phosphorylation of STAT protein	49	0.59194	2.47852	5.65819e-08	1.67069e-06	1.24698e-06	1540	tags=49%, list=13%, signal=43%	Il6/Ptpn2/Csf2/Socs3/Irf1/Tslp/Hpx/Cd40/Ptger4/Parp9/Ifng/Socs1/Ccl5/Il6st/Il12b/Il21/Tnfrsf1a/Jak1/Ggnbp2/Hcls1/Il23a/Lck/Il6ra/Il18
BP	GO:0051091	positive regulation of DNA-binding transcription factor activity	191	0.375824	1.97993	5.66531e-08	1.67069e-06	1.24698e-06	2101	tags=36%, list=18%, signal=30%	Tlr2/Il6/Il1b/Irak3/Sting1/Fcgr2b/Ikbke/Tnf/Bcl10/Trim30d/Trim12a/Ripk2/Ifrd1/Trim30a/Adam8/Tlr3/Sphk1/Nlrp3/Myd88/Trim12c/Traf2/Cd40/Irak2/Psma6/Stat3/Clu/Pprc1/Cflar/Fosl1/Trim21/Il1rap/Ddit3/Sav1/Eif2ak2/Flot1/Cx3cl1/Tirap/Rela/Tlr6/Tgfb1/Trim25/Traf6/Arid5b/Tlr4/Ripk4/Tnfrsf8/Hcls1/Il10/Il18r1/Neurog2/Nfam1/Traf1/Zic2/Ikbkb/Il18/Crtc2/Trim13/Dhx33/Nkx3-1/Tlr9/Hdac4/Itgb2/Itgb2l/Trim26/Chuk/Rg…
BP	GO:0032731	positive regulation of interleukin-1 beta production	37	0.652257	2.5676	5.91379e-08	1.73688e-06	1.29638e-06	1309	tags=49%, list=11%, signal=43%	Tlr2/Ccl3/Il6/Casp4/Tnf/Ripk2/Nlrp3/Myd88/Gsdmd/Stat3/Ifng/Ccr5/Casp1/Egr1/Tlr6/Tyrobp/Tlr4/Smad3
BP	GO:0043011	myeloid dendritic cell differentiation	18	0.80686	2.56515	6.01317e-08	1.75891e-06	1.31283e-06	941	tags=56%, list=8%, signal=51%	Csf2/Batf/Relb/Tnfsf9/Batf3/Batf2/Rbpj/Dcstamp/Tgfb1/Traf6
BP	GO:1903900	regulation of viral life cycle	95	0.478548	2.26283	7.08075e-08	2.06284e-06	1.53967e-06	949	tags=32%, list=8%, signal=29%	Oasl1/Apobec3/Tnf/Ifih1/Trim30d/Trim12a/Trim30a/Plscr1/Ptx3/Trim12c/Ifitm1/Slpi/Zc3hav1/Oas1b/Rnasel/Rsad2/Oasl2/Trim21/Ccl5/Ifitm3/Nbn/Ddx3x/Eif2ak2/Adar/Oas3/Ppie/Vps37b/Isg20/Trim25/Ifitm2
BP	GO:0035458	cellular response to interferon-beta	19	0.774285	2.51373	7.20979e-08	2.08395e-06	1.55543e-06	1189	tags=53%, list=10%, signal=47%	Ifit1/Ifit3/Irgm1/Sting1/Irf1/Ifi203/Gbp3/Stat1/Ifitm2/Oas1e
BP	GO:0006790	sulfur compound metabolic process	239	-0.37809	-1.94185	7.21091e-08	2.08395e-06	1.55543e-06	3436	tags=48%, list=30%, signal=34%	Mthfr/Spock2/Dpep1/Mtap/Pdk3/Sult5a1/Gpat4/Pdhb/Gnmt/Gstm4/Mat2b/Gstp1/Ces1d/Gsto2/Hagh/Ednrb/Chst8/Chpf/Idh1/Gstm1/Icmt/Sult1d1/Ethe1/Ciao1/Sp1/Nfu1/Mms19/Oplah/Chst1/Blmh/Stat5b/Isca1/Hs2st1/Nox4/Acsl5/Enoph1/Eef1g/Gpam/Dlat/Chst4/Glrx5/Gstm6/Abcb7/Fxn/Dip2a/Clic3/Slc10a7/Chst7/Dnmt1/Park7/Scp2/Gstm5/Mcee/Tpst1/Gstt1/Hmgcs1/Pdha1/Mtrr/Mthfd1/Sulf1/Chst12/Ndnf/Mri1/Gstm2/Gstt2/Thtpa/Nudt19/Mpc2/…
BP	GO:0070372	regulation of ERK1 and ERK2 cascade	231	0.354642	1.91532	7.49242e-08	2.15668e-06	1.60972e-06	1340	tags=24%, list=12%, signal=22%	Tlr2/Ccl3/Il6/Ptpn2/Ccl7/Ccl2/Ccl4/Ccl9/Il1b/Ccl12/Ccl20/Chil1/Ccr1/Dab2/Ptpn1/Ccl17/Ccl22/Ripk2/Ccl11/Glipr2/Arhgap8/Adam17/Ceacam1/Syk/Map2k1/Xbp1/Slc9a3r1/Ace2/Cflar/Tpbg/Sirpa/Ccl5/Cnksr3/Cx3cl1/Fgg/Spry4/Gcnt2/Tirap/Sema7a/Xcl1/Denn2b/Cxcl17/Tgfb1/C3/Chrna7/Psca/Npy/Ptprc/Htr2c/Gcg/Tlr4/Pkhd1/Epha2/Ptpn6/Fgf23/Ccl6
BP	GO:0038061	NIK/NF-kappaB signaling	83	0.486925	2.23176	7.58156e-08	2.17368e-06	1.6224e-06	1083	tags=34%, list=9%, signal=31%	Tlr2/Litaf/Birc3/Il1b/Relb/Chil1/Zc3h12a/Nfkb2/Tnf/Birc2/Tlr3/Sphk1/Nlrp3/Cd86/Traf2/Tlr7/Rel/Cyld/Tlr1/Ddx3x/Eif2ak2/Mmp8/Ifi35/Tirap/Rela/Traf6/Tnfsf14/Tlr4
BP	GO:1903706	regulation of hemopoiesis	285	0.329529	1.83749	8.22676e-08	2.34934e-06	1.75351e-06	2289	tags=33%, list=20%, signal=27%	Ccl3/Il6/Ptpn2/Cd83/Fgl2/Hif1a/Zc3h12a/Ccr1/Tnfsf9/Tnf/Irf1/Anxa1/Ripk2/Nfkbia/Adam8/Pnp/Nlrp3/Nfkbid/Zfp36/Acvr1b/Ceacam1/Shb/Vnn1/Syk/Eif6/Csf1/Il34/Calca/Trib1/Stat3/Xbp1/Ifng/Socs1/Cebpb/Pglyrp1/Cyld/Ccl5/Il4ra/Dcstamp/Myc/Inhba/Id2/Gpr171/Il12b/Fos/Stat1/Clec2d/Tgfb1/Il21/Traf6/Vsir/Tyrobp/Ptprc/Atp11c/Cd24a/Dll1/Ccr2/Stat5a/Crtam/Nckap1l/Hcls1/Ap3b1/Il10/Ptpn6/Nfam1/Cul4a/Il23a/Lck/Fshb/Il1…
CC	GO:0005747	mitochondrial respiratory chain complex I	33	-0.669866	-2.39952	9.05716e-08	2.55617e-06	1.90789e-06	3150	tags=82%, list=28%, signal=59%	Dmac2/Ndufa7/Ndufa4/Ndufa3/Ndufs5/Ndufa12/Ndufa5/Ndufa13/Ndufb9/Ndufv2/Ndufv1/Ndufab1/Ndufb11/Ndufs3/Ndufa10/Ndufb3/Ndufb7/Ndufa6/Ndufa1/Ndufa9/Ndufc2/Ndufb5/Ndufs7/Ndufb8/Ndufs8/Ndufb10/Ndufv3
CC	GO:0030964	NADH dehydrogenase complex	33	-0.669866	-2.39952	9.05716e-08	2.55617e-06	1.90789e-06	3150	tags=82%, list=28%, signal=59%	Dmac2/Ndufa7/Ndufa4/Ndufa3/Ndufs5/Ndufa12/Ndufa5/Ndufa13/Ndufb9/Ndufv2/Ndufv1/Ndufab1/Ndufb11/Ndufs3/Ndufa10/Ndufb3/Ndufb7/Ndufa6/Ndufa1/Ndufa9/Ndufc2/Ndufb5/Ndufs7/Ndufb8/Ndufs8/Ndufb10/Ndufv3
CC	GO:0045271	respiratory chain complex I	33	-0.669866	-2.39952	9.05716e-08	2.55617e-06	1.90789e-06	3150	tags=82%, list=28%, signal=59%	Dmac2/Ndufa7/Ndufa4/Ndufa3/Ndufs5/Ndufa12/Ndufa5/Ndufa13/Ndufb9/Ndufv2/Ndufv1/Ndufab1/Ndufb11/Ndufs3/Ndufa10/Ndufb3/Ndufb7/Ndufa6/Ndufa1/Ndufa9/Ndufc2/Ndufb5/Ndufs7/Ndufb8/Ndufs8/Ndufb10/Ndufv3
BP	GO:0050764	regulation of phagocytosis	83	0.484108	2.21885	1.03031e-07	2.89649e-06	2.1619e-06	1030	tags=35%, list=9%, signal=32%	Tlr2/Ccl2/Il1b/Fcgr2b/Tnf/Cd300lf/Cyba/Sphk1/Sftpd/Ptx3/Syk/Ifng/Fgr/Sirpa/Fcgr3/Fcer1g/Tgm2/Hck/Itgav/Cd47/Fcgr1/Tgfb1/Stap1/Siglece/C3/Slc11a1/Atg3/Ptprc/Lbp
BP	GO:0002702	positive regulation of production of molecular mediator of immune response	91	0.47907	2.24381	1.03545e-07	2.89965e-06	2.16426e-06	1290	tags=35%, list=11%, signal=31%	Tlr2/Il6/Il1b/Arid5a/Il33/Lacc1/Hpx/Il1r1/Nlrp3/Cd86/Traf2/Ceacam1/Cd40/Ffar2/Xbp1/Ifng/Rsad2/Nr4a3/Il4ra/Fcer1g/Sema7a/Xcl1/Tgfb1/Il21/Traf6/Ptprc/Dnajb9/Stat6/Tlr4/Ddx21/Il10/Il18r1
BP	GO:0009620	response to fungus	45	0.602116	2.46792	1.08365e-07	3.02291e-06	2.25625e-06	1291	tags=44%, list=11%, signal=40%	Tlr2/Cxcl1/Clec4e/Clec4n/Clec4d/Bcl10/Tslp/Ptx3/Myd88/Syk/Ncf1/Tgfb1/Npy/Hamp2/Jagn1/Il17ra/Bak1/Hamp/Pik3cd/Defb15
BP	GO:0046635	positive regulation of alpha-beta T cell activation	59	0.55657	2.40543	1.15332e-07	3.20404e-06	2.39144e-06	2079	tags=53%, list=18%, signal=43%	Il6/Cd83/Irf1/Anxa1/Cd80/Ripk2/Pnp/Nlrp3/Nfkbid/Ceacam1/Shb/Syk/Ifng/Socs1/Il4ra/Il12b/Xcl1/Ptprc/Cd24a/Ccr2/Nckap1l/Ap3b1/Il23a/Il18/Socs5/Ada/Runx1/Cd244a/Ikzf1/H2-Ab1/Ihh
BP	GO:0043065	positive regulation of apoptotic process	481	0.289561	1.68882	1.15744e-07	3.20404e-06	2.39144e-06	1216	tags=21%, list=11%, signal=20%	Ccl3/Il6/Ptpn2/Ccl2/Il1b/Ccl12/Ctsc/Hif1a/Zc3h12a/Tnf/Anxa1/Bcl10/Gadd45b/Ifit2/Ripk2/Btg1/Rassf6/Prkcd/Plscr1/Adam8/Trem1/Irf5/Zbp1/Sod2/Ptgs2/Tnfrsf1b/Nfkbid/Daxx/Nupr1/Eif2s1/Hmox1/Tnfrsf12a/Pmaip1/Traf2/Adam17/Ceacam1/Eef1e1/Cd40/Cd274/Skil/Gadd45g/Xbp1/Clu/Phlda1/Thbs1/Slc9a3r1/Spdef/Ifng/Adm/S100a8/Gadd45a/Fosl1/Cyld/Ido1/Mcl1/Ccl5/S100a9/B4galt1/Nr4a3/Myc/Lpar1/Ncf2/Inhba/Cxcr2/Ddx3x/Rhob/…
BP	GO:0042102	positive regulation of T cell proliferation	76	0.500081	2.29791	1.16405e-07	3.21001e-06	2.39591e-06	1913	tags=42%, list=17%, signal=35%	Il6/Il1b/Tnfsf9/Anxa1/Cd80/Ripk2/Pnp/Cd86/Ceacam1/Syk/Cd274/Vcam1/Icosl/Ifng/Ccl5/Il6st/Il12b/Xcl1/Il21/Nck1/Traf6/Ptprc/Cd24a/Ccr2/Stat5a/Nckap1l/Slc7a1/Il23a/Il18/Itgal/Vtcn1/Cd244a
BP	GO:0006875	cellular metal ion homeostasis	426	0.294567	1.70343	1.19765e-07	3.29012e-06	2.4557e-06	2321	tags=30%, list=20%, signal=25%	Ccl3/Cxcl10/Cxcl2/Cxcl1/Ccl2/Il1b/Ccl12/Slc39a14/Hif1a/Ccr1/Slc11a2/Cxcl9/Fpr1/Steap4/Cxcl13/Bdkrb1/C3ar1/Ptgir/Cyba/Mt2/P2ry2/Hpx/Hmox1/Fth1/Tcirg1/Cd40/Ptger4/Atp1a3/Calca/Ccrl2/Slc12a2/Anxa7/Gja1/Ifng/Adm/Gpr65/Ccr5/Atp1b3/Cd52/C5ar1/Saa2/Steap2/Ccl5/Myc/Bdkrb2/Lpar1/Cxcr2/Ddit3/Gna13/Cx3cl1/Tgm2/Il6st/Itgav/Oprl1/Spp1/Trpv2/Xcl1/Cxcl17/Tgfb1/Pawr/Fasl/Slc11a1/Slc39a4/Slc30a4/Hamp2/Ptprc/Htr2c…
BP	GO:0032102	negative regulation of response to external stimulus	276	0.337687	1.87882	1.22669e-07	3.35712e-06	2.50571e-06	2291	tags=33%, list=20%, signal=27%	Ptpn2/Arg2/Ccl2/Fgl2/Ccl12/Tnfaip3/Irak3/Ccr1/Fcgr2b/Socs3/Tnf/Mmp12/Samhd1/Cxcl13/Prkcd/Stat2/Nlrp3/Tnfrsf1b/Smpdl3b/Zfp36/Trafd1/Acp5/Nfkb1/Sema4a/Ceacam1/Ptger4/Sema6b/Trib1/Slc12a2/Thbs1/Gja1/Mefv/Ier3/Pglyrp1/Trim21/Il20rb/Dhx58/Tap1/Cx3cl1/Fgg/Adar/Il12b/Oas3/Gpx2/Sema7a/Clec2d/Cxcl17/Stap1/Sema4d/Siglece/Tnfrsf1a/Chrna7/Npy/Serpinb9/Rnf125/Serpinb9b/Gcg/Tap2/Hamp/Cd24a/Oas1e/Il10/Smad3/Ado…
BP	GO:0002763	positive regulation of myeloid leukocyte differentiation	50	0.582628	2.44007	1.30617e-07	3.56117e-06	2.658e-06	2201	tags=50%, list=19%, signal=41%	Ccl3/Ccr1/Tnf/Csf1/Il34/Calca/Trib1/Ifng/Ccl5/Dcstamp/Id2/Il12b/Fos/Tgfb1/Traf6/Tyrobp/Stat5a/Hcls1/Il23a/Fes/Creb1/Runx1/Ikzf1/Ocstamp/Rb1
BP	GO:0002637	regulation of immunoglobulin production	63	0.534186	2.35261	1.36031e-07	3.69484e-06	2.75777e-06	1271	tags=37%, list=11%, signal=33%	Il6/Tnfaip3/Il33/Fcgr2b/Tnf/Il13ra2/Hpx/Cd86/Traf2/Ceacam1/Cd40/Thoc1/Xbp1/Ifng/Il4ra/Xcl1/Tgfb1/Il21/Traf6/Ptprc/Dnajb9/Stat6/Il10
BP	GO:0031343	positive regulation of cell killing	54	0.564493	2.41165	1.47057e-07	3.97918e-06	2.97e-06	1996	tags=50%, list=17%, signal=41%	Cxcl1/Ccl2/Pnp/Syk/Ifng/Pvr/H2-Q10/Il12b/Vav1/Stap1/Il21/Tyrobp/Ptprc/Tap2/Cyrib/Klrb1c/Oga/Stat5a/Crtam/Klrk1/H2-M3/Il23a/Klre1/H2-K1/Fcer2a/Lag3/H2-T24
BP	GO:0051345	positive regulation of hydrolase activity	387	0.301938	1.7443	1.47601e-07	3.97918e-06	2.97e-06	1373	tags=23%, list=12%, signal=21%	Ccl3/Ccl7/Plek/Ccl2/Ccl4/Ccl9/Ccl12/Ccl20/Slc11a2/Tnf/Bcl10/Psme2/Rgs16/Ccl17/Cxcl13/Ccl22/Ppp1r14d/Tank/Ripk2/Prkcd/Ccl11/Sele/Rgs1/Nlrp3/Cd86/Pmaip1/Cd40/Syk/Cd33/Zc3hav1/Eif5/Map2k1/Stat3/F3/Mefv/Ifng/Snx18/Gpr65/S100a8/Atp1b3/Ppp1r15b/Cflar/Tor1aip1/Ccl5/S100a9/Myc/Lpar1/Rabgap1l/Ddx3x/Xdh/Gna13/Cx3cl1/Casp1/Prss22/Tnfsf10/Tbc1d9/Vav1/Gnat1/Tor1aip2/Cyct/Xcl1/Stat1/Pawr/Sema4d/Fasl/Tbc1d14/Tb…
BP	GO:0062208	positive regulation of pattern recognition receptor signaling pathway	34	0.657346	2.52213	1.50477e-07	4.04162e-06	3.0166e-06	1083	tags=50%, list=9%, signal=45%	Tlr2/Oasl1/Slc15a3/Cyba/Tlr3/Tasl/Zc3hav1/Pik3ap1/Rsad2/Dhx58/Tlr1/Ddx3x/Flot1/Ifi35/Tirap/Lbp/Tlr4
BP	GO:0030003	cellular cation homeostasis	468	0.287384	1.67501	1.75643e-07	4.70007e-06	3.50806e-06	2089	tags=27%, list=18%, signal=23%	Ccl3/Cxcl10/Cxcl2/Cxcl1/Ccl2/Rab20/Il1b/Ccl12/Slc39a14/Hif1a/Ccr1/Slc11a2/Cxcl9/Fpr1/Lacc1/Steap4/Cxcl13/Bdkrb1/C3ar1/Ptgir/Cyba/Mt2/P2ry2/Hpx/Cftr/Hmox1/Fth1/Tcirg1/Tasl/Cd40/Ptger4/Atp1a3/Calca/Ccrl2/Slc12a2/Anxa7/Gja1/Ifng/Adm/Gpr65/Ccr5/Atp1b3/Cd52/C5ar1/Saa2/Steap2/Ccl5/Myc/Bdkrb2/Lpar1/Mafg/Cxcr2/Ddit3/Gna13/Cx3cl1/Tgm2/Il6st/Itgav/Oprl1/Spp1/Trpv2/Xcl1/Cxcl17/Tgfb1/Pawr/Fasl/Slc11a1/Slc39a…
BP	GO:0072593	reactive oxygen species metabolic process	176	0.384625	1.99908	1.7859e-07	4.7613e-06	3.55376e-06	822	tags=25%, list=7%, signal=24%	Gch1/Noxo1/Arg2/Cxcl1/Birc3/Hif1a/Zc3h12a/Tnf/Txnrd1/Nfe2l2/Birc2/Cyba/Prkcd/Trim30a/Sod2/Acp5/Pmaip1/Syk/Eif6/Ptger4/Ncf4/Ncf1/Hk2/Cd177/Nrros/Stat3/Thbs1/Rfk/Ier3/Cflar/Cybb/Gadd45a/Mmp3/Ncf2/Xdh/Mmp8/Cyp1b1/Cdkn1a/Vav1/Tpo/Cyct/Aatf/Tlr6/Tgfb1
BP	GO:0002456	T cell mediated immunity	90	0.469333	2.19173	1.80216e-07	4.78699e-06	3.57294e-06	2037	tags=44%, list=18%, signal=37%	Il6/Il1b/Arid5a/Ctsc/Muc4/Pnp/Il1r1/Nlrp3/Tnfrsf1b/Traf2/Rsad2/Pvr/Il20rb/H2-Q10/Il12b/Xcl1/Slc11a1/Serpinb9/Traf6/Vsir/Serpinb9b/Ptprc/Gzmb/Tap2/Cyrib/Lyst/Cd24a/Ccr2/Nckap1l/Il18r1/H2-M3/Il23a/Aire/Il18/H2-K1/Hprt/Treml4/H2-T24/Il31ra/Il7r
BP	GO:0002832	negative regulation of response to biotic stimulus	74	0.512507	2.33447	2.00127e-07	5.2964e-06	3.95315e-06	1373	tags=36%, list=12%, signal=32%	Ptpn2/Arg2/Fgl2/Tnfaip3/Irak3/Ccr1/Mmp12/Samhd1/Muc4/Stat2/Smpdl3b/Trafd1/Ceacam1/Trib1/Trim21/Dhx58/Tap1/Adar/Oas3/Clec2d/Serpinb9/Rnf125/Serpinb9b/Tap2/Oas1e/Riok3/Mul1
BP	GO:0002755	MyD88-dependent toll-like receptor signaling pathway	16	0.815782	2.50261	2.12007e-07	5.59033e-06	4.17254e-06	1831	tags=88%, list=16%, signal=74%	Tlr2/Irak3/Irf1/Irf7/Cd300lf/Myd88/Irak2/Tlr7/Tlr1/Tlr6/Reg3g/Tlr4/Tlr8/Tlr9
MF	GO:0038187	pattern recognition receptor activity	18	0.789803	2.51093	2.12937e-07	5.59443e-06	4.1756e-06	1083	tags=72%, list=9%, signal=65%	Tlr2/Clec4e/Clec4n/Clec4d/Trim30d/Trim12a/Trim30a/Trim12c/Ly96/Tlr7/Pglyrp1/Dmbt1/Tlr4
BP	GO:0002718	regulation of cytokine production involved in immune response	75	0.498426	2.29103	2.16629e-07	5.67081e-06	4.23261e-06	1290	tags=37%, list=11%, signal=33%	Tlr2/Il6/Il1b/Arid5a/Irak3/Tnf/Lacc1/Tlr3/Il1r1/Nlrp3/Tnfrsf1b/Hmox1/Traf2/Ffar2/Rsad2/Nr4a3/Fcer1g/Sema7a/Xcl1/Tgfb1/Il21/Traf6/Vsir/Tlr4/Ccr2/Ddx21/Il10/Il18r1
BP	GO:0050868	negative regulation of T cell activation	94	0.458525	2.1581	2.2231e-07	5.79851e-06	4.32792e-06	2146	tags=40%, list=19%, signal=33%	Ptpn2/Arg2/Fgl2/Zc3h12a/Irf1/Anxa1/Slfn1/Cd80/Sdc4/Sftpd/Nfkbid/Cd86/Ceacam1/Cd274/Socs1/Cebpb/Cyld/Ido1/Il20rb/Il4ra/Marchf7/Tgfb1/Pawr/Vsir/Cd24a/Crtam/Nckap1l/Ptpn6/Adora2a/Zfp35/Socs5/Vtcn1/Runx1/Ctla4/Lag3/H2-Ab1/Ihh/Fgl1
BP	GO:0032733	positive regulation of interleukin-10 production	30	0.676298	2.47412	2.4253e-07	6.30317e-06	4.70459e-06	1083	tags=47%, list=9%, signal=42%	Bcl3/Tlr2/Il6/Cd83/Tslp/Syk/Cd274/Ptger4/Stat3/Il20rb/Fcer1g/Il12b/Il21/Tlr4
BP	GO:0045621	positive regulation of lymphocyte differentiation	85	0.477265	2.19345	2.74385e-07	7.10548e-06	5.30343e-06	2232	tags=46%, list=20%, signal=37%	Il6/Cd83/Tnfsf9/Irf1/Anxa1/Ripk2/Adam8/Pnp/Nlrp3/Nfkbid/Shb/Vnn1/Syk/Xbp1/Ifng/Socs1/Cyld/Il4ra/Tgfb1/Il21/Vsir/Ptprc/Atp11c/Ccr2/Stat5a/Nckap1l/Ap3b1/Il10/Il23a/Lck/Il18/Socs5/Ada/Runx1/Ikzf1/Il7r/Ihh/Hsp90aa1/Tox
BP	GO:0042509	regulation of tyrosine phosphorylation of STAT protein	47	0.587537	2.41195	2.77868e-07	7.16998e-06	5.35156e-06	1540	tags=49%, list=13%, signal=43%	Il6/Ptpn2/Csf2/Socs3/Irf1/Tslp/Hpx/Cd40/Ptger4/Parp9/Ifng/Socs1/Ccl5/Il6st/Il12b/Il21/Tnfrsf1a/Ggnbp2/Hcls1/Il23a/Lck/Il6ra/Il18
BP	GO:0034121	regulation of toll-like receptor signaling pathway	52	0.559159	2.3678	3.20029e-07	8.22849e-06	6.14162e-06	780	tags=38%, list=7%, signal=36%	Tlr2/Tnfaip3/Irak3/Irf1/Irf7/Cd300lf/Cyba/Trim30a/Tlr3/Smpdl3b/Arf6/Tasl/Pik3ap1/Rsad2/Tlr1/Ddx3x/Flot1/Ifi35/Tirap/Tlr6
BP	GO:0071887	leukocyte apoptotic process	92	0.467782	2.20558	3.47285e-07	8.89763e-06	6.64106e-06	1314	tags=36%, list=12%, signal=32%	Il6/Arg2/Hif1a/Fcgr2b/Anxa1/Bcl10/Adam8/Pnp/Nfkbid/St3gal1/Adam17/Ceacam1/Cd274/Ifng/Ccr5/Ido1/Ccl5/Nr4a3/Myc/Fcer1g/Cxcr2/Il21/Fasl/Siglec1/Serpinb9/Plekho2/Bak1/Cd24a/Stat5a/Pik3cd/Hcls1/Il10/Tnfrsf23
MF	GO:0035325	Toll-like receptor binding	13	0.846273	2.45211	3.48637e-07	8.90071e-06	6.64335e-06	780	tags=77%, list=7%, signal=72%	Tlr2/Saa3/Myd88/Ceacam1/Syk/Ly96/S100a8/Tlr1/Tirap/Tlr6
BP	GO:0001774	microglial cell activation	33	0.644762	2.45083	3.57307e-07	9.08995e-06	6.7846e-06	1083	tags=52%, list=9%, signal=47%	Tlr2/Ctsc/Il33/Tnf/Tlr3/Sphk1/Ifngr2/Nampt/Clu/Ifng/C5ar1/Cx3cl1/Casp1/Mmp8/Stap1/Tyrobp/Tlr4
BP	GO:0002673	regulation of acute inflammatory response	37	0.626377	2.46572	3.80807e-07	9.65379e-06	7.20545e-06	1014	tags=49%, list=9%, signal=44%	Il6/Il1b/Fcgr2b/Tnf/Adam8/Ptgs2/Nlrp3/Ffar2/Ptges/Ccr5/Il20rb/Ccl5/Fcgr3/Fcer1g/Fcgr1/C3/Npy/Pik3cg
BP	GO:0002437	inflammatory response to antigenic stimulus	49	0.569421	2.38424	4.01059e-07	1.01316e-05	7.56211e-06	2207	tags=55%, list=19%, signal=45%	Fcgr2b/Tnf/Il36g/Rbpj/Il20rb/Fcgr3/Fcer1g/Bdkrb2/Cxcr2/Il12b/Gpx2/Fcgr1/C3/Npy/Serpinb9/Cd24a/Il10/Adcyap1/Zfp35/Il5ra/Nlrp6/Psmb4/Il31ra/Il36rn/Cnr1/Kars/Cd68
BP	GO:0009150	purine ribonucleotide metabolic process	258	-0.351091	-1.825	4.43469e-07	1.1164e-05	8.33264e-06	2277	tags=36%, list=20%, signal=30%	Bad/Acsl5/Adssl1/App/Arl2/P2rx7/Pfkfb2/Gpam/Slc4a1/Dlat/Dcakd/Crot/Atic/Gtpbp1/Nt5c/Dip2a/Tkfc/Scp2/Ncor1/Coasy/Gpd1/Nudt2/Adcy3/Ppara/Mcee/Cbfa2t3/Atp2b2/Adcy8/Atp5g2/Nudt18/Mpi/Gucy1a1/Hmgcs1/Pdha1/Antkmt/Atp5h/Gmpr/Paics/Adcy6/Pde5a/Ndufc2/Impdh1/Atp5d/Nudt19/Mpc2/Ppargc1a/Adk/Parp1/Atp5b/Dguok/Prkag3/Ogdh/Suclg2/Galk1/Atp5c1/Vcp/Rora/Entpd5/Suclg1/Prps2/Pfkm/Cs/Npr2/Pde4d/Hmgcs2/Mvk/Abcd1/Jmj…
BP	GO:0002367	cytokine production involved in immune response	87	0.470458	2.18387	4.46507e-07	1.12014e-05	8.36058e-06	1290	tags=36%, list=11%, signal=32%	Tlr2/Il6/Il1b/Arid5a/Irak3/Tnf/Lacc1/Trem1/Tlr3/Il1r1/Nlrp3/Tnfrsf1b/Hmox1/Traf2/Ffar2/Rsad2/Nr4a3/Fcer1g/Il12b/Sema7a/Xcl1/Tgfb1/Il21/Slc11a1/Traf6/Vsir/Tlr4/Ccr2/Ddx21/Il10/Il18r1
BP	GO:0006873	cellular ion homeostasis	483	0.284724	1.65965	4.56071e-07	1.14018e-05	8.51012e-06	2321	tags=30%, list=20%, signal=25%	Ccl3/Cxcl10/Cxcl2/Cxcl1/Ccl2/Rab20/Il1b/Ccl12/Slc39a14/Hif1a/Ccr1/Slc11a2/Cxcl9/Fpr1/Lacc1/Steap4/Cxcl13/Bdkrb1/C3ar1/Ptgir/Cyba/Mt2/P2ry2/Hpx/Cftr/Hmox1/Fth1/Tcirg1/Tasl/Cd40/Ptger4/Atp1a3/Calca/Ccrl2/Slc12a2/Anxa7/Slc9a3r1/Gja1/Ifng/Adm/Gpr65/Ccr5/Atp1b3/Cd52/C5ar1/Saa2/Steap2/Ccl5/Myc/Bdkrb2/Lpar1/Mafg/Cxcr2/Ddit3/Gna13/Cx3cl1/Tgm2/Il6st/Itgav/Oprl1/Spp1/Trpv2/Xcl1/Cxcl17/Tgfb1/Pawr/Fasl/Slc11…
BP	GO:0032728	positive regulation of interferon-beta production	28	0.675724	2.4235	5.19966e-07	1.29543e-05	9.66892e-06	1831	tags=71%, list=16%, signal=60%	Tlr2/Sting1/Irf1/Ifih1/Irf7/Tlr3/Tomm70a/Zc3hav1/Tlr7/Tbk1/Dhx58/Ddx3x/Flot1/Oas3/Tlr4/Oas1e/Riok3/Polr3d/Tlr8/Tlr9
BP	GO:0032660	regulation of interleukin-17 production	29	0.684504	2.48866	5.28803e-07	1.31292e-05	9.79946e-06	2073	tags=69%, list=18%, signal=57%	Tlr2/Il6/Arg2/Arid5a/Sphk1/Myd88/Ifng/Ddit3/Il12b/Tgfb1/Il21/Vsir/Tlr4/Nckap1l/Il23a/Il18/Ccl1/Ly9/Il36rn/Otud5
MF	GO:0051287	NAD binding	49	-0.579084	-2.25534	5.33792e-07	1.32077e-05	9.85802e-06	2878	tags=65%, list=25%, signal=49%	Mdh1/Idh1/Ldhb/Me2/Hibadh/Glud1/Sirt2/Ctbp1/Sirt3/Nnt/Hpgd/Ndufv1/Me1/Aldh5a1/Gpd1/Aox3/Hsd17b10/Sirt4/Cyb5r3/Nudt6/Parp1/Aldh2/Qdpr/Sord/Idh3g/Adh7/Sirt5/Aldh9a1/Adh1/Ehhadh/Grhpr/Hadh
BP	GO:0045333	cellular respiration	153	-0.409168	-1.97797	5.36111e-07	1.32198e-05	9.86706e-06	3553	tags=56%, list=31%, signal=39%	Atp5o/Rhoa/Pik3ca/Sucla2/Atpsckmt/Uqcrb/Pdhb/Idh3a/Cox7a2l/Nipsnap2/Mtfr1/Dnajc30/Ndufa7/Cdk1/Mdh1/Idh1/Coq7/Akt1/Tafazzin/Slc25a12/Ndufa12/Ndufa5/Sirt3/Atp5j/Etfrf1/Ndufb9/Atp5j2/Ndufv2/Pink1/Ndufv1/Arl2/Dlat/Fxn/Ndufs3/Cox5b/Sdhc/Cyc1/Ndufa10/Park7/Gpd1/Nfatc3/Sdhb/Cbfa2t3/Polg2/Slc25a23/Pdha1/Idh3b/Antkmt/Atp5h/Cox4i1/Sdhd/Sdhaf4/1700066M21Rik/Uqcrc1/Ndufc2/Trap1/Aco2/Gba/Ndufs7/Atp5d/Ndufb8/P…
BP	GO:0002444	myeloid leukocyte mediated immunity	80	0.472349	2.1623	5.62944e-07	1.38343e-05	1.03257e-05	2041	tags=41%, list=18%, signal=34%	Cxcl5/Cxcl1/Adora2b/Il13ra2/Trem1/Myd88/Hmox1/Syk/Ncf1/Snap23/Cd177/Vamp8/Fgr/Nr4a3/Il4ra/Fcgr3/Fcer1g/Fcgr1/Stap1/C3/Tyrobp/Jagn1/Lyst/Ccr2/Ddx21/Fes/Rac2/Nlrp6/Gab2/Irak4/Itgb2/Itgb2l/Pld2
BP	GO:0070374	positive regulation of ERK1 and ERK2 cascade	163	0.379049	1.95758	5.88058e-07	1.44024e-05	1.07498e-05	1083	tags=24%, list=9%, signal=22%	Tlr2/Ccl3/Il6/Ccl7/Ccl2/Ccl4/Ccl9/Il1b/Ccl12/Ccl20/Chil1/Ccr1/Ccl17/Ccl22/Ripk2/Ccl11/Glipr2/Arhgap8/Adam17/Map2k1/Cflar/Tpbg/Ccl5/Cx3cl1/Fgg/Gcnt2/Tirap/Sema7a/Xcl1/Denn2b/Cxcl17/Tgfb1/C3/Chrna7/Npy/Ptprc/Htr2c/Gcg/Tlr4
BP	GO:0098586	cellular response to virus	55	0.534715	2.286	6.06476e-07	1.48033e-05	1.1049e-05	961	tags=36%, list=8%, signal=33%	Il6/Oasl1/Irgm1/Hif1a/Zc3h12a/Ikbke/Mmp12/Ifih1/Tlr3/Nfkb1/Tomm70a/Zc3hav1/Tlr7/Dhx58/Ddx3x/Adar/Oas3/Tgfb1/Il21/Rnf125
BP	GO:0002429	immune response-activating cell surface receptor signaling pathway	135	0.40094	2.00556	6.11193e-07	1.48683e-05	1.10974e-05	1965	tags=35%, list=17%, signal=29%	Tlr2/Ptpn2/Clec4n/Zc3h12a/Fpr1/Bcl10/C3ar1/Ripk2/Plscr1/Nfkbid/Shb/Syk/Ffar2/Icosl/Ifng/C5ar1/Cyld/Nr4a3/Fcer1g/Rela/Cd47/Stap1/Pawr/Fyb/Traf6/Tyrobp/Ptprc/Tec/Sh2b2/Nckap1l/Mog/Klrk1/Ptpn6/Fpr-rs4/Nfam1/Pde4b/Kcnn4/Ptprj/Lck/Klre1/Txk/Usp9x/Eif2b1/Vtcn1/Ada/Btk/Ctla4
CC	GO:1990204	oxidoreductase complex	78	-0.499464	-2.16574	6.13377e-07	1.48713e-05	1.10997e-05	3338	tags=68%, list=29%, signal=48%	Uqcrc2/Uqcrb/Pdhb/Dmac2/Ndufa7/Ndufa4/Ndufa3/Ndufs5/Kat2a/Ndufa12/Ndufa5/Ndufa13/Ndufb9/Nox4/Ndufv2/Ndufv1/Ndufab1/Dlat/Ndufb11/Ndufs3/Sdhc/Cyc1/Ndufa10/Ndufb3/Rrm2/Ndufb7/Gpd1/Etfa/Sdhb/Bckdhb/Ndufa6/Ndufa1/Pdha1/Gmpr/Cyb5r3/Sdhd/P4hb/Uqcrc1/Ndufa9/Ndufc2/Ndufb5/Etfdh/Ndufs7/Cyb5b/Ndufb8/Ogdh/Ndufs8/Ndufb10/Bckdk/Gcsh/Ndufv3/Sdha/Pdk2
BP	GO:0045785	positive regulation of cell adhesion	342	0.309077	1.75726	6.31577e-07	1.52126e-05	1.13545e-05	2079	tags=31%, list=18%, signal=26%	Il6/Ccl2/Cd83/Il1b/Tnfsf9/Dab2/Tnf/Irf1/Anxa1/Bcl10/Cxcl13/Cd80/Selp/Ripk2/Sdc4/Adam8/Trem1/Sele/Pnp/Has2/Nlrp3/Nfkbid/Cd86/Ceacam1/Shb/Vnn1/Syk/Csf1/Cd274/Ptger4/Calca/Vcam1/Xbp1/Thbs1/Icosl/Ifng/St3gal4/Socs1/Ccr5/Saa2/Sirpa/Cyld/Ccl5/Nr4a3/Il4ra/Flot1/Cx3cl1/Fgg/Tgm2/Il6st/Il12b/Itgav/Pdpn/Gcnt2/Spp1/Vav1/Rela/Xcl1/Cd47/Tgfb1/Il21/Pawr/Npy/Nck1/Traf6/Jak1/Apbb1ip/Vsir/Ptprc/S100a10/Cyrib/Tnfsf…
BP	GO:1903556	negative regulation of tumor necrosis factor superfamily cytokine production	53	0.558965	2.36481	6.31665e-07	1.52126e-05	1.13545e-05	1524	tags=43%, list=13%, signal=38%	Bcl3/Arg2/Tnfaip3/Irak3/Zc3h12a/Trim30a/Acp5/Cd33/Cd274/Ptger4/Sirpa/Cx3cl1/Tlr6/Chrna7/Mc1r/Vsir/Lbp/Tlr4/Cd24a/Il10/Ptpn6/Syt11/Clec4a2
BP	GO:1904892	regulation of receptor signaling pathway via STAT	79	0.479888	2.19968	6.35023e-07	1.52427e-05	1.13769e-05	1535	tags=34%, list=13%, signal=30%	Bcl3/Cxcl5/Il6/Ptpn2/Socs3/Irf1/Tslp/Ifng/Il10rb/Socs1/Gadd45a/Prl7c1/Il12b/Cyp1b1/Tgfb1/Il10ra/Ifna11/Jak1/Ggnbp2/Ptprc/Prl3b1/Pwp1/Il10/Socs2/Prl8a6/Il23a/Il6ra
BP	GO:0002757	immune response-activating signal transduction	136	0.405229	2.0336	6.37144e-07	1.52429e-05	1.13771e-05	1965	tags=35%, list=17%, signal=30%	Tlr2/Ptpn2/Clec4n/Zc3h12a/Fpr1/Bcl10/C3ar1/Ripk2/Plscr1/Nfkbid/Shb/Syk/Ffar2/Icosl/Ifng/C5ar1/Cyld/Nr4a3/Fcer1g/Rela/Cd47/Stap1/Pawr/Fyb/Traf6/Tyrobp/Ptprc/Tec/Tlr4/Sh2b2/Nckap1l/Mog/Klrk1/Ptpn6/Fpr-rs4/Nfam1/Pde4b/Kcnn4/Ptprj/Lck/Klre1/Txk/Usp9x/Eif2b1/Vtcn1/Ada/Btk/Ctla4
BP	GO:0002825	regulation of T-helper 1 type immune response	25	0.696734	2.44317	6.49052e-07	1.54766e-05	1.15515e-05	2030	tags=68%, list=18%, signal=56%	Il1b/Arid5a/Il33/Irf1/Anxa1/Ripk2/Il1r1/Il4ra/Il12b/Xcl1/Slc11a1/Ccr2/Il18r1/Il23a/Il18/Socs5/H2-Ab1
BP	GO:0001773	myeloid dendritic cell activation	28	0.673019	2.4138	7.31986e-07	1.73967e-05	1.29846e-05	1271	tags=46%, list=11%, signal=41%	Csf2/Batf/Relb/Clec4d/Tnfsf9/Batf3/Batf2/Rbpj/Dcstamp/Tgfb1/Traf6/Klrk1/Il10
BP	GO:0035821	modulation of process of other organism	67	0.508539	2.26908	7.6792e-07	1.81909e-05	1.35774e-05	1056	tags=30%, list=9%, signal=27%	Cxcl5/Cxcl1/Ccl12/Irgm1/Zc3h12a/Sftpd/Ptx3/Gsdmd/Ceacam1/Syk/Slpi/Ifng/Ccl5/Sap30/S100a9/Snw1/Mpeg1/Reg3g/Reg1/Reg3d
BP	GO:0032735	positive regulation of interleukin-12 production	35	0.617139	2.36028	8.66916e-07	2.04689e-05	1.52776e-05	1831	tags=54%, list=16%, signal=46%	Tlr2/Tnfsf9/Irf1/Tlr3/Cd40/Syk/Rel/Ifng/Ido1/Irf8/Il12b/Tirap/Rela/Tlr6/Traf6/Tlr4/Il23a/Ltb/Tlr9
BP	GO:0032720	negative regulation of tumor necrosis factor production	52	0.548131	2.3211	8.81443e-07	2.07441e-05	1.54831e-05	1524	tags=42%, list=13%, signal=37%	Bcl3/Arg2/Tnfaip3/Irak3/Zc3h12a/Trim30a/Acp5/Cd33/Ptger4/Sirpa/Cx3cl1/Tlr6/Chrna7/Mc1r/Vsir/Lbp/Tlr4/Cd24a/Il10/Ptpn6/Syt11/Clec4a2
BP	GO:0002690	positive regulation of leukocyte chemotaxis	80	0.467017	2.13789	9.41739e-07	2.20911e-05	1.64885e-05	1458	tags=36%, list=13%, signal=32%	Cxcl10/Ccl7/Ccl2/Il1b/Ccr1/Cxcl13/C3ar1/Trem1/Adam17/Csf1/Il34/Akirin1/Thbs1/C5ar1/Ccl5/Cxcr2/Cx3cl1/Tirap/Xcl1/Pgf/Cxcl17/Sell/Pla2g7/Lbp/Tnfsf14/Ccr2/Nckap1l/Il23a/Ptprj
BP	GO:0046637	regulation of alpha-beta T cell differentiation	55	0.529457	2.26352	9.65504e-07	2.25753e-05	1.68499e-05	2079	tags=47%, list=18%, signal=39%	Il6/Cd83/Zc3h12a/Irf1/Anxa1/Ripk2/Pnp/Nlrp3/Nfkbid/Shb/Syk/Ifng/Socs1/Il4ra/Tgfb1/Ccr2/Nckap1l/Ap3b1/Il23a/Il18/Zfp35/Socs5/Ada/Runx1/Ikzf1/Ihh
BP	GO:0048246	macrophage chemotaxis	38	0.608516	2.40016	1.02236e-06	2.38276e-05	1.77846e-05	1011	tags=42%, list=9%, signal=39%	Ccl3/Ccl2/Ccl12/C3ar1/Trem1/Csf1/Il34/Akirin1/Thbs1/C5ar1/Saa2/Ccl5/Cx3cl1/Cxcl17/Stap1/Gpr35
BP	GO:0072677	eosinophil migration	17	0.772617	2.42769	1.11609e-06	2.59284e-05	1.93526e-05	1780	tags=71%, list=16%, signal=60%	Ccl7/Ccl2/Ccl4/Ccl12/Adam8/Ccl11/Ptger4/Ccl5/Cx3cl1/Ccl8/Epx/Ccl1
BP	GO:0002711	positive regulation of T cell mediated immunity	44	0.586407	2.38361	1.14109e-06	2.64244e-05	1.97228e-05	1650	tags=50%, list=14%, signal=43%	Il6/Il1b/Arid5a/Pnp/Il1r1/Nlrp3/Traf2/Rsad2/Pvr/H2-Q10/Il12b/Xcl1/Traf6/Ptprc/Tap2/Cyrib/Cd24a/Il18r1/H2-M3/Il23a/Il18/H2-K1
BP	GO:0009062	fatty acid catabolic process	78	-0.493409	-2.13948	1.1473e-06	2.64832e-05	1.97667e-05	1762	tags=67%, list=15%, signal=57%	Acadl/Dbi/Abhd1/Abhd3/Cpt2/Crat/Mlycd/Adipoq/Ces1f/Slc27a4/Mtor/Acadvl/Abhd2/Ces1d/Phyh/Akt1/Abcd2/Eci1/Acsl5/Hadhb/Crot/Scp2/Acox3/Etfa/Acoxl/Eci2/Acaa1b/Hsd17b10/Acox1/Echdc1/Etfdh/Acads/Decr1/Nudt19/Pck1/Fabp1/Tysnd1/Lpin1/Ilvbl/Abcd1/Hsd17b4/Echs1/Pex7/Acadm/Gcdh/Acat1/Ehhadh/Acot2/Abcd3/Hadh/Ivd/Acaa2
BP	GO:0030258	lipid modification	152	-0.405237	-1.95786	1.19292e-06	2.73941e-05	2.04465e-05	3773	tags=57%, list=33%, signal=38%	Mlycd/Alox15/Adipor1/Adipoq/Plpp1/St3gal2/Appl2/Mtmr2/Pten/Dgkg/Mtmr12/Mtor/Abca2/Cd36/Apoe/Acadvl/Cygb/Inpp5k/Alox12/Phyh/Abcg1/Dgka/Akt1/Abcd2/Dgkh/Synj2/Inppl1/Stard4/Eci1/Mboat2/Acsl5/Hadhb/Crot/Ephx2/Inpp5e/Sgpp1/Scp2/Acox3/Porcn/Ggta1/Lamtor1/Etfa/Acoxl/Ppara/Eci2/Acaa1b/Plpp3/Hsd17b10/Acox1/Sirt4/Echdc1/Dgkz/Pparg/Etfdh/C1qtnf2/Gba/Mtmr3/Acads/Inpp5b/Decr1/Ppargc1a/Lpcat3/Mtmr9/Por/Fabp1/T…
BP	GO:0034340	response to type I interferon	38	0.606732	2.39312	1.19434e-06	2.73941e-05	2.04465e-05	1373	tags=45%, list=12%, signal=39%	Ptpn2/Ikbke/Mmp12/Irf7/Samhd1/Stat2/Zbp1/Myd88/Ifitm1/Tbk1/Ifitm3/Adar/Oas3/Stat1/Ifitm2/Oas1e/Mul1
BP	GO:0002709	regulation of T cell mediated immunity	65	0.505476	2.23923	1.21339e-06	2.77428e-05	2.07068e-05	1650	tags=43%, list=14%, signal=37%	Il6/Il1b/Arid5a/Muc4/Pnp/Il1r1/Nlrp3/Tnfrsf1b/Traf2/Rsad2/Pvr/Il20rb/H2-Q10/Il12b/Xcl1/Traf6/Vsir/Ptprc/Tap2/Cyrib/Cd24a/Ccr2/Nckap1l/Il18r1/H2-M3/Il23a/Il18/H2-K1
BP	GO:0060337	type I interferon signaling pathway	34	0.62647	2.40366	1.26083e-06	2.86463e-05	2.13811e-05	1373	tags=50%, list=12%, signal=44%	Ptpn2/Ikbke/Mmp12/Irf7/Samhd1/Stat2/Zbp1/Myd88/Ifitm1/Tbk1/Ifitm3/Adar/Oas3/Stat1/Ifitm2/Oas1e/Mul1
BP	GO:0071357	cellular response to type I interferon	34	0.62647	2.40366	1.26083e-06	2.86463e-05	2.13811e-05	1373	tags=50%, list=12%, signal=44%	Ptpn2/Ikbke/Mmp12/Irf7/Samhd1/Stat2/Zbp1/Myd88/Ifitm1/Tbk1/Ifitm3/Adar/Oas3/Stat1/Ifitm2/Oas1e/Mul1
BP	GO:0045619	regulation of lymphocyte differentiation	141	0.396214	1.98368	1.38299e-06	3.12587e-05	2.3331e-05	2079	tags=35%, list=18%, signal=29%	Il6/Ptpn2/Cd83/Fgl2/Zc3h12a/Tnfsf9/Irf1/Anxa1/Ripk2/Adam8/Pnp/Nlrp3/Nfkbid/Shb/Vnn1/Syk/Xbp1/Ifng/Socs1/Pglyrp1/Cyld/Il4ra/Id2/Tgfb1/Il21/Vsir/Ptprc/Atp11c/Cd24a/Ccr2/Stat5a/Crtam/Nckap1l/Ap3b1/Il10/Ptpn6/Nfam1/Il23a/Lck/Il18/Zfp35/Socs5/Tlr9/Ada/Runx1/Ikzf1/Ctla4/Lag3/Il7r/Ihh
BP	GO:0042267	natural killer cell mediated cytotoxicity	49	0.555464	2.32579	1.38447e-06	3.12587e-05	2.3331e-05	2142	tags=49%, list=19%, signal=40%	Ceacam1/Cebpg/Pvr/Tap1/Il12b/Vav1/Clec2d/Il21/Serpinb9/Serpinb9b/Gzmb/Tap2/Klrb1c/Lyst/Stat5a/Crtam/Klrk1/Ptpn6/H2-M3/Klre1/Il18/Lag3/Coro1a/Gzmc
BP	GO:0046638	positive regulation of alpha-beta T cell differentiation	42	0.577635	2.31606	1.39668e-06	3.14363e-05	2.34635e-05	2079	tags=55%, list=18%, signal=45%	Il6/Cd83/Irf1/Anxa1/Ripk2/Pnp/Nlrp3/Nfkbid/Shb/Syk/Ifng/Socs1/Il4ra/Ccr2/Nckap1l/Ap3b1/Il23a/Il18/Socs5/Ada/Runx1/Ikzf1/Ihh
BP	GO:2000514	regulation of CD4-positive, alpha-beta T cell activation	53	0.550516	2.32906	1.42703e-06	3.20196e-05	2.38989e-05	1885	tags=47%, list=17%, signal=40%	Il6/Arg2/Cd83/Zc3h12a/Irf1/Anxa1/Ripk2/Nlrp3/Nfkbid/Ceacam1/Shb/Cd274/Ifng/Socs1/Il4ra/Xcl1/Tgfb1/Vsir/Ccr2/Nckap1l/Il23a/Il18/Zfp35/Socs5/Runx1
BP	GO:0001912	positive regulation of leukocyte mediated cytotoxicity	46	0.563192	2.31629	1.44006e-06	3.22119e-05	2.40425e-05	1996	tags=50%, list=17%, signal=41%	Cxcl1/Ccl2/Pnp/Pvr/H2-Q10/Il12b/Vav1/Stap1/Il21/Tyrobp/Ptprc/Tap2/Cyrib/Klrb1c/Stat5a/Crtam/Klrk1/H2-M3/Il23a/Klre1/H2-K1/Lag3/H2-T24
MF	GO:0016627	oxidoreductase activity, acting on the CH-CH group of donors	55	-0.548569	-2.19915	1.47075e-06	3.27967e-05	2.4479e-05	1875	tags=44%, list=16%, signal=37%	Sdhc/Acox3/Acoxl/Sdhb/Srd5a3/Acaa1b/Acox1/Sdhd/Pecr/Acads/Decr1/Dpyd/Retsat/Acad8/Decr2/Sdha/Fasn/Acadm/Acad9/Gcdh/Ptgr2/Tecr/Ivd/Dhcr7
BP	GO:0019395	fatty acid oxidation	85	-0.480581	-2.10985	1.5123e-06	3.36195e-05	2.50931e-05	1762	tags=42%, list=15%, signal=36%	Scp2/Acox3/Etfa/Acoxl/Ppara/Eci2/Acaa1b/Hsd17b10/Acox1/Sirt4/Echdc1/Pparg/Etfdh/C1qtnf2/Acads/Decr1/Ppargc1a/Por/Fabp1/Tysnd1/Adh5/Ilvbl/Abcd1/Adh7/Mapk14/Hsd17b4/Echs1/Pex7/Acadm/Gcdh/Acat1/Ehhadh/Abcd3/Hadh/Ivd/Acaa2
BP	GO:0046425	regulation of receptor signaling pathway via JAK-STAT	72	0.477328	2.17177	1.59052e-06	3.52501e-05	2.63101e-05	1535	tags=33%, list=13%, signal=29%	Bcl3/Cxcl5/Il6/Ptpn2/Socs3/Irf1/Ifng/Il10rb/Socs1/Gadd45a/Prl7c1/Il12b/Cyp1b1/Il10ra/Ifna11/Ggnbp2/Ptprc/Prl3b1/Pwp1/Il10/Socs2/Prl8a6/Il23a/Il6ra
BP	GO:0045576	mast cell activation	58	0.518484	2.23349	1.63519e-06	3.61292e-05	2.69663e-05	2375	tags=45%, list=21%, signal=36%	Adora2b/Bcl10/Cd300lf/Tslp/Plscr1/Il13ra2/Cftr/Hmox1/Syk/Snap23/Vamp8/Fgr/Nr4a3/Il4ra/Fcgr3/Fcer1g/Tlr4/Ndrg1/Fes/Rac2/Gab2/Pld2/Timd2/Cnr1/Ms4a2/Plscr2
MF	GO:0004930	G protein-coupled receptor activity	263	0.322235	1.77554	1.74668e-06	3.8475e-05	2.87171e-05	2652	tags=36%, list=23%, signal=28%	Hcar2/Gpr84/Ccr1/Ogfr/Adora2b/Fpr1/Bdkrb1/C3ar1/Ptgir/P2ry2/Sphk1/Ffar2/Ptger4/Ccrl2/Ackr1/Gpr65/Ccr5/C5ar1/Adgre1/Bdkrb2/Lpar1/Cxcr2/Gpr171/Oprl1/Adra2b/Mc1r/S1pr3/Chrm1/Htr2c/Gpr35/Agtrap/P2ry13/Hrh2/Htr7/Ccr2/Gpr85/Sstr3/Fpr-rs4/Avpr1b/Nmur2/Adora2a/Lpar6/Vmn1r49/Olfr749/Gcgr/Olfr154/Ntsr1/Gpr162/Gpr132/Gpr50/S1pr1/Rxfp2/Hrh4/Vmn1r54/Celsr3/Grm5/Rgr/Galr2/Oprk1/Nlrp6/Ackr3/Gprc5d/Vmn2r10/Crcp/…
BP	GO:0043370	regulation of CD4-positive, alpha-beta T cell differentiation	40	0.591818	2.34421	1.80213e-06	3.95006e-05	2.94826e-05	1885	tags=50%, list=17%, signal=42%	Il6/Cd83/Zc3h12a/Irf1/Anxa1/Ripk2/Nlrp3/Nfkbid/Shb/Ifng/Socs1/Il4ra/Tgfb1/Ccr2/Nckap1l/Il23a/Il18/Zfp35/Socs5/Runx1
BP	GO:0022408	negative regulation of cell-cell adhesion	139	0.391148	1.96146	1.80418e-06	3.95006e-05	2.94826e-05	1336	tags=28%, list=12%, signal=25%	Ptpn2/Arg2/Fgl2/Tnfaip3/Zc3h12a/Irf1/Anxa1/Slfn1/Cd80/Sdc4/Prkcd/Muc4/Adam8/Sftpd/Nfkbid/Cd86/Ceacam1/Gtpbp4/Cd274/Map2k1/Socs1/Cebpb/Cyld/Ido1/Il20rb/Il4ra/Epcam/Fgg/Marchf7/Tgfb1/Pawr/Vsir/Cd24a/Crtam/Nckap1l/Ccl28/Il10/Ptpn6/Adora2a
BP	GO:1905517	macrophage migration	50	0.549142	2.29983	1.8972e-06	4.14116e-05	3.0909e-05	1145	tags=36%, list=10%, signal=33%	Ccl3/Ccl2/Ccl12/C3ar1/Mcoln2/Trem1/Csf1/Il34/Akirin1/Thbs1/C5ar1/Saa2/Ccl5/Cx3cl1/Cxcl17/Stap1/Gpr35/Ccr2
MF	GO:0004896	cytokine receptor activity	71	0.488917	2.21294	1.95523e-06	4.25498e-05	3.17585e-05	2671	tags=54%, list=23%, signal=41%	Osmr/Csf2rb2/Ccr1/Csf2rb/Il1r2/Il13ra2/Il1r1/Ebi3/Ifngr2/Ccrl2/F3/Il10rb/Ccr5/Il20rb/Il1rap/Il4ra/Cxcr2/Il6st/Il12b/Il10ra/Gpr35/Il17ra/Ccr2/Il18r1/Il6ra/Il5ra/Ackr3/Il2rb/Il3ra/Il31ra/Il7r/Il21r/Il27ra/Il2rg/Il12rb2/Gfra4/Xcr1/Il1rl2
BP	GO:0055065	metal ion homeostasis	489	0.272945	1.59112	2.04358e-06	4.42827e-05	3.30519e-05	1702	tags=22%, list=15%, signal=20%	Ccl3/Cxcl10/Cxcl2/Cxcl1/Ccl2/Il1b/Ccl12/Slc39a14/Hif1a/Ccr1/Slc11a2/Cxcl9/Fpr1/Snx10/Steap4/Cxcl13/Bdkrb1/C3ar1/Ptgir/Cyba/Mt2/P2ry2/Steap1/Hpx/Cp/Sod2/Hmox1/Fth1/Tcirg1/Cd40/Ptger4/Atp1a3/Calca/Ccrl2/Slc12a2/Anxa7/Gja1/Ifng/Adm/Gpr65/Ccr5/Atp1b3/Cd52/C5ar1/Saa2/Steap2/Ccl5/Myc/Bdkrb2/Lpar1/Cxcr2/Ddit3/Gna13/Cx3cl1/Tgm2/Il6st/Itgav/Oprl1/Spp1/Trpv2/Xcl1/Cxcl17/Tgfb1/Pawr/Fasl/Slc11a1/Slc39a4/Slc3…
BP	GO:0033028	myeloid cell apoptotic process	26	0.676949	2.38903	2.05325e-06	4.42827e-05	3.30519e-05	1178	tags=54%, list=10%, signal=48%	Il6/Fcgr2b/Anxa1/Clec5a/Arf6/Adam17/Ifng/Ccr5/Ccl5/Fcer1g/Cxcr2/Plekho2/Stat5a/Pik3cd
BP	GO:0043372	positive regulation of CD4-positive, alpha-beta T cell differentiation	26	0.67638	2.38702	2.05325e-06	4.42827e-05	3.30519e-05	1754	tags=62%, list=15%, signal=52%	Il6/Cd83/Irf1/Anxa1/Ripk2/Nlrp3/Nfkbid/Shb/Ifng/Socs1/Il4ra/Ccr2/Nckap1l/Il23a/Il18/Socs5
BP	GO:0006635	fatty acid beta-oxidation	60	-0.531589	-2.15981	2.1716e-06	4.66958e-05	3.48531e-05	2410	tags=53%, list=21%, signal=42%	Akt1/Abcd2/Eci1/Acsl5/Hadhb/Crot/Scp2/Acox3/Etfa/Acoxl/Eci2/Acaa1b/Hsd17b10/Acox1/Echdc1/Etfdh/Acads/Decr1/Fabp1/Tysnd1/Abcd1/Hsd17b4/Echs1/Pex7/Acadm/Gcdh/Acat1/Ehhadh/Abcd3/Hadh/Ivd/Acaa2
MF	GO:0045236	CXCR chemokine receptor binding	11	0.853058	2.33342	2.23184e-06	4.78489e-05	3.57137e-05	654	tags=73%, list=6%, signal=69%	Cxcl5/Cxcl10/Cxcl2/Cxcl1/Cxcl9/Cxcl13/Cxcl11/Cx3cl1
BP	GO:0042092	type 2 immune response	36	0.609153	2.36643	2.34845e-06	5.01999e-05	3.74684e-05	1754	tags=50%, list=15%, signal=42%	Bcl3/Il6/Arg2/Batf/Il33/Irf1/Anxa1/Nlrp3/Rsad2/Ido1/Il4ra/Xcl1/Bcl6b/Stat6/Ccr2/Il18/Zfp35/Socs5
BP	GO:0070431	nucleotide-binding oligomerization domain containing 2 signaling pathway	10	0.867527	2.33068	2.48659e-06	5.29959e-05	3.95553e-05	1083	tags=80%, list=9%, signal=72%	Slc15a3/Tnfaip3/Irgm1/Lacc1/Ripk2/Nfkbia/Rela/Tlr4
BP	GO:0042554	superoxide anion generation	32	0.628418	2.34434	2.5073e-06	5.32801e-05	3.97674e-05	976	tags=47%, list=9%, signal=43%	Noxo1/Cxcl1/Cyba/Prkcd/Sod2/Acp5/Syk/Ncf4/Ncf1/Cd177/Cybb/Ncf2/Aatf/Tgfb1/Tyrobp
BP	GO:0002688	regulation of leukocyte chemotaxis	99	0.433517	2.05621	2.69434e-06	5.70868e-05	4.26087e-05	1195	tags=30%, list=10%, signal=27%	Cxcl10/Ccl7/Ccl2/Il1b/Ccl12/Ccr1/Cxcl13/C3ar1/Trem1/Adam17/Csf1/Il34/Akirin1/Thbs1/C5ar1/Ccl5/Cxcr2/Cx3cl1/Tirap/Xcl1/Pgf/Cxcl17/Stap1/Sell/Bst1/Pla2g7/Lbp/Tnfsf14/Ccr2/Nckap1l
BP	GO:0002532	production of molecular mediator involved in inflammatory response	60	0.512298	2.22177	2.71809e-06	5.74216e-05	4.28586e-05	1083	tags=38%, list=9%, signal=35%	Il6/Hif1a/Zc3h12a/Tnf/Slc7a2/Il1r2/Myd88/Adam17/Syk/Ncf1/Snap23/Stat3/Mefv/Vamp8/Sirpa/Ido1/Seh1l/Il4ra/Fcer1g/Tlr6/Il17ra/Lbp/Tlr4
BP	GO:0019079	viral genome replication	76	0.463835	2.13136	3.29263e-06	6.93565e-05	5.17667e-05	1189	tags=34%, list=10%, signal=31%	Oasl1/Ccl12/Zc3h12a/Apobec3/Tnf/Ifih1/Plscr1/Ceacam1/Ifitm1/Slpi/Zc3hav1/Oas1b/Rnasel/Rsad2/Oasl2/Ccl5/Ifitm3/Ddx3x/Eif2ak2/Adar/Oas3/Ppie/Isg20/Ifitm2/Rab5a/Oas1e
BP	GO:0045069	regulation of viral genome replication	51	0.535751	2.25722	3.36756e-06	7.05372e-05	5.26479e-05	949	tags=41%, list=8%, signal=38%	Oasl1/Apobec3/Tnf/Ifih1/Plscr1/Ifitm1/Slpi/Zc3hav1/Oas1b/Rnasel/Rsad2/Oasl2/Ccl5/Ifitm3/Ddx3x/Eif2ak2/Adar/Oas3/Ppie/Isg20/Ifitm2
BP	GO:0002228	natural killer cell mediated immunity	52	0.529245	2.24113	3.36821e-06	7.05372e-05	5.26479e-05	2142	tags=46%, list=19%, signal=38%	Ceacam1/Cebpg/Pvr/Tap1/Il12b/Vav1/Clec2d/Il21/Serpinb9/Serpinb9b/Gzmb/Tap2/Klrb1c/Lyst/Stat5a/Crtam/Klrk1/Ptpn6/H2-M3/Klre1/Il18/Lag3/Coro1a/Gzmc
BP	GO:0032620	interleukin-17 production	31	0.627891	2.32472	3.41383e-06	7.1286e-05	5.32068e-05	2073	tags=65%, list=18%, signal=53%	Tlr2/Il6/Arg2/Arid5a/Sphk1/Myd88/Ifng/Ddit3/Il12b/Tgfb1/Il21/Vsir/Tlr4/Nckap1l/Il23a/Il18/Ccl1/Ly9/Il36rn/Otud5
BP	GO:0002218	activation of innate immune response	32	0.621423	2.31825	3.42997e-06	7.14164e-05	5.33042e-05	1831	tags=66%, list=16%, signal=55%	Tlr2/Clec4n/Sting1/Ifi203/Trim30d/Trim12a/Trim30a/Zbp1/Trim12c/Tomm70a/Syk/Ffar2/Tbk1/Tyrobp/Tlr4/Klrk1/Pspc1/Matr3/Klre1/Sfpq/Tlr9
BP	GO:0001776	leukocyte homeostasis	87	0.446638	2.0733	3.45564e-06	7.17442e-05	5.35488e-05	1540	tags=34%, list=13%, signal=30%	Cxcl5/Il6/Ccl2/Tnfaip3/Hif1a/Fcgr2b/Anxa1/Bcl10/Pmaip1/Tcirg1/Adam17/Ceacam1/Skil/Ifng/Fcer1g/Cxcr2/Tgfb1/Bak1/Cd24a/Ccr2/Stat5a/Sh2b2/Pik3cd/Nckap1l/Tnfrsf23/Pde4b/Tnfrsf13b/Cfh/Ikbkb/Il18
BP	GO:1903038	negative regulation of leukocyte cell-cell adhesion	102	0.428367	2.0461	3.5848e-06	7.42126e-05	5.53912e-05	2146	tags=39%, list=19%, signal=32%	Ptpn2/Arg2/Fgl2/Zc3h12a/Irf1/Anxa1/Slfn1/Cd80/Sdc4/Adam8/Sftpd/Nfkbid/Cd86/Ceacam1/Cd274/Socs1/Cebpb/Cyld/Ido1/Il20rb/Il4ra/Marchf7/Tgfb1/Pawr/Vsir/Cd24a/Crtam/Nckap1l/Ccl28/Ptpn6/Adora2a/Zfp35/Socs5/Vtcn1/Runx1/Ctla4/Lag3/H2-Ab1/Ihh/Fgl1
BP	GO:0007204	positive regulation of cytosolic calcium ion concentration	234	0.331696	1.79813	3.63286e-06	7.49927e-05	5.59734e-05	2317	tags=32%, list=20%, signal=26%	Ccl3/Cxcl10/Cxcl2/Cxcl1/Il1b/Ccr1/Cxcl9/Fpr1/Cxcl13/Bdkrb1/C3ar1/Ptgir/Cyba/P2ry2/Ptger4/Calca/Ccrl2/Gja1/Adm/Gpr65/Ccr5/Cd52/C5ar1/Saa2/Bdkrb2/Lpar1/Cxcr2/Ddit3/Gna13/Cx3cl1/Itgav/Oprl1/Trpv2/Xcl1/Cxcl17/Tgfb1/Pawr/Fasl/Ptprc/Htr2c/Gpr35/Pik3cg/Bak1/Cd24a/Oga/Ccr2/Ccl28/Ptpn6/Fpr-rs4/Plcz1/Nmur2/Lpar6/Calm2/Pmch/Ntsr1/Lck/S1pr1/Hrh4/Adcyap1/Galr2/Ackr3/Ccl1/Ubash3b/Selenot/Tacr1/Npff/Coro1a/Nmu/…
BP	GO:0032490	detection of molecule of bacterial origin	10	0.860219	2.31104	3.88715e-06	7.99824e-05	5.96977e-05	1083	tags=80%, list=9%, signal=72%	Tlr2/Ly96/Tlr1/Itgav/Tlr6/Dmbt1/Lbp/Tlr4
BP	GO:0032623	interleukin-2 production	53	0.533134	2.25552	3.89672e-06	7.99824e-05	5.96977e-05	1982	tags=47%, list=17%, signal=39%	Cd83/Il1b/Tnfaip3/Anxa1/Ripk2/Pnp/Sftpd/Zfp36/Traf2/Ceacam1/Il20rb/Il1rap/Fcer1g/Homer2/Pawr/Slc11a1/Traf6/Ptprc/Ccr2/Stat5a/Pde4b/Il17f/Vtcn1/Runx1/Lag3
BP	GO:0070664	negative regulation of leukocyte proliferation	68	0.47775	2.14162	3.98777e-06	8.16194e-05	6.09195e-05	2079	tags=43%, list=18%, signal=35%	Arg2/Ccl12/Il33/Fcgr2b/Slfn1/Cd80/Sdc4/Sftpd/Cd86/Ceacam1/Cd274/Cebpb/Ido1/Il20rb/Marchf7/Tgfb1/Pawr/Vsir/Tyrobp/Cd24a/Crtam/Il10/Ptpn6/Tnfrsf13b/Vtcn1/Btk/Ctla4/H2-Ab1/Ihh
BP	GO:2000516	positive regulation of CD4-positive, alpha-beta T cell activation	33	0.610404	2.32023	4.00615e-06	8.17639e-05	6.10274e-05	1754	tags=55%, list=15%, signal=46%	Il6/Cd83/Irf1/Anxa1/Ripk2/Nlrp3/Nfkbid/Ceacam1/Shb/Ifng/Socs1/Il4ra/Xcl1/Ccr2/Nckap1l/Il23a/Il18/Socs5
BP	GO:0097190	apoptotic signaling pathway	472	0.274046	1.59824	4.26688e-06	8.68401e-05	6.48161e-05	1390	tags=21%, list=12%, signal=19%	Bcl3/Ptpn2/Csf2/Il1b/Gclc/Tnfaip3/Ctsc/Hif1a/Il33/Dab2/Ikbke/Tnf/Bcl10/Ptpn1/Ggct/Nfe2l2/Prkcd/Psmd10/Plscr1/Tlr3/Sod2/Ptgs2/Pnp/Tnfrsf1b/Rffl/Daxx/Nupr1/Hmox1/Acvr1b/Tnfrsf12a/Pmaip1/Traf2/Eef1e1/Vnn1/Skil/Map2k1/Aen/Xbp1/Clu/Thbs1/Slc9a3r1/Ifng/S100a8/Cebpb/Ier3/Cflar/Cyld/Mcl1/S100a9/Myc/Bdkrb2/Inhba/Nbn/Ddx3x/Ddit3/Cx3cl1/Fgg/Plagl2/Tnfsf10/Itgav/Cyp1b1/Cdkn1a/Bloc1s2/Rela/Marchf7/Cyct/Rrp8/A…
BP	GO:0007051	spindle organization	131	-0.405523	-1.91409	4.65178e-06	9.44076e-05	7.04644e-05	3728	tags=47%, list=33%, signal=32%	Smc1a/Aurka/Tpx2/Mecp2/Rhoa/Mlh1/Pde4dip/Cep192/Nuf2/Aspm/Cltc/Aurkb/Spc25/Hnrnpu/Lsm14a/Plk1/Map4/Prc1/Chek2/Kpnb1/Racgap1/Haus6/Dicer1/Clasp2/Atrx/Limk2/Sac3d1/Dync1h1/Tnks/Haus7/Chd3/Dctn1/Ckap5/Incenp/Arhgef10/Cdc20/Wrap73/Ncor1/Numa1/Dctn2/Ralbp1/Spast/Haus4/Tacc2/Ppp2r1a/Ptpa/Nin/Smc3/Aaas/Hdac3/Tubgcp2/Stmn1/Vcp/Dctn6/Haus1/Golga2/Eml3/Pkd1/Mapre2/Clasp1/Gpsm2/Tubg1
MF	GO:0003953	NAD+ nucleosidase activity	15	0.784152	2.34682	4.70528e-06	9.5226e-05	7.10752e-05	1290	tags=73%, list=11%, signal=65%	Tlr2/Il1r1/Il1rap/Tlr1/Tlr6/Art5/Bst1/Art2b/Tlr4/Il1rapl1/Il18r1
BP	GO:0002886	regulation of myeloid leukocyte mediated immunity	46	0.544566	2.23968	4.94668e-06	9.97703e-05	7.44671e-05	2041	tags=52%, list=18%, signal=43%	Cxcl5/Cxcl1/Adora2b/Il13ra2/Hmox1/Syk/Cd177/Vamp8/Fgr/Il4ra/Fcgr3/Fcer1g/Fcgr1/Stap1/C3/Tyrobp/Ccr2/Ddx21/Fes/Rac2/Gab2/Itgb2/Itgb2l/Pld2
BP	GO:0050691	regulation of defense response to virus by host	25	0.665211	2.33263	4.95745e-06	9.97703e-05	7.44671e-05	2200	tags=64%, list=19%, signal=52%	Il1b/Sting1/Zc3h12a/Mmp12/Tomm70a/Zc3hav1/Parp9/Ifng/Ccl5/Il12b/Stat1/Mul1/Il23a/Treml4/Pml/Hsp90aa1
BP	GO:0030101	natural killer cell activation	56	0.517187	2.22365	4.98003e-06	9.99465e-05	7.45985e-05	2339	tags=50%, list=20%, signal=40%	Irf1/Fgr/Pglyrp1/Nfil3/Id2/Il12b/Il21/Ifna11/Tyrobp/Ptprc/Klrb1c/Lyst/Stat5a/Klrk1/Il18r1/Il23a/Klre1/Il18/Slamf7/Il2rb/Ifna9/Cd244a/Itgb2/Ikzf1/Itgb2l/Coro1a/Tox/Elf4
BP	GO:0046718	viral entry into host cell	66	0.486599	2.16165	5.10497e-06	0.000101949	7.60931e-05	1392	tags=35%, list=12%, signal=31%	Trim30d/Trim12a/Trim30a/Ptx3/Trim12c/Ceacam1/Ifitm1/Ace2/Vamp8/Trim21/Ifitm3/Nbn/Ctsb/Spint1/Itgav/Trim25/Siglec1/Ifitm2/Slc3a2/4930486L24Rik/Pikfyve/Avpr1b/Cts8
BP	GO:1904894	positive regulation of receptor signaling pathway via STAT	40	0.573372	2.27115	5.10802e-06	0.000101949	7.60931e-05	2256	tags=48%, list=20%, signal=38%	Cxcl5/Il6/Tslp/Il10rb/Socs1/Prl7c1/Il12b/Cyp1b1/Tgfb1/Il10ra/Jak1/Prl3b1/Il10/Prl8a6/Il23a/Il6ra/Il7r/Prl8a9/Prl7a1
BP	GO:2000106	regulation of leukocyte apoptotic process	75	0.462333	2.12513	5.31861e-06	0.000105859	7.90118e-05	1271	tags=35%, list=11%, signal=31%	Arg2/Hif1a/Fcgr2b/Anxa1/Bcl10/Adam8/Pnp/Nfkbid/St3gal1/Adam17/Ceacam1/Cd274/Ccr5/Ido1/Ccl5/Nr4a3/Myc/Fcer1g/Cxcr2/Siglec1/Serpinb9/Cd24a/Stat5a/Pik3cd/Hcls1/Il10
BP	GO:0034123	positive regulation of toll-like receptor signaling pathway	22	0.69624	2.3793	5.33983e-06	0.00010599	7.91091e-05	2082	tags=73%, list=18%, signal=60%	Tlr2/Cyba/Tlr3/Tasl/Pik3ap1/Rsad2/Tlr1/Ddx3x/Flot1/Ifi35/Tirap/Lbp/Wdfy1/Tlr9/Treml4/Ltf
BP	GO:0043331	response to dsRNA	35	0.591292	2.26143	5.59066e-06	0.000110664	8.25983e-05	1373	tags=49%, list=12%, signal=43%	Irak3/Sting1/Ifih1/Ripk2/Nfkbia/Tlr3/Nfkb1/Pmaip1/Zc3hav1/Flot1/Ralb/Stat1/Ifna11/Slc3a2/Ddx21/Riok3/Mul1
BP	GO:0030099	myeloid cell differentiation	300	0.303752	1.7056	5.94494e-06	0.000117356	8.75926e-05	1292	tags=22%, list=11%, signal=20%	Tlr2/Ccl3/Ptpn2/Csf2/Batf/Relb/Hif1a/Ccr1/Slc11a2/Tnfsf9/Dab2/Tnf/Snx10/Cd300lf/Nfkbia/Plscr1/Adam8/Clec5a/Zfp36/Batf3/Junb/Acvr1b/Tcirg1/Abi1/Ceacam1/Batf2/Eif6/Csf1/Il34/Calca/Trib1/Nrros/Stat3/Ptbp3/Ifng/Cebpg/Cebpb/Rbpj/Ccl5/Dcstamp/Myc/Fcer1g/Rabgap1l/Inhba/Irf8/Adar/Id2/Gpr171/Il12b/Fos/Tirap/Stat1/Clec2d/Tgfb1/Stap1/Traf6/Tyrobp/Dll1/Stat5a/Nckap1l/Epha2/Hcls1/Ap3b1/Ptpn6/Tcea1
BP	GO:0033108	mitochondrial respiratory chain complex assembly	55	-0.529247	-2.12169	6.00217e-06	0.000118163	8.81948e-05	2748	tags=60%, list=24%, signal=46%	Ndufa3/Ndufs5/Uqcc1/Tafazzin/Ndufa12/Ndufaf3/Ndufa5/Ndufb9/Coa3/Ndufab1/Ndufb11/Ndufs3/Ndufa10/Ndufb3/Ndufb7/Ndufa6/Ndufa1/Sdhaf4/Ndufa9/Ndufc2/Ndufb5/Bcs1l/Ndufs7/Ndufb8/Aifm1/Cox20/Samm50/Ndufs8/Ndufb10/Oxa1l/Oma1/Coa8/Acad9
BP	GO:0050688	regulation of defense response to virus	46	0.541297	2.22624	6.05471e-06	0.000118873	8.87251e-05	2282	tags=52%, list=20%, signal=42%	Fgl2/Il1b/Sting1/Zc3h12a/Apobec3/Mmp12/Tomm70a/Zc3hav1/Parp9/Ifng/Ccl5/Dhx58/Il12b/Stat1/Rnf125/Traf3/Riok3/Mul1/Il23a/Treml4/Pml/Hsp90aa1/Gbp4/Tspan32
BP	GO:0045580	regulation of T cell differentiation	119	0.395818	1.93883	6.10978e-06	0.000119629	8.92894e-05	2079	tags=34%, list=18%, signal=28%	Il6/Ptpn2/Cd83/Fgl2/Zc3h12a/Tnfsf9/Irf1/Anxa1/Ripk2/Adam8/Pnp/Nlrp3/Nfkbid/Shb/Vnn1/Syk/Xbp1/Ifng/Socs1/Cyld/Il4ra/Tgfb1/Vsir/Ptprc/Ccr2/Stat5a/Crtam/Nckap1l/Ap3b1/Il23a/Lck/Il18/Zfp35/Socs5/Ada/Runx1/Ikzf1/Ctla4/Lag3/Il7r/Ihh
BP	GO:0019693	ribose phosphate metabolic process	283	-0.322627	-1.69106	6.29553e-06	0.000122933	9.17553e-05	2422	tags=36%, list=21%, signal=29%	Prpsap2/Prpsap1/Atp5j/Atp5j2/Bad/Acsl5/Adssl1/App/Arl2/P2rx7/Pfkfb2/Gpam/Slc4a1/Dlat/Dcakd/Crot/Atic/Gtpbp1/Nt5c/Dip2a/Tkfc/Scp2/Ncor1/Coasy/Gpd1/Nudt2/Adcy3/Ppara/Mcee/Cbfa2t3/Atp2b2/Adcy8/Atp5g2/Nudt18/Mpi/Gucy1a1/Hmgcs1/Pdha1/Antkmt/Atp5h/Gmpr/Paics/Uck1/Adcy6/Pde5a/Ndufc2/Impdh1/Atp5d/Nudt19/Mpc2/Ppargc1a/Adk/Parp1/Atp5b/Dguok/Prkag3/Ogdh/Suclg2/Galk1/Atp5c1/Dpyd/Vcp/Rora/Entpd5/Suclg1/Prps2/…
BP	GO:0006801	superoxide metabolic process	50	0.529323	2.21683	6.40626e-06	0.000124722	9.3091e-05	976	tags=36%, list=9%, signal=33%	Gch1/Noxo1/Cxcl1/Nfe2l2/Cyba/Prkcd/Sod2/Acp5/Syk/Ncf4/Ncf1/Cd177/Nrros/Cybb/Ncf2/Aatf/Tgfb1/Tyrobp
BP	GO:2001233	regulation of apoptotic signaling pathway	316	0.294687	1.66038	6.4217e-06	0.000124722	9.3091e-05	1029	tags=19%, list=9%, signal=17%	Ptpn2/Csf2/Il1b/Gclc/Tnfaip3/Ctsc/Hif1a/Dab2/Tnf/Bcl10/Ptpn1/Nfe2l2/Prkcd/Psmd10/Plscr1/Sod2/Ptgs2/Rffl/Daxx/Nupr1/Hmox1/Tnfrsf12a/Pmaip1/Traf2/Eef1e1/Vnn1/Skil/Map2k1/Xbp1/Clu/Thbs1/Slc9a3r1/S100a8/Ier3/Cflar/Cyld/Mcl1/S100a9/Myc/Bdkrb2/Inhba/Ddx3x/Ddit3/Cx3cl1/Fgg/Plagl2/Tnfsf10/Itgav/Rela/Marchf7/Cyct/Aatf/Bmf/Siglec1/Nck1/Bcl2l14/Ptprc/Rps6kb1/Gcg
BP	GO:0002675	positive regulation of acute inflammatory response	22	0.690165	2.35854	7.13219e-06	0.00013815	0.000103113	1293	tags=64%, list=11%, signal=57%	Il6/Il1b/Tnf/Adam8/Ptgs2/Ffar2/Ccr5/Ccl5/Fcgr3/Fcer1g/Fcgr1/C3/Pik3cg/Alox5ap
BP	GO:0071675	regulation of mononuclear cell migration	88	0.437628	2.03682	7.16558e-06	0.000138426	0.000103319	1145	tags=28%, list=10%, signal=26%	Cxcl10/Ccl7/Ccl2/Ccl12/Ccl20/Ccr1/Cxcl13/C3ar1/Adam8/Trem1/Adam17/Csf1/Il34/Akirin1/Thbs1/C5ar1/Ccl5/Cx3cl1/Xcl1/Cd47/Cxcl17/Tgfb1/Pla2g7/Tnfsf14/Ccr2
BP	GO:0072329	monocarboxylic acid catabolic process	89	-0.44847	-1.97106	7.57935e-06	0.000146029	0.000108994	3952	tags=62%, list=35%, signal=41%	Acadl/Dbi/Abhd1/Abhd3/Ldhd/Cpt2/Crat/Mlycd/Adipoq/Ces1f/Slc27a4/Mtor/Acadvl/Abhd2/Ces1d/Phyh/Akr1a1/Akt1/Abcd2/Eci1/Acsl5/Hadhb/Crot/Cyp39a1/Scp2/Acox3/Etfa/Acoxl/Eci2/Acaa1b/Hsd17b10/Acox1/Echdc1/Etfdh/Acads/Decr1/Nudt19/Pck1/Fabp1/Tysnd1/Lpin1/Ilvbl/Abcd1/Hsd17b4/Echs1/Pex7/Acadm/Gcdh/Acat1/Ehhadh/Acot2/Abcd3/Hadh/Ivd/Acaa2
BP	GO:0006119	oxidative phosphorylation	77	-0.474851	-2.04732	7.64326e-06	0.000146868	0.00010962	4066	tags=69%, list=36%, signal=45%	Mlxipl/Cox6a1/Atp5k/Iscu/Cox4i2/Cox7a1/Atp5o/Rhoa/Atpsckmt/Uqcrb/Cox7a2l/Nipsnap2/Dnajc30/Ndufa7/Cdk1/Coq7/Tafazzin/Ndufa12/Atp5j/Ndufb9/Atp5j2/Ndufv2/Pink1/Ndufv1/Fxn/Ndufs3/Cox5b/Sdhc/Cyc1/Ndufa10/Park7/Slc25a23/Antkmt/Atp5h/Cox4i1/Sdhd/1700066M21Rik/Uqcrc1/Ndufc2/Ndufs7/Atp5d/Ndufb8/Atp5b/Dguok/Ndufs8/Atp5c1/Vcp/Ndufv3/Sdha/Afg1l/Abcd1/Msh2/Atp5a1
BP	GO:0033865	nucleoside bisphosphate metabolic process	85	-0.460852	-2.02323	7.70767e-06	0.000146934	0.000109669	2082	tags=41%, list=18%, signal=34%	Gpam/Dlat/Dcakd/Crot/Dip2a/Scp2/Coasy/Mcee/Hmgcs1/Pdha1/Nudt19/Mpc2/Ogdh/Suclg2/Suclg1/Cs/Hmgcs2/Mvk/Abcd1/Hsd17b4/Acot1/Acot11/Fasn/Gcdh/Acat1/Ehhadh/Acot2/Acsl1/Pank1/Slc27a3/Pdk2/Acly/Papss1/Acaa2/Acss1
BP	GO:0033875	ribonucleoside bisphosphate metabolic process	85	-0.460852	-2.02323	7.70767e-06	0.000146934	0.000109669	2082	tags=41%, list=18%, signal=34%	Gpam/Dlat/Dcakd/Crot/Dip2a/Scp2/Coasy/Mcee/Hmgcs1/Pdha1/Nudt19/Mpc2/Ogdh/Suclg2/Suclg1/Cs/Hmgcs2/Mvk/Abcd1/Hsd17b4/Acot1/Acot11/Fasn/Gcdh/Acat1/Ehhadh/Acot2/Acsl1/Pank1/Slc27a3/Pdk2/Acly/Papss1/Acaa2/Acss1
BP	GO:0034032	purine nucleoside bisphosphate metabolic process	85	-0.460852	-2.02323	7.70767e-06	0.000146934	0.000109669	2082	tags=41%, list=18%, signal=34%	Gpam/Dlat/Dcakd/Crot/Dip2a/Scp2/Coasy/Mcee/Hmgcs1/Pdha1/Nudt19/Mpc2/Ogdh/Suclg2/Suclg1/Cs/Hmgcs2/Mvk/Abcd1/Hsd17b4/Acot1/Acot11/Fasn/Gcdh/Acat1/Ehhadh/Acot2/Acsl1/Pank1/Slc27a3/Pdk2/Acly/Papss1/Acaa2/Acss1
BP	GO:0042269	regulation of natural killer cell mediated cytotoxicity	35	0.581738	2.22489	8.32641e-06	0.000158311	0.000118161	1534	tags=46%, list=13%, signal=40%	Ceacam1/Pvr/Tap1/Il12b/Vav1/Clec2d/Il21/Serpinb9/Serpinb9b/Tap2/Klrb1c/Stat5a/Crtam/Klrk1/H2-M3/Klre1
BP	GO:0034440	lipid oxidation	91	-0.45282	-1.99999	8.69287e-06	0.000164845	0.000123038	1762	tags=40%, list=15%, signal=34%	Scp2/Acox3/Etfa/Acoxl/Ppara/Eci2/Acaa1b/Hsd17b10/Acox1/Sirt4/Echdc1/Pparg/Etfdh/C1qtnf2/Acads/Decr1/Ppargc1a/Por/Fabp1/Tysnd1/Adh5/Ilvbl/Abcd1/Adh7/Mapk14/Hsd17b4/Echs1/Pex7/Acadm/Gcdh/Acat1/Ehhadh/Abcd3/Hadh/Ivd/Acaa2
BP	GO:0050864	regulation of B cell activation	99	0.420212	1.9931	8.93736e-06	0.000169038	0.000126167	2043	tags=37%, list=18%, signal=31%	Il6/Tnfaip3/Samsn1/Fcgr2b/Pnp/Cd40/Syk/Thoc1/Xbp1/Ifng/Tnip2/Cyld/Id2/Cdkn1a/Tirap/Tgfb1/Il21/Pawr/Bst1/Tyrobp/Ptprc/Atp11c/Stat6/Tlr4/Cd24a/Stat5a/Nckap1l/Il10/Ptpn6/Nfam1/Tnfrsf13b/Parp3/Tlr9/Ada/Btk/Ctla4/Nfatc2
BP	GO:0030183	B cell differentiation	108	0.411436	1.97888	9.11434e-06	0.000171935	0.00012833	2030	tags=36%, list=18%, signal=30%	Bcl3/Il6/Ptpn2/Tnfaip3/Pnp/St3gal1/Tcirg1/Adam17/Syk/Xbp1/Cebpg/Cyld/Rbpj/Irf8/Dclre1c/Id2/Il21/Ifna11/Tpd52/Ptprc/Dnajb9/Bak1/Atp11c/Cd24a/Dll1/Stat5a/Nckap1l/Il10/Ptpn6/Nfam1/Ptprj/Lgals8/Dock11/Tlr9/Ada/Ifna9/Btk/Ikzf1/H2-Ab1
BP	GO:0007162	negative regulation of cell adhesion	216	0.324485	1.73688	9.54784e-06	0.000179644	0.000134083	1273	tags=24%, list=11%, signal=21%	Ptpn2/Arg2/Fgl2/Tnfaip3/Zc3h12a/Irf1/Mmp12/Anxa1/Slfn1/Cd80/Sdc4/Prkcd/Muc4/Adam8/Rnd1/Sftpd/Nfkbid/Cd86/Acp5/Ceacam1/Plet1/Gtpbp4/Cd274/Map2k1/Thbs1/Socs1/Cebpb/Cyld/Ido1/Il20rb/Il4ra/Epcam/Cldn7/Fgg/Spry4/Cyp1b1/Gcnt2/Marchf7/Tgfb1/Pawr/Sema4d/Vsir/Ptprc/Meltf/Tacstd2/Cd24a/Crtam/Nckap1l/Ccl28/Il10/Ptpn6
BP	GO:0051480	regulation of cytosolic calcium ion concentration	260	0.314704	1.73414	9.72984e-06	0.000182593	0.000136284	2321	tags=31%, list=20%, signal=25%	Ccl3/Cxcl10/Cxcl2/Cxcl1/Il1b/Ccr1/Cxcl9/Fpr1/Cxcl13/Bdkrb1/C3ar1/Ptgir/Cyba/P2ry2/Ptger4/Calca/Ccrl2/Gja1/Adm/Gpr65/Ccr5/Cd52/C5ar1/Saa2/Bdkrb2/Lpar1/Cxcr2/Ddit3/Gna13/Cx3cl1/Il6st/Itgav/Oprl1/Trpv2/Xcl1/Cxcl17/Tgfb1/Pawr/Fasl/Ptprc/Htr2c/Gpr35/Pik3cg/Bak1/Cd24a/Oga/Ccr2/Ccl28/Ptpn6/Fpr-rs4/Plcz1/Smad3/Nmur2/Lpar6/Calm2/Pmch/Ntsr1/Lck/S1pr1/Hrh4/Trpc4/Adcyap1/Galr2/Ackr3/Ccl1/Ubash3b/Selenot/Tacr…
BP	GO:0009259	ribonucleotide metabolic process	274	-0.326557	-1.70839	9.81712e-06	0.000183753	0.000137151	2277	tags=35%, list=20%, signal=29%	Bad/Acsl5/Adssl1/App/Arl2/P2rx7/Pfkfb2/Gpam/Slc4a1/Dlat/Dcakd/Crot/Atic/Gtpbp1/Nt5c/Dip2a/Tkfc/Scp2/Ncor1/Coasy/Gpd1/Nudt2/Adcy3/Ppara/Mcee/Cbfa2t3/Atp2b2/Adcy8/Atp5g2/Nudt18/Mpi/Gucy1a1/Hmgcs1/Pdha1/Antkmt/Atp5h/Gmpr/Paics/Uck1/Adcy6/Pde5a/Ndufc2/Impdh1/Atp5d/Nudt19/Mpc2/Ppargc1a/Adk/Parp1/Atp5b/Dguok/Prkag3/Ogdh/Suclg2/Galk1/Atp5c1/Dpyd/Vcp/Rora/Entpd5/Suclg1/Prps2/Pfkm/Cs/Npr2/Pde4d/Hmgcs2/Mvk…
BP	GO:0002573	myeloid leukocyte differentiation	172	0.344817	1.78569	9.87272e-06	0.000184316	0.000137571	2334	tags=35%, list=20%, signal=28%	Tlr2/Ccl3/Ptpn2/Csf2/Batf/Relb/Ccr1/Tnfsf9/Tnf/Snx10/Cd300lf/Adam8/Batf3/Junb/Tcirg1/Ceacam1/Batf2/Csf1/Il34/Calca/Trib1/Nrros/Ifng/Cebpb/Rbpj/Ccl5/Dcstamp/Myc/Fcer1g/Id2/Il12b/Fos/Clec2d/Tgfb1/Traf6/Tyrobp/Stat5a/Epha2/Hcls1/Ap3b1/Cul4a/Il23a/Fshb/Fes/Gab2/Mafb/Creb1/Runx1/Ubash3b/Il3ra/Ikzf1/Chuk/Ltbr/Tal1/Ocstamp/Src/Rb1/Sfrp1/Zbtb7a/Mitf
BP	GO:0032740	positive regulation of interleukin-17 production	14	0.764698	2.24869	1.00054e-05	0.000186312	0.000139061	1826	tags=79%, list=16%, signal=66%	Il6/Arid5a/Sphk1/Myd88/Il12b/Tgfb1/Il21/Il23a/Il18/Ccl1/Ly9
BP	GO:0002312	B cell activation involved in immune response	69	0.467902	2.11407	1.01669e-05	0.000188832	0.000140941	1851	tags=36%, list=16%, signal=31%	Bcl3/Il6/Batf/Tnfaip3/St3gal1/Cd40/Thoc1/Xbp1/Icosl/Ifng/Nbn/Irf8/Tgfb1/Il21/Ptprc/Stat6/Tlr4/Dll1/Il10/Cd180/Parp3/Ung/Lgals8/Dock11/Ada
BP	GO:0045639	positive regulation of myeloid cell differentiation	80	0.43601	1.99595	1.02166e-05	0.000189268	0.000141267	2201	tags=41%, list=19%, signal=34%	Ccl3/Hif1a/Ccr1/Tnf/Acvr1b/Csf1/Il34/Calca/Trib1/Stat3/Ifng/Ccl5/Dcstamp/Inhba/Id2/Il12b/Fos/Stat1/Tgfb1/Traf6/Tyrobp/Stat5a/Nckap1l/Hcls1/Il23a/Fes/Creb1/Runx1/Ikzf1/Scin/Tal1/Ocstamp/Rb1
BP	GO:0050878	regulation of body fluid levels	275	0.307194	1.70981	1.03797e-05	0.000191799	0.000143156	2291	tags=30%, list=20%, signal=24%	Il6/Plek/Hif1a/Tfpi2/Mmp13/F10/Nfe2l2/Selp/Cyba/P2ry2/Prkcd/Ugcg/Cftr/Aqp4/Ceacam1/Syk/Ptger4/Xbp1/F3/Anxa7/Thbs1/Gja1/Adm/Proz/St3gal4/Vamp8/S100a9/Fcer1g/Xdh/Gna13/Entpd1/Cx3cl1/Fgg/Prl7c1/Pdpn/Hsd11b2/Oprl1/Adra2b/Slc5a2/C3/Serpina10/Aqp3/Chrm1/Procr/Prl3b1/Tec/Rap2b/Tlr4/Stxbp3/Lyst/Stat5a/Csn3/Ap3b1/Socs2/Ptpn6/Adora2a/Prl8a6/Aqp2/Kcnn4/Ptprj/Cfh/Il6ra/Cela2a/Txk/Oprk1/Nlrp6/F12/Ada/Creb1/Ub…
BP	GO:0006163	purine nucleotide metabolic process	274	-0.325482	-1.70277	1.09856e-05	0.000202477	0.000151126	2422	tags=36%, list=21%, signal=29%	Prpsap2/Prpsap1/Atp5j/Atp5j2/Bad/Acsl5/Adssl1/App/Fhit/Arl2/P2rx7/Pfkfb2/Gpam/Slc4a1/Dlat/Dcakd/Crot/Atic/Gtpbp1/Nt5c/Dip2a/Tkfc/Scp2/Ncor1/Coasy/Gpd1/Nudt2/Adcy3/Ppara/Mcee/Cbfa2t3/Atp2b2/Adcy8/Atp5g2/Nudt18/Mpi/Gucy1a1/Hmgcs1/Pdha1/Antkmt/Atp5h/Gmpr/Paics/Mthfd1/Adcy6/Pde5a/Ndufc2/Impdh1/Atp5d/Nudt19/Mpc2/Ppargc1a/Adk/Parp1/Atp5b/Dguok/Prkag3/Ogdh/Suclg2/Galk1/Atp5c1/Vcp/Rora/Entpd5/Suclg1/Prps…
MF	GO:0017147	Wnt-protein binding	24	-0.6716	-2.2268	1.14082e-05	0.000209731	0.00015654	2469	tags=62%, list=22%, signal=49%	Fzd4/Lrp5/Wls/Sfrp2/Porcn/Lrp6/Wif1/Fzd1/Fzd2/Fzd6/Apcdd1/Cthrc1/Fzd8/Reck/Fzd7
BP	GO:0000054	ribosomal subunit export from nucleus	14	0.761412	2.23903	1.15329e-05	0.000210418	0.000157053	1302	tags=50%, list=11%, signal=44%	Rrs1/Eif6/Sdad1/Abce1/Nmd3/Riok2/Ran
BP	GO:0033750	ribosome localization	14	0.761412	2.23903	1.15329e-05	0.000210418	0.000157053	1302	tags=50%, list=11%, signal=44%	Rrs1/Eif6/Sdad1/Abce1/Nmd3/Riok2/Ran
BP	GO:0071622	regulation of granulocyte chemotaxis	47	0.538117	2.20907	1.15329e-05	0.000210418	0.000157053	1458	tags=45%, list=13%, signal=39%	Ccl2/Il1b/C3ar1/Trem1/Csf1/Il34/Akirin1/Thbs1/C5ar1/Ccl5/Cxcr2/Cx3cl1/Tirap/Xcl1/Cxcl17/Sell/Bst1/Lbp/Nckap1l/Il23a/Ptprj
BP	GO:0002753	cytoplasmic pattern recognition receptor signaling pathway	36	0.581266	2.25809	1.1719e-05	0.000213273	0.000159184	1083	tags=42%, list=9%, signal=38%	Tifa/Oasl1/Slc15a3/Tnfaip3/Irgm1/Ifih1/Lacc1/Ripk2/Nfkbia/Zc3hav1/Dhx58/Oas3/Rela/Rnf125/Tlr4
BP	GO:0048193	Golgi vesicle transport	196	-0.350551	-1.75091	1.29556e-05	0.000234144	0.000174762	3401	tags=43%, list=30%, signal=31%	Rab31/Nsf/Ccdc22/Yipf4/Gcc2/Cog4/Cep19/Scyl1/Prkd1/Sec16a/Arfrp1/Arl3/Vti1a/Pgap1/Tmed10/Kif1c/Bcap31/Cyth3/Rab33b/Nrbp1/Rab10/Sec24d/Cog1/Snx12/Nbea/Pef1/Copz1/Sptbn1/Tmem115/Exoc4/Rabif/Stx17/Sec23a/Lamp1/Ehd3/Vamp5/Sec16b/Tmed3/Lman1/Kdelr3/Rnf215/Plcb3/Slc10a7/Tfg/Vamp2/Tmed1/Cux1/Ank3/Klhl20/Zw10/Spast/Lman2/Plpp3/Trappc2l/Llgl1/Kif16b/Copz2/Vapb/Prkci/Tex261/Exoc2/Copa/Copg1/Atp9a/Rab14/Mac…
BP	GO:0010257	NADH dehydrogenase complex assembly	40	-0.565248	-2.12414	1.2963e-05	0.000234144	0.000174762	3150	tags=68%, list=28%, signal=49%	Dmac2/Tmem126a/Ndufa3/Ndufs5/Tafazzin/Ndufa12/Ndufaf3/Ndufa5/Ndufb9/Ndufab1/Ndufb11/Ndufs3/Ndufa10/Ndufb3/Ndufb7/Ndufa6/Ndufa1/Ndufa9/Ndufc2/Ndufb5/Bcs1l/Ndufs7/Ndufb8/Ndufs8/Ndufb10/Oxa1l/Acad9
BP	GO:0032981	mitochondrial respiratory chain complex I assembly	40	-0.565248	-2.12414	1.2963e-05	0.000234144	0.000174762	3150	tags=68%, list=28%, signal=49%	Dmac2/Tmem126a/Ndufa3/Ndufs5/Tafazzin/Ndufa12/Ndufaf3/Ndufa5/Ndufb9/Ndufab1/Ndufb11/Ndufs3/Ndufa10/Ndufb3/Ndufb7/Ndufa6/Ndufa1/Ndufa9/Ndufc2/Ndufb5/Bcs1l/Ndufs7/Ndufb8/Ndufs8/Ndufb10/Oxa1l/Acad9
BP	GO:0042531	positive regulation of tyrosine phosphorylation of STAT protein	37	0.570082	2.24412	1.34206e-05	0.000241805	0.000180479	1540	tags=49%, list=13%, signal=42%	Il6/Csf2/Tslp/Hpx/Cd40/Ptger4/Parp9/Ifng/Ccl5/Il6st/Il12b/Il21/Tnfrsf1a/Hcls1/Il23a/Lck/Il6ra/Il18
BP	GO:0044282	small molecule catabolic process	248	-0.33529	-1.73261	1.40799e-05	0.000253052	0.000188874	3210	tags=41%, list=28%, signal=30%	Apoe/Acadvl/Nagk/Abhd2/Ces1d/Inpp5k/Aldh1l1/Tpi1/Hagh/Eno1/Hk1/Phyh/Akr1a1/Akt1/Gpi1/Ddo/Abcd2/Hibadh/Synj2/Glud1/Hmgcll1/Impa2/Lrp5/Eci1/Blmh/Bad/Acsl5/Hadhb/Bpnt1/Pfkfb2/Crot/Haghl/Inpp5e/Ddah1/Cyp39a1/Tkfc/Gnpda2/Park7/Scp2/Aldh5a1/Acox3/Etfa/Acoxl/Bckdhb/Srd5a3/Aass/Eci2/Aldh6a1/Mpi/Acaa1b/Oxct1/Hsd17b10/Acox1/Mtrr/Echdc1/Nudt1/Akr1b10/Etfdh/Acads/Inpp5b/Decr1/Nudt19/Nqo2/Pck1/Galk1/Dpyd/Bckd…
BP	GO:0019882	antigen processing and presentation	73	0.470927	2.15295	1.46317e-05	0.000262318	0.00019579	2586	tags=45%, list=23%, signal=35%	Fgl2/Relb/Fcgr2b/Psme2/Rab32/Tapbpl/Thbs1/Ifng/Fcgr3/Fcer1g/Tap1/H2-Q10/Psmb8/Fcgr1/Slc11a1/Traf6/Tap2/Psme1/Ap3b1/Pikfyve/Psmb9/H2-M3/Clec4a2/H2-K1/Tapbp/Treml4/H2-T24/H2-Ab1/Cd68/Erap1/Clec4a3/Unc93b1/Was
BP	GO:0003205	cardiac chamber development	151	-0.377203	-1.81922	1.48366e-05	0.000265333	0.00019804	2184	tags=32%, list=19%, signal=27%	Ube4b/Grhl2/Sfrp2/Plxnd1/Slit2/Sox11/Hey1/Ap2b1/Tbx20/Fgfr2/Jag1/Bmp4/Smad7/Dctn5/Tgfb2/Hey2/Wnt2/Zmpste24/Sos1/Dll4/Lrp2/Wnt11/Foxf1/Lrp6/Parva/Zfpm2/Tek/Arid1a/Ahr/Mef2c/Ndst1/Adamts1/Smad6/Rxra/Cited2/Myh7/Fzd1/Fzd2/Hes1/Egln1/Dsp/Tbx2/Wnt5a/Ptk7/Heyl/Myh10/Smo/Snx17/Smarcd3
BP	GO:0032673	regulation of interleukin-4 production	27	0.632454	2.24699	1.48978e-05	0.00026568	0.0001983	629	tags=37%, list=6%, signal=35%	Cd83/Il33/Nlrp3/Syk/Icosl/Cebpb/Il20rb/Il1rap/Fcer1g/Ddit3
BP	GO:0002720	positive regulation of cytokine production involved in immune response	50	0.517287	2.16642	1.49296e-05	0.00026568	0.0001983	1290	tags=38%, list=11%, signal=34%	Tlr2/Il6/Il1b/Arid5a/Lacc1/Il1r1/Nlrp3/Traf2/Ffar2/Rsad2/Nr4a3/Fcer1g/Sema7a/Xcl1/Il21/Traf6/Tlr4/Ddx21/Il18r1
BP	GO:0098581	detection of external biotic stimulus	17	0.729979	2.29371	1.55035e-05	0.000275215	0.000205417	1083	tags=59%, list=9%, signal=53%	Tlr2/Clec4n/Ly96/Pglyrp1/Tlr1/Itgav/Tlr6/Dmbt1/Lbp/Tlr4
BP	GO:0007599	hemostasis	135	0.368299	1.84229	1.59754e-05	0.000282898	0.000211151	1609	tags=27%, list=14%, signal=23%	Il6/Plek/Tfpi2/F10/Nfe2l2/Selp/Prkcd/Ceacam1/Syk/F3/Anxa7/Thbs1/Proz/St3gal4/S100a9/Fcer1g/Gna13/Entpd1/Cx3cl1/Fgg/Pdpn/Adra2b/C3/Serpina10/Procr/Tec/Rap2b/Tlr4/Stxbp3/Lyst/Ap3b1/Ptpn6/Ptprj/Cfh/Il6ra/Txk
BP	GO:0080164	regulation of nitric oxide metabolic process	57	0.495768	2.14149	1.62787e-05	0.000287563	0.000214633	1429	tags=39%, list=13%, signal=34%	Tlr2/Il6/Il1b/Zc3h12a/Tnf/Sod2/Ptgs2/Ptx3/Acp5/Clu/Ifng/Sirpa/Mmp8/Tlr6/Cd47/Npy/Tlr4/Klrk1/Il10/Smad3/Gla/H2-M3
BP	GO:0033003	regulation of mast cell activation	40	0.554605	2.19681	1.64101e-05	0.000289178	0.000215838	581	tags=32%, list=5%, signal=31%	Adora2b/Cd300lf/Tslp/Plscr1/Il13ra2/Cftr/Hmox1/Syk/Vamp8/Fgr/Nr4a3/Il4ra/Fcer1g
BP	GO:0072521	purine-containing compound metabolic process	289	-0.318588	-1.67156	1.65922e-05	0.000291675	0.000217702	2422	tags=36%, list=21%, signal=29%	Prpsap2/Prpsap1/Atp5j/Atp5j2/Bad/Acsl5/Adssl1/App/Fhit/Arl2/P2rx7/Pfkfb2/Gpam/Slc4a1/Dlat/Dcakd/Crot/Atic/Gtpbp1/Nt5c/Dip2a/Tkfc/Scp2/Ncor1/Coasy/Gpd1/Nudt2/Adcy3/Ppara/Mcee/Cbfa2t3/Atp2b2/Adcy8/Atp5g2/Nudt18/Mpi/Gucy1a1/Hmgcs1/Pdha1/Antkmt/Atp5h/Gmpr/Nudt1/Paics/Mthfd1/Adcy6/Pde5a/Ndufc2/Impdh1/Atp5d/Nudt19/Mpc2/Ppargc1a/Adk/Parp1/Atp5b/Dguok/Prkag3/Ogdh/Suclg2/Galk1/Atp5c1/Dpyd/Vcp/Rora/Entpd5/…
BP	GO:0007420	brain development	471	-0.287365	-1.58103	1.66932e-05	0.000292718	0.00021848	3011	tags=33%, list=26%, signal=25%	Sema3a/Fancc/Kcna1/Hydin/Mdk/Cic/Kif1a/Igf1r/Cx3cr1/Ufc1/Pgap1/Robo1/Cxcl12/Lamb1/Foxa2/Pfdn1/Ppt1/Gas8/Kat2a/Mrtfb/Hdac2/Ttbk2/Nf2/Dicer1/Adgrg1/Psap/Synj2/Zeb2/Numb/Fzd4/Ptprs/Atrx/Rogdi/Wls/App/Grhl2/Nodal/Pygo2/Slc25a46/Sfrp2/Hsd17b7/Crkl/Slit2/Rac1/Wnt3a/Tsc1/Scrib/Atm/Herc1/Atf2/Aldh1a2/Fgfr2/Bmp4/Ulk1/Abcb6/Slc6a4/Rac3/Pomk/Hdac1/Ncor1/Zfhx3/Ncoa6/Top2b/Ntrk2/Nr2f1/Nnat/Trappc9/Atrn/Notch3…
BP	GO:0048245	eosinophil chemotaxis	14	0.756644	2.22501	1.67325e-05	0.000292718	0.00021848	654	tags=50%, list=6%, signal=47%	Ccl7/Ccl2/Ccl4/Ccl12/Ccl11/Ccl5/Cx3cl1
BP	GO:0032787	monocarboxylic acid metabolic process	458	-0.285034	-1.56013	1.74579e-05	0.00030467	0.000227401	2199	tags=28%, list=19%, signal=24%	Asah1/App/Lipa/Ndufab1/Arl2/P2rx7/Pfkfb2/Gpam/Slc4a1/Dlat/Crot/Haghl/Pla2g15/Ephx2/Cyp2f2/Abhd5/Ech1/Cyp39a1/Degs1/Tnxb/Cyp2s1/Aldh1a2/Rbp1/Tkfc/Me1/Cyp2j6/Park7/Scp2/Ncor1/Aldh5a1/Acox3/Nr1d1/Gpd1/Peds1/Etfa/Acoxl/Ppara/Cbfa2t3/Eci2/Mpi/Acaa1b/Pdha1/Cyp2j9/Hsd17b10/Acox1/Sirt4/Echdc1/Kyat1/Acsf2/Pparg/Pecr/Mapk9/Etfdh/C1qtnf2/Srr/Acads/Asah2/Decr1/Nudt19/Mpc2/Hacd3/Ppargc1a/Elovl1/Pck1/Prkag3/Og…
BP	GO:0032692	negative regulation of interleukin-1 production	24	0.644235	2.23871	1.75794e-05	0.000305315	0.000227883	874	tags=50%, list=8%, signal=46%	Tnfaip3/Zc3h12a/Il1r2/Nlrp3/Aqp4/Acp5/Ceacam1/Cd33/Ptger4/Mefv/Cx3cl1/Chrna7
BP	GO:0046597	negative regulation of viral entry into host cell	24	0.644491	2.2396	1.75794e-05	0.000305315	0.000227883	949	tags=42%, list=8%, signal=38%	Trim30d/Trim12a/Trim30a/Ptx3/Trim12c/Ifitm1/Ifitm3/Nbn/Trim25/Ifitm2
CC	GO:0032040	small-subunit processome	23	0.664962	2.2836	1.78186e-05	0.000308727	0.000230429	2790	tags=83%, list=24%, signal=63%	Nop58/Mphosph10/Heatr1/Wdr36/Ngdn/Noc4l/Utp11/Krr1/Utp23/Tbl3/Fcf1/Utp4/Utp6/Fbl/Imp3/Emg1/Utp3/Pdcd11/Imp4
BP	GO:0006325	chromatin organization	293	-0.316709	-1.66776	1.84534e-05	0.000318962	0.000238068	3320	tags=42%, list=29%, signal=31%	Smyd3/Anp32b/Gata3/Smarcd1/Morc2a/Suv39h1/Dnajc9/Kmt5c/Pbrm1/Epc1/Hnrnpu/Mki67/Ing4/Babam2/Rbbp7/Hmg20b/Mbd3/Hmgn3/Msl1/Ino80b/Kdm4c/Rbbp4/Ezh1/Foxa2/Kdm5a/Nap1l4/Bap1/Rnf40/N6amt1/Cbx4/Hdac2/Cbx3/Tdrd3/Dicer1/Atrx/Tspyl2/Pkn1/Spin1/Chd1l/Chd3/Dmap1/Zmynd11/Arid2/Chaf1b/Dpy30/Mcm2/Prmt5/Pphln1/Apbb1/Ash2l/Ehmt2/Kmt2b/Sfmbt1/Itgb3bp/Vps72/Dnmt1/Jarid2/Tspyl1/Hdac1/Ncor1/Ep400/Atf7ip/Hmgn1/Foxa1/Fa…
BP	GO:0045428	regulation of nitric oxide biosynthetic process	54	0.496769	2.12232	1.85333e-05	0.000319578	0.000238529	1429	tags=39%, list=13%, signal=34%	Tlr2/Il6/Il1b/Zc3h12a/Tnf/Sod2/Ptgs2/Ptx3/Acp5/Clu/Ifng/Sirpa/Mmp8/Tlr6/Cd47/Tlr4/Klrk1/Il10/Smad3/Gla/H2-M3
BP	GO:0032633	interleukin-4 production	33	0.582159	2.21287	1.90673e-05	0.000328003	0.000244817	629	tags=33%, list=6%, signal=32%	Cd83/Il33/Nlrp3/Syk/Icosl/Cebpb/Rbpj/Il20rb/Il1rap/Fcer1g/Ddit3
BP	GO:0051701	biological process involved in interaction with host	101	0.401861	1.91917	1.93363e-05	0.00033184	0.000247681	1476	tags=30%, list=13%, signal=26%	Irgm1/Trim30d/Trim12a/Trim30a/Ptx3/Trim12c/Ceacam1/Ifitm1/Thoc1/Ace2/Vamp8/Pglyrp1/Trim21/Ifitm3/Nbn/Ctsb/Spint1/Itgav/Chmp4b/Vps37b/Trim25/Siglec1/Ifitm2/Slc3a2/4930486L24Rik/Pikfyve/Alyref/Avpr1b/Cts8/Chmp4c
BP	GO:0045123	cellular extravasation	52	0.502981	2.12991	1.95336e-05	0.000334431	0.000249615	2347	tags=56%, list=21%, signal=45%	Ccl2/Tnf/Selp/Adam8/Trem1/Sele/Il1r1/Ptger4/Vcam1/Cd177/St3gal4/Sirpa/Ccl5/Cx3cl1/Cd47/Pawr/Sell/Gcnt1/Ccr2/Ccl28/Golph3/Selplg/Itgal/Itgb2/Itgb2l/Rock1/Itgb7/Ripor2/Il27ra
CC	GO:0005778	peroxisomal membrane	39	-0.575702	-2.14581	1.99214e-05	0.000339462	0.000253369	1684	tags=44%, list=15%, signal=37%	Pex1/Acox1/Nbr1/Pecr/Pex11a/Pex11b/Pex3/Decr2/Pxmp2/Abcd1/Cat/Pxmp4/Mavs/Gnpat/Acsl1/Abcd3/Pex19
CC	GO:0031903	microbody membrane	39	-0.575702	-2.14581	1.99214e-05	0.000339462	0.000253369	1684	tags=44%, list=15%, signal=37%	Pex1/Acox1/Nbr1/Pecr/Pex11a/Pex11b/Pex3/Decr2/Pxmp2/Abcd1/Cat/Pxmp4/Mavs/Gnpat/Acsl1/Abcd3/Pex19
BP	GO:0071772	response to BMP	130	-0.388512	-1.83398	2.00443e-05	0.000339953	0.000253736	2222	tags=38%, list=19%, signal=31%	Zfp128/Bmp6/Nodal/Sfrp2/Cdh5/Fbn1/Wnt3a/Sox11/Tbx20/Gata5/Atf2/Bmp4/Smad7/Kcnd3/Trim33/Id1/Numa1/Tgfb2/Pdcd4/Smurf2/Hfe/Lrp2/Tcf7l2/Pparg/Sulf1/Smurf1/Twsg1/Neo1/Mapk3/Htra1/Fstl3/Smad6/Acvr2a/Htra3/Kdr/Fzd1/Ecsit/Spg20/Rgmb/Abl1/Bmpr1b/Hes1/Tmem100/Wnt5a/Heyl/Ski/Tgfb3/Bambi/Tob1
BP	GO:0071773	cellular response to BMP stimulus	130	-0.388512	-1.83398	2.00443e-05	0.000339953	0.000253736	2222	tags=38%, list=19%, signal=31%	Zfp128/Bmp6/Nodal/Sfrp2/Cdh5/Fbn1/Wnt3a/Sox11/Tbx20/Gata5/Atf2/Bmp4/Smad7/Kcnd3/Trim33/Id1/Numa1/Tgfb2/Pdcd4/Smurf2/Hfe/Lrp2/Tcf7l2/Pparg/Sulf1/Smurf1/Twsg1/Neo1/Mapk3/Htra1/Fstl3/Smad6/Acvr2a/Htra3/Kdr/Fzd1/Ecsit/Spg20/Rgmb/Abl1/Bmpr1b/Hes1/Tmem100/Wnt5a/Heyl/Ski/Tgfb3/Bambi/Tob1
BP	GO:0044409	entry into host	70	0.447986	2.03172	2.08937e-05	0.00035353	0.000263869	1392	tags=33%, list=12%, signal=29%	Trim30d/Trim12a/Trim30a/Ptx3/Trim12c/Ceacam1/Ifitm1/Ace2/Vamp8/Trim21/Ifitm3/Nbn/Ctsb/Spint1/Itgav/Trim25/Siglec1/Ifitm2/Slc3a2/4930486L24Rik/Pikfyve/Avpr1b/Cts8
BP	GO:0002828	regulation of type 2 immune response	29	0.623665	2.26746	2.13078e-05	0.000359694	0.00026847	1754	tags=52%, list=15%, signal=44%	Il6/Arg2/Il33/Irf1/Anxa1/Nlrp3/Rsad2/Ido1/Il4ra/Xcl1/Stat6/Ccr2/Il18/Zfp35/Socs5
BP	GO:0050832	defense response to fungus	37	0.562404	2.2139	2.16726e-05	0.000364999	0.00027243	1291	tags=41%, list=11%, signal=36%	Cxcl1/Clec4e/Clec4n/Clec4d/Bcl10/Tslp/Ncf1/Tgfb1/Npy/Hamp2/Jagn1/Il17ra/Hamp/Pik3cd/Defb15
BP	GO:0046395	carboxylic acid catabolic process	160	-0.366199	-1.77513	2.25747e-05	0.000379307	0.000283109	4034	tags=52%, list=35%, signal=34%	Abhd1/Sardh/Abhd3/Ldhd/Cpt2/Crat/Cdo1/Mlycd/Adipoq/Amdhd2/Nos3/Ces1f/Bcat2/Slc27a4/Ppat/Asrgl1/Mtor/Acadvl/Nagk/Abhd2/Ces1d/Aldh1l1/Phyh/Akr1a1/Akt1/Ddo/Abcd2/Hibadh/Glud1/Hmgcll1/Eci1/Blmh/Acsl5/Hadhb/Crot/Ddah1/Cyp39a1/Gnpda2/Scp2/Aldh5a1/Acox3/Etfa/Acoxl/Bckdhb/Aass/Eci2/Aldh6a1/Acaa1b/Hsd17b10/Acox1/Mtrr/Echdc1/Etfdh/Acads/Decr1/Nudt19/Pck1/Bckdk/Fabp1/Gcsh/Tysnd1/Lpin1/Acad8/Qdpr/Ilvbl/Ddah2…
BP	GO:0035455	response to interferon-alpha	19	0.68868	2.23581	2.2827e-05	0.000382657	0.00028561	1189	tags=58%, list=10%, signal=52%	Ifit1/Ifit3/Ifit2/Plscr1/Ifitm1/Myc/Ifitm3/Eif2ak2/Adar/Ifitm2/Oas1e
BP	GO:0007596	blood coagulation	132	0.364798	1.81029	2.34219e-05	0.000391721	0.000292374	1609	tags=27%, list=14%, signal=23%	Il6/Plek/Tfpi2/F10/Nfe2l2/Selp/Prkcd/Ceacam1/Syk/F3/Thbs1/Proz/St3gal4/S100a9/Fcer1g/Gna13/Entpd1/Cx3cl1/Fgg/Pdpn/Adra2b/C3/Serpina10/Procr/Tec/Rap2b/Tlr4/Stxbp3/Lyst/Ap3b1/Ptpn6/Ptprj/Cfh/Il6ra/Txk
BP	GO:2000377	regulation of reactive oxygen species metabolic process	124	0.384248	1.8964	2.40713e-05	0.000401652	0.000299787	822	tags=26%, list=7%, signal=24%	Gch1/Arg2/Cxcl1/Birc3/Hif1a/Zc3h12a/Tnf/Nfe2l2/Birc2/Cyba/Prkcd/Trim30a/Sod2/Acp5/Syk/Eif6/Ptger4/Hk2/Cd177/Stat3/Thbs1/Ier3/Cflar/Gadd45a/Mmp3/Xdh/Mmp8/Cyp1b1/Cdkn1a/Aatf/Tlr6/Tgfb1
BP	GO:0032945	negative regulation of mononuclear cell proliferation	64	0.46026	2.02882	2.52437e-05	0.000420244	0.000313663	2079	tags=42%, list=18%, signal=35%	Arg2/Fcgr2b/Slfn1/Cd80/Sdc4/Sftpd/Cd86/Ceacam1/Cd274/Cebpb/Ido1/Il20rb/Marchf7/Tgfb1/Pawr/Vsir/Tyrobp/Cd24a/Crtam/Il10/Ptpn6/Tnfrsf13b/Vtcn1/Btk/Ctla4/H2-Ab1/Ihh
BP	GO:0030490	maturation of SSU-rRNA	25	0.629625	2.20784	2.53873e-05	0.000421663	0.000314723	1608	tags=48%, list=14%, signal=41%	Rrs1/Heatr1/Tsr3/Ngdn/Riok2/Rrp36/Utp23/Tbl3/Fcf1/Utp4/Riok3/Utp6
BP	GO:0002715	regulation of natural killer cell mediated immunity	38	0.547978	2.16138	2.60382e-05	0.000431482	0.000322052	1534	tags=42%, list=13%, signal=37%	Ceacam1/Pvr/Tap1/Il12b/Vav1/Clec2d/Il21/Serpinb9/Serpinb9b/Tap2/Klrb1c/Stat5a/Crtam/Klrk1/H2-M3/Klre1
BP	GO:0010573	vascular endothelial growth factor production	32	0.581771	2.17032	2.62197e-05	0.000433495	0.000323554	1182	tags=47%, list=10%, signal=42%	Il6/Ccl2/Il1b/Hif1a/Adora2b/Tnf/C3ar1/Ptgs2/Aqp4/C5ar1/Cyp1b1/Cxcl17/C3/Ccr2/Atf4
BP	GO:0006637	acyl-CoA metabolic process	71	-0.462894	-1.96133	2.73719e-05	0.000450483	0.000336233	2082	tags=42%, list=18%, signal=35%	Gpam/Dlat/Dip2a/Scp2/Mcee/Hmgcs1/Pdha1/Nudt19/Mpc2/Ogdh/Suclg2/Suclg1/Cs/Hmgcs2/Mvk/Abcd1/Hsd17b4/Acot1/Acot11/Fasn/Gcdh/Acat1/Ehhadh/Acot2/Acsl1/Slc27a3/Pdk2/Acly/Acaa2/Acss1
BP	GO:0035383	thioester metabolic process	71	-0.462894	-1.96133	2.73719e-05	0.000450483	0.000336233	2082	tags=42%, list=18%, signal=35%	Gpam/Dlat/Dip2a/Scp2/Mcee/Hmgcs1/Pdha1/Nudt19/Mpc2/Ogdh/Suclg2/Suclg1/Cs/Hmgcs2/Mvk/Abcd1/Hsd17b4/Acot1/Acot11/Fasn/Gcdh/Acat1/Ehhadh/Acot2/Acsl1/Slc27a3/Pdk2/Acly/Acaa2/Acss1
MF	GO:0004984	olfactory receptor activity	34	0.572066	2.19492	2.75924e-05	0.000453079	0.000338172	3429	tags=59%, list=30%, signal=41%	Olfr64/Olfr156/Olfr1264/Olfr67/Olfr74/Olfr749/Olfr154/Olfr544/Olfr15/Olfr71/Olfr73/Olfr480/Olfr1509/Olfr68/Olfr66/Olfr159/Olfr70/Olfr112/Olfr558/Olfr1508
BP	GO:1903901	negative regulation of viral life cycle	25	0.627311	2.19973	2.82256e-05	0.000462427	0.000345148	949	tags=40%, list=8%, signal=37%	Trim30d/Trim12a/Trim30a/Ptx3/Trim12c/Ifitm1/Ifitm3/Nbn/Trim25/Ifitm2
BP	GO:0002827	positive regulation of T-helper 1 type immune response	15	0.747039	2.23575	2.85883e-05	0.000467309	0.000348792	2347	tags=87%, list=21%, signal=69%	Il1b/Arid5a/Ripk2/Il1r1/Il12b/Xcl1/Slc11a1/Ccr2/Il18r1/Il23a/Il18/H2-Ab1/Il27ra
BP	GO:1901222	regulation of NIK/NF-kappaB signaling	67	0.454435	2.02768	2.96214e-05	0.000483104	0.000360581	1083	tags=31%, list=9%, signal=29%	Tlr2/Litaf/Birc3/Il1b/Zc3h12a/Tnf/Birc2/Tlr3/Sphk1/Nlrp3/Cd86/Tlr7/Cyld/Ddx3x/Eif2ak2/Mmp8/Ifi35/Rela/Traf6/Tnfsf14/Tlr4
BP	GO:0007224	smoothened signaling pathway	112	-0.404621	-1.843	3.04735e-05	0.000495881	0.000370118	4176	tags=55%, list=37%, signal=35%	Ift52/Fkbp8/Evc/Kif7/Dzip1/Cfap410/Fbxl17/Evc2/Ift172/Gpc3/Serpine2/Gli3/Tctn1/Ulk3/Cdk20/Cibar1/Rab23/Ift20/Tmem17/Glis2/Arl3/Foxa2/Traf3ip1/Gas8/Ttbk2/Prrx1/Scube2/Prkacb/Tctn2/Fgfr2/Wdr11/Foxa1/Ift122/Tulp3/Ift27/Foxf1/Kif3a/Wdr19/Disp1/Ssna1/Hspb11/Gli2/Mgrn1/Fgfr3/Wnt9a/Ndst1/Shh/Vcp/Nsdhl/Por/Ro60/Rora/Txndc15/Cc2d2a/Boc/Dlg5/Hes1/Ptch1/Smo/Hhip/Cdon/Gas1
BP	GO:0050672	negative regulation of lymphocyte proliferation	63	0.464373	2.04515	3.07822e-05	0.000499779	0.000373027	2079	tags=43%, list=18%, signal=35%	Arg2/Fcgr2b/Slfn1/Cd80/Sdc4/Sftpd/Cd86/Ceacam1/Cd274/Cebpb/Ido1/Il20rb/Marchf7/Tgfb1/Pawr/Vsir/Tyrobp/Cd24a/Crtam/Il10/Ptpn6/Tnfrsf13b/Vtcn1/Btk/Ctla4/H2-Ab1/Ihh
BP	GO:0048705	skeletal system morphogenesis	203	-0.341773	-1.71647	3.10342e-05	0.000502573	0.000375113	2744	tags=35%, list=24%, signal=27%	Rab33b/Six1/Col10a1/Serpinh1/Twist2/Sox5/Inppl1/Prrx1/Lrp5/Scube2/Rflnb/Bmp6/Grhl2/Nodal/Recql4/Chad/Sfrp2/P2rx7/Sox11/Pdgfrb/Atf2/Fgfr2/Bmp4/Hoxb5/Tbx4/Axin2/Mmp2/Med12/Tgfb2/Tmem107/Thbs3/Tulp3/Zmpste24/Wwox/Prkra/Men1/Foxn3/Hoxa4/Lrp6/Wdr19/Asxl2/Hoxb6/Carm1/Hoxa2/Tmem119/Hoxa5/Ccn2/Glg1/Fgfr3/Wnt9a/Mef2c/Ndst1/Fgf18/Por/Gnas/Rarg/Cited2/Hoxa1/Pkd1/Insig1/Ltbp3/Irx5/Mapk14/Bmpr1b/Pex7/Anxa6/Sk…
BP	GO:0045651	positive regulation of macrophage differentiation	12	0.781036	2.20466	3.10935e-05	0.000502573	0.000375113	1226	tags=58%, list=11%, signal=52%	Csf1/Il34/Calca/Trib1/Id2/Tgfb1/Hcls1
BP	GO:0003007	heart morphogenesis	209	-0.339002	-1.71254	3.12809e-05	0.000504474	0.000376532	2870	tags=38%, list=25%, signal=29%	Vangl2/Robo1/Rbp4/Dnaaf1/Six1/Gata6/Efna1/Dchs1/Cert1/Tafazzin/Mrtfb/Dicer1/Gaa/Ovol2/Ryr1/Ube4b/Grhl2/Nodal/Arid2/Slc8a1/Sfrp2/Crkl/Plxnd1/Slit2/Rac1/Wnt3a/Sox11/Hey1/Tbx20/Gata5/Atf2/Aldh1a2/Fgfr2/Jag1/Bmp4/Smad7/Axin2/Tgfb2/Hey2/Wnt2/Pdcd4/Zmpste24/Sos1/Dll4/Lrp2/Wnt11/Foxf1/Col5a1/Kif3a/Lrp6/Asxl2/Parva/Zfpm2/Actc1/Tek/Kdm6a/Ahr/Mef2c/Shh/Adamts1/Smad6/Rxra/Cited2/Myh7/Fzd1/Fzd2/Hes1/Egln1/Ds…
BP	GO:0050921	positive regulation of chemotaxis	119	0.376237	1.84291	3.15268e-05	0.000507308	0.000378647	1515	tags=29%, list=13%, signal=26%	Cxcl10/Ccl7/Ccl2/Il1b/Ccr1/Cxcl13/C3ar1/Trem1/Adam17/Artn/Csf1/Il34/Akirin1/Thbs1/C5ar1/Tpbg/Ccl5/Lpar1/Cxcr2/Cx3cl1/Tirap/Xcl1/Pgf/Cxcl17/Tgfb1/Sell/Pla2g7/Lbp/Tnfsf14/Ccr2/Nckap1l/Smad3/Il23a/Ptprj/S1pr1
CC	GO:0005777	peroxisome	113	-0.405072	-1.85304	3.19399e-05	0.000510544	0.000381063	2021	tags=37%, list=18%, signal=31%	Crot/Ephx2/Ech1/Scp2/Acox3/Paox/Pex1/Acoxl/Eci2/Acaa1b/Acox1/Nbr1/Mpv17/Pecr/Pex11a/Nudt12/Nudt19/Serhl/Gstk1/Pex11b/Fabp1/Pex3/Tysnd1/Decr2/Tkt/Tmem35a/Pxmp2/Mvk/Abcd1/Cat/Hsd17b4/Tmem135/Amacr/Pex7/Pxmp4/Mtarc2/Mavs/Gnpat/Ehhadh/Acsl1/Abcd3/Pex19
BP	GO:0009152	purine ribonucleotide biosynthetic process	114	-0.402747	-1.84526	3.19399e-05	0.000510544	0.000381063	2387	tags=41%, list=21%, signal=33%	Atp5j/Atp5j2/Acsl5/Adssl1/Dlat/Dcakd/Atic/Dip2a/Coasy/Nudt2/Adcy3/Ppara/Adcy8/Atp5g2/Gucy1a1/Pdha1/Antkmt/Atp5h/Gmpr/Paics/Adcy6/Ndufc2/Impdh1/Atp5d/Mpc2/Ppargc1a/Adk/Parp1/Atp5b/Dguok/Atp5c1/Vcp/Prps2/Npr2/Ak3/Atp5a1/Ak1/Flcn/Gcdh/Acat1/Adcy9/Acsl1/Pank1/Pdk2/Acly/Papss1/Acss1
CC	GO:0042579	microbody	113	-0.405072	-1.85304	3.19399e-05	0.000510544	0.000381063	2021	tags=37%, list=18%, signal=31%	Crot/Ephx2/Ech1/Scp2/Acox3/Paox/Pex1/Acoxl/Eci2/Acaa1b/Acox1/Nbr1/Mpv17/Pecr/Pex11a/Nudt12/Nudt19/Serhl/Gstk1/Pex11b/Fabp1/Pex3/Tysnd1/Decr2/Tkt/Tmem35a/Pxmp2/Mvk/Abcd1/Cat/Hsd17b4/Tmem135/Amacr/Pex7/Pxmp4/Mtarc2/Mavs/Gnpat/Ehhadh/Acsl1/Abcd3/Pex19
BP	GO:0060142	regulation of syncytium formation by plasma membrane fusion	30	0.595723	2.17934	3.31217e-05	0.000528265	0.000394289	2254	tags=63%, list=20%, signal=51%	Cxcl10/Cxcl9/Il36g/Ehd1/Cd53/Cflar/Il4ra/Gdf15/Dcstamp/Flot1/Stat1/Tyrobp/Tnfsf14/Adam9/Ccl8/Plekho1/Nfatc2/Ocstamp/Ripor2
BP	GO:0050817	coagulation	134	0.363058	1.80903	3.33283e-05	0.00053039	0.000395875	1609	tags=26%, list=14%, signal=23%	Il6/Plek/Tfpi2/F10/Nfe2l2/Selp/Prkcd/Ceacam1/Syk/F3/Thbs1/Proz/St3gal4/S100a9/Fcer1g/Gna13/Entpd1/Cx3cl1/Fgg/Pdpn/Adra2b/C3/Serpina10/Procr/Tec/Rap2b/Tlr4/Stxbp3/Lyst/Ap3b1/Ptpn6/Ptprj/Cfh/Il6ra/Txk
BP	GO:0070423	nucleotide-binding oligomerization domain containing signaling pathway	12	0.778719	2.19812	3.54033e-05	0.000562173	0.000419598	1083	tags=67%, list=9%, signal=60%	Slc15a3/Tnfaip3/Irgm1/Lacc1/Ripk2/Nfkbia/Rela/Tlr4
BP	GO:0030509	BMP signaling pathway	123	-0.383605	-1.79696	3.59009e-05	0.000568825	0.000424563	2222	tags=37%, list=19%, signal=30%	Zfp128/Bmp6/Nodal/Sfrp2/Cdh5/Fbn1/Wnt3a/Sox11/Tbx20/Atf2/Bmp4/Smad7/Trim33/Id1/Numa1/Tgfb2/Pdcd4/Smurf2/Hfe/Lrp2/Tcf7l2/Pparg/Sulf1/Smurf1/Twsg1/Neo1/Mapk3/Htra1/Fstl3/Smad6/Acvr2a/Htra3/Kdr/Fzd1/Ecsit/Spg20/Rgmb/Abl1/Bmpr1b/Hes1/Tmem100/Wnt5a/Ski/Tgfb3/Bambi/Tob1
BP	GO:0060339	negative regulation of type I interferon-mediated signaling pathway	16	0.722526	2.21652	3.63147e-05	0.000574123	0.000428516	1373	tags=50%, list=12%, signal=44%	Ptpn2/Mmp12/Samhd1/Stat2/Adar/Oas3/Oas1e/Mul1
CC	GO:0061702	inflammasome complex	12	0.778016	2.19613	3.66347e-05	0.000577916	0.000431348	1731	tags=75%, list=15%, signal=64%	Casp4/Nlrp3/Gsdmd/Ddx3x/Casp1/Casp12/Naip2/Dhx33/Nlrp6
BP	GO:0072503	cellular divalent inorganic cation homeostasis	363	0.278973	1.58973	3.71954e-05	0.000585483	0.000436996	2321	tags=29%, list=20%, signal=24%	Ccl3/Cxcl10/Cxcl2/Cxcl1/Ccl2/Il1b/Ccl12/Slc39a14/Ccr1/Cxcl9/Fpr1/Cxcl13/Bdkrb1/C3ar1/Ptgir/Cyba/Mt2/P2ry2/Tcirg1/Cd40/Ptger4/Calca/Ccrl2/Anxa7/Gja1/Adm/Gpr65/Ccr5/Cd52/C5ar1/Saa2/Ccl5/Bdkrb2/Lpar1/Cxcr2/Ddit3/Gna13/Cx3cl1/Tgm2/Il6st/Itgav/Oprl1/Spp1/Trpv2/Xcl1/Cxcl17/Tgfb1/Pawr/Fasl/Slc11a1/Slc39a4/Slc30a4/Ptprc/Htr2c/Gpr35/Pik3cg/Bak1/Slc24a1/Cd24a/Oga/Ccr2/Slc39a5/Atf4/Ccl28/Pkhd1/Ap3b1/Ptpn6/F…
BP	GO:0045622	regulation of T-helper cell differentiation	28	0.604886	2.16944	3.76038e-05	0.000590624	0.000440833	1754	tags=50%, list=15%, signal=42%	Il6/Zc3h12a/Irf1/Anxa1/Ripk2/Nlrp3/Nfkbid/Shb/Il4ra/Ccr2/Il23a/Il18/Zfp35/Socs5
BP	GO:0010758	regulation of macrophage chemotaxis	27	0.614892	2.1846	3.78191e-05	0.000592717	0.000442395	825	tags=44%, list=7%, signal=41%	Ccl2/C3ar1/Trem1/Csf1/Il34/Akirin1/Thbs1/C5ar1/Ccl5/Cx3cl1/Cxcl17/Stap1
BP	GO:0042130	negative regulation of T cell proliferation	50	0.504082	2.11112	3.86111e-05	0.000603821	0.000450683	1273	tags=36%, list=11%, signal=32%	Arg2/Slfn1/Cd80/Sdc4/Sftpd/Cd86/Ceacam1/Cd274/Cebpb/Ido1/Il20rb/Marchf7/Tgfb1/Pawr/Vsir/Cd24a/Crtam/Ptpn6
BP	GO:0060700	regulation of ribonuclease activity	10	0.820141	2.20337	3.87737e-05	0.000605054	0.000451603	1189	tags=60%, list=10%, signal=54%	Oasl1/Oas1b/Oasl2/Abce1/Oas3/Oas1e
BP	GO:0046427	positive regulation of receptor signaling pathway via JAK-STAT	35	0.556442	2.12814	3.95133e-05	0.000615266	0.000459225	1535	tags=37%, list=13%, signal=32%	Cxcl5/Il6/Il10rb/Socs1/Prl7c1/Il12b/Cyp1b1/Il10ra/Prl3b1/Il10/Prl8a6/Il23a/Il6ra
BP	GO:0052547	regulation of peptidase activity	301	0.287834	1.61382	3.9767e-05	0.000617826	0.000461136	1832	tags=25%, list=16%, signal=21%	Il6/Slc11a2/Timp1/Tfpi2/Tnf/Bcl10/Psme2/Tank/Ripk2/Serpinb6b/Ptgs2/Nlrp3/Rffl/Serpina3m/Pmaip1/Serpina3n/Syk/Csta2/Slpi/Stat3/F3/Thbs1/Mefv/S100a8/Cflar/S100a9/Myc/Psma3/Ddx3x/Xdh/Casp1/Prss22/Spint1/Tnfsf10/Wfdc3/Cyct/Itih1/Stat1/Itih4/Rps6ka3/Psmb8/Pawr/Igbp1b/Fasl/Serpinb9/Hip1r/Serpina3c/Vsir/Serpinb9b/Serpina10/Picalm/Bak1/Casp12/Psme1/Ift57/Apaf1/Psmb9/Smad3/Mmp9/Tnfrsf23/Adora2a/Mul1/Serpi…
BP	GO:0000226	microtubule cytoskeleton organization	395	-0.291723	-1.58225	3.98487e-05	0.000617826	0.000461136	3864	tags=41%, list=34%, signal=28%	Map7/Odad4/Brca2/Dnaaf4/Pard3b/Ift172/Cav1/Smc1a/Aurka/Pak1/Tpx2/Pcm1/Mecp2/Kif20a/Rhoa/Mlh1/Pde4dip/Ska2/Nusap1/Cep192/Tubb2a/Crocc/Gcc2/Nuf2/Aspm/Cltc/Cep19/Slain2/Aurkb/Spc25/Pclaf/Pex14/Hnrnpu/Kif18a/Arhgef2/Lsm14a/Plk1/Hydin/Cdc14b/Mark4/Patj/Map4/Prc1/Cnp/Dnaaf1/Chek2/Rassf7/Dnaaf2/Traf3ip1/Kpnb1/Gas8/Kat2a/Racgap1/Haus6/Cep131/Ttbk2/Tubb2b/Dicer1/Clip3/Cdk2/Ss18/Clasp2/Map6/Atrx/Mdm1/Limk2…
BP	GO:0016054	organic acid catabolic process	161	-0.361013	-1.75416	4.14538e-05	0.000641336	0.000478683	4034	tags=52%, list=35%, signal=34%	Abhd1/Sardh/Abhd3/Ldhd/Cpt2/Crat/Cdo1/Mlycd/Adipoq/Amdhd2/Nos3/Ces1f/Bcat2/Slc27a4/Ppat/Asrgl1/Mtor/Acadvl/Nagk/Abhd2/Ces1d/Aldh1l1/Phyh/Akr1a1/Akt1/Ddo/Abcd2/Hibadh/Glud1/Hmgcll1/Eci1/Blmh/Acsl5/Hadhb/Crot/Ddah1/Cyp39a1/Gnpda2/Scp2/Aldh5a1/Acox3/Etfa/Acoxl/Bckdhb/Aass/Eci2/Aldh6a1/Acaa1b/Hsd17b10/Acox1/Mtrr/Echdc1/Etfdh/Acads/Decr1/Nudt19/Pck1/Bckdk/Fabp1/Gcsh/Tysnd1/Lpin1/Acad8/Qdpr/Ilvbl/Ddah2…
BP	GO:0032663	regulation of interleukin-2 production	47	0.513566	2.10829	4.33306e-05	0.000668939	0.000499286	1982	tags=45%, list=17%, signal=37%	Cd83/Il1b/Tnfaip3/Anxa1/Ripk2/Pnp/Sftpd/Zfp36/Traf2/Ceacam1/Il20rb/Homer2/Traf6/Ptprc/Ccr2/Stat5a/Pde4b/Il17f/Vtcn1/Runx1/Lag3
MF	GO:0050135	NAD(P)+ nucleosidase activity	13	0.767233	2.22308	4.61911e-05	0.000710065	0.000529982	1290	tags=69%, list=11%, signal=61%	Tlr2/Il1r1/Il1rap/Tlr1/Tlr6/Bst1/Tlr4/Il1rapl1/Il18r1
MF	GO:0061809	NAD+ nucleotidase, cyclic ADP-ribose generating	13	0.767233	2.22308	4.61911e-05	0.000710065	0.000529982	1290	tags=69%, list=11%, signal=61%	Tlr2/Il1r1/Il1rap/Tlr1/Tlr6/Bst1/Tlr4/Il1rapl1/Il18r1
BP	GO:0045862	positive regulation of proteolysis	267	0.299934	1.65888	4.68557e-05	0.000718752	0.000536466	1122	tags=20%, list=10%, signal=19%	Il1b/Gclc/Ctsc/Il33/Zc3h12a/Slc11a2/Dab2/Tnf/Bcl10/Psme2/Tank/Ripk2/Psmd10/Adam8/Nlrp3/Tnfrsf1b/Nupr1/Pmaip1/Syk/Trib1/Stat3/Xbp1/F3/Clu/Sumo1/Mefv/Ifng/S100a8/Cflar/S100a9/Myc/Ddx3x/Xdh/Casp1/Rnf139/Prss22/Tnfsf10/Rnf14/Cyct/Stat1/Pawr/Fasl/Hip1r/Vsir/Picalm/Cop1/Bak1/Meltf/Casp12/Psme1/Ift57/Rnf144b/Apaf1/Oga
BP	GO:0006631	fatty acid metabolic process	318	-0.304232	-1.61386	4.72295e-05	0.000722951	0.0005396	2292	tags=30%, list=20%, signal=24%	Hpgd/Acsl5/Hadhb/Asah1/Lipa/Ndufab1/Gpam/Crot/Pla2g15/Ephx2/Cyp2f2/Abhd5/Ech1/Degs1/Tnxb/Cyp2s1/Cyp2j6/Scp2/Ncor1/Acox3/Peds1/Etfa/Acoxl/Ppara/Eci2/Acaa1b/Cyp2j9/Hsd17b10/Acox1/Sirt4/Echdc1/Acsf2/Pparg/Pecr/Mapk9/Etfdh/C1qtnf2/Acads/Asah2/Decr1/Nudt19/Hacd3/Ppargc1a/Elovl1/Pck1/Prkag3/Por/Eif2ak3/Fabp1/Tysnd1/Adh5/Lpin1/Fads2/Decr2/Ilvbl/Elovl5/Srebf1/Insig1/Abcd1/Adh7/Mapk14/Hsd17b4/Alkbh7/Echs1…
BP	GO:0032610	interleukin-1 alpha production	10	0.816895	2.19465	4.8993e-05	0.000746781	0.000557386	657	tags=60%, list=6%, signal=57%	Ccl20/Il1r2/Ptger4/Calca/Cx3cl1/Casp1
BP	GO:0032650	regulation of interleukin-1 alpha production	10	0.816895	2.19465	4.8993e-05	0.000746781	0.000557386	657	tags=60%, list=6%, signal=57%	Ccl20/Il1r2/Ptger4/Calca/Cx3cl1/Casp1
BP	GO:0044242	cellular lipid catabolic process	171	-0.347568	-1.69451	5.32687e-05	0.000810244	0.000604754	3203	tags=42%, list=28%, signal=31%	Lypla2/Mtor/Pnpla8/Acadvl/Daglb/Abhd2/Ces1d/Lrp1/Abhd16a/Neu1/Phyh/Idh1/Akt1/Abcd2/Apoc1/Psap/Sirt2/Eci1/Abhd12/Naga/Acsl5/Hadhb/Asah1/Galc/Crot/Pla2g15/Abhd5/Plcb3/Gpld1/Scp2/Acox3/Ldlr/Etfa/Acoxl/Srd5a3/Eci2/Acaa1b/Hsd17b10/Acox1/Echdc1/Akr1b10/Abhd6/Etfdh/Gba/Acads/Asah2/Decr1/Nudt19/Pck1/Plcb1/Fabp1/Tysnd1/Lpin1/Ilvbl/Abcd1/Smpd4/Hsd17b4/Echs1/Amacr/Pex7/Acadm/Gcdh/Acat1/Ehhadh/Acot2/Bscl2/Ab…
BP	GO:0071677	positive regulation of mononuclear cell migration	49	0.499433	2.09119	5.37806e-05	0.000816313	0.000609284	1145	tags=33%, list=10%, signal=30%	Cxcl10/Ccl7/Ccl2/Ccl20/Ccr1/Cxcl13/Adam8/Adam17/Ccl5/Xcl1/Cd47/Cxcl17/Tgfb1/Pla2g7/Tnfsf14/Ccr2
BP	GO:0001913	T cell mediated cytotoxicity	37	0.542988	2.13746	5.48406e-05	0.000830656	0.000619989	2234	tags=54%, list=20%, signal=44%	Ctsc/Muc4/Pnp/Pvr/H2-Q10/Il12b/Serpinb9/Serpinb9b/Ptprc/Gzmb/Tap2/Cyrib/Nckap1l/H2-M3/Il23a/H2-K1/Hprt/H2-T24/Il7r/Slc22a13
MF	GO:0003955	NAD(P)H dehydrogenase (quinone) activity	16	-0.689891	-2.05006	5.62859e-05	0.000849075	0.000633737	2392	tags=75%, list=21%, signal=59%	Ndufa7/Ndufa13/Ndufv2/Ndufv1/Ndufs3/Ndufa10/Ndufb7/Ndufc2/Ndufs7/Ndufb8/Nqo2/Ndufs8
BP	GO:0051482	positive regulation of cytosolic calcium ion concentration involved in phospholipase C-activating G protein-coupled signaling pathway	20	0.669582	2.21242	5.63277e-05	0.000849075	0.000633737	1515	tags=45%, list=13%, signal=39%	C3ar1/Calca/Gpr65/Lpar1/Oprl1/Htr2c/Gpr35/Lpar6/S1pr1
MF	GO:0061134	peptidase regulator activity	153	0.339551	1.73231	5.64091e-05	0.000849075	0.000633737	2527	tags=35%, list=22%, signal=27%	Birc3/Ctsc/Timp1/Tfpi2/Bcl10/Psme2/Birc2/Tank/Serpinb6b/Serpina3m/Serpina3n/Csta2/Slpi/Cflar/C5ar1/Prss22/Spint1/Wfdc3/Itih1/Itih4/Rps6ka3/C3/Serpinb9/Serpina3c/Vsir/Serpinb9b/Serpina10/Psme1/Tnfsf14/Apaf1/Serpina1f/Wfdc18/Psmd14/Ube2z/Serpini1/Cst12/Pcsk1n/Naip2/Nkx3-1/Rps6ka1/Cstdc1/Rock1/Ltf/Smr2/Casp8ap2/Csn2/Serpinb1b/Cst7/Naip1/Hrg/Serpinb6e/Spink12/Prdx5
BP	GO:0035872	nucleotide-binding domain, leucine rich repeat containing receptor signaling pathway	13	0.759097	2.19951	5.87072e-05	0.000881829	0.000658184	1083	tags=62%, list=9%, signal=56%	Slc15a3/Tnfaip3/Irgm1/Lacc1/Ripk2/Nfkbia/Rela/Tlr4
BP	GO:0072507	divalent inorganic cation homeostasis	381	0.266883	1.54011	6.04268e-05	0.000905775	0.000676057	1780	tags=23%, list=16%, signal=20%	Ccl3/Cxcl10/Cxcl2/Cxcl1/Ccl2/Il1b/Ccl12/Slc39a14/Ccr1/Cxcl9/Fpr1/Snx10/Cxcl13/Bdkrb1/C3ar1/Ptgir/Cyba/Mt2/P2ry2/Tcirg1/Cd40/Ptger4/Calca/Ccrl2/Anxa7/Gja1/Adm/Gpr65/Ccr5/Cd52/C5ar1/Saa2/Ccl5/Bdkrb2/Lpar1/Cxcr2/Ddit3/Gna13/Cx3cl1/Tgm2/Il6st/Itgav/Oprl1/Spp1/Trpv2/Xcl1/Cxcl17/Tgfb1/Pawr/Fasl/Slc11a1/Slc39a4/Slc30a4/Ptprc/Reg1/Htr2c/Gpr35/Pik3cg/Bak1/Slc24a1/Cd24a/Oga/Ccr2/Slc39a5/Atf4/Ccl28/Pkhd1/Ap…
BP	GO:0002446	neutrophil mediated immunity	24	0.618383	2.14887	6.09713e-05	0.000912045	0.000680736	1987	tags=54%, list=17%, signal=45%	Cxcl5/Cxcl1/Trem1/Myd88/Syk/Ncf1/Cd177/Jagn1/Lyst/Nlrp6/Irak4/Itgb2/Itgb2l
MF	GO:0019955	cytokine binding	101	0.388259	1.85422	6.16821e-05	0.00092077	0.000687249	2056	tags=36%, list=18%, signal=29%	Osmr/Ccr1/Il1r2/Il13ra2/Il1r1/Ebi3/Tnfrsf1b/Zfp36/Traf2/Il18bp/Ccrl2/Nrros/Ackr1/Ccr5/Il20rb/Cxcr2/Il6st/Il12b/Itgav/Pdpn/Trim16/Tnfrsf1a/Il10ra/Ccr2/Il18r1/Il6ra/Tgfbr1/Gdf5/Il5ra/Ackr3/Il17f/Il2rb/Il3ra/Ucma/Il31ra/Il36rn
BP	GO:0002544	chronic inflammatory response	15	0.730818	2.1872	6.30495e-05	0.000936886	0.000699278	561	tags=53%, list=5%, signal=51%	Tnfaip3/Adora2b/Tnf/Vnn1/Gja1/Cebpb/Ido1/S100a9
BP	GO:0070486	leukocyte aggregation	15	0.730579	2.18649	6.30495e-05	0.000936886	0.000699278	1725	tags=73%, list=15%, signal=62%	Il1b/Adam8/Has2/Thbs1/S100a8/S100a9/Nr4a3/Cd47/Sema4d/Cfh/Rac2
BP	GO:0046209	nitric oxide metabolic process	70	0.430126	1.95072	6.31507e-05	0.000936886	0.000699278	1429	tags=34%, list=13%, signal=30%	Tlr2/Il6/Il1b/Zc3h12a/Tnf/Slc7a2/Sod2/Ptgs2/Ptx3/Acp5/Clu/Ifng/Sirpa/Mmp8/Cyp1b1/Tlr6/Cd47/Npy/Tlr4/Klrk1/Il10/Smad3/Gla/H2-M3
BP	GO:0046034	ATP metabolic process	180	-0.34812	-1.71038	6.41953e-05	0.000950433	0.000709389	3235	tags=48%, list=28%, signal=35%	Cox7a2l/Bpgm/Nipsnap2/Dnajc30/Ndufa7/Hkdc1/Prxl2c/Ola1/Tpi1/Eno1/Hk1/Cdk1/Aldoc/Coq7/Gpi1/Pgam1/Tafazzin/Ndufa12/Myh8/Atp5j/Ndufb9/Atp5j2/Ndufv2/Bad/Pink1/App/Ndufv1/Arl2/P2rx7/Pfkfb2/Slc4a1/Fxn/Ndufs3/Cox5b/Sdhc/Cyc1/Tkfc/Ndufa10/Park7/Ncor1/Atp6v1a/Gpd1/Nudt2/Ppara/Cbfa2t3/Slc25a23/Atp5g2/Mpi/Antkmt/Atp5h/Cox4i1/Sdhd/1700066M21Rik/Uqcrc1/Ndufc2/Ndufs7/Atp5d/Ndufb8/Ppargc1a/Parp1/Atp5b/Dguok/Prk…
BP	GO:0090102	cochlea development	39	-0.558803	-2.08282	6.44798e-05	0.000952692	0.000711075	3142	tags=54%, list=28%, signal=39%	Ift20/Zeb1/Vangl2/Six1/Dchs1/Kcnq1/Psap/Mcm2/Rac1/Hey2/Atp2b2/Ift27/Gli2/Fgfr3/Hoxa1/Fzd2/Hes1/Wnt5a/Ptk7/Cthrc1/Eya1
BP	GO:1905523	positive regulation of macrophage migration	26	0.610247	2.15363	6.60596e-05	0.000974041	0.00072701	815	tags=42%, list=7%, signal=39%	Ccl2/C3ar1/Trem1/Csf1/Il34/Akirin1/Thbs1/C5ar1/Ccl5/Cx3cl1/Cxcl17
BP	GO:0021532	neural tube patterning	32	-0.569155	-2.0299	6.69302e-05	0.000984869	0.000735092	3705	tags=72%, list=32%, signal=49%	Gli3/Tctn1/Cdk20/Rnf220/Rab23/Foxa2/Traf3ip1/Prkacb/Wnt3a/Bmp4/Foxa1/Tmem107/Ift122/Tulp3/Kif3a/Lrp6/Wdr19/Gli2/Shh/Hes1/Ptch1/Smo/Gas1
BP	GO:0045063	T-helper 1 cell differentiation	18	0.693612	2.20512	6.71481e-05	0.000985158	0.000735307	1290	tags=56%, list=11%, signal=49%	Relb/Irf1/Anxa1/Ripk2/Sema4a/Gadd45g/Il4ra/Stat6/Ccr2/Il18r1
BP	GO:0022900	electron transport chain	65	-0.466402	-1.93278	6.73589e-05	0.000985158	0.000735307	2900	tags=55%, list=25%, signal=42%	Cdk1/Coq7/Tafazzin/Slc25a12/Ndufa12/Ndufa5/Etfrf1/Ndufb9/Ndufv2/Pink1/Ndufv1/Ndufs3/Cox5b/Sdhc/Cyc1/Ndufa10/Ndufb3/Park7/Gpd1/Sdhb/Polg2/Cox4i1/Sdhd/Uqcrc1/Ndufc2/Etfdh/Gba/Ndufs7/Ndufb8/Ppargc1a/Dguok/Ndufs8/Por/Ndufv3/Sdha/Afg1l
BP	GO:0060976	coronary vasculature development	56	-0.487618	-1.95777	6.73589e-05	0.000985158	0.000735307	3082	tags=52%, list=27%, signal=38%	Pbrm1/Lrp1/Apln/Pcsk5/Vangl2/Robo1/Gata6/Gper1/Arid2/Plxnd1/Pdgfb/Ap2b1/Pdgfrb/Fgfr2/Bmp4/Dctn5/Hey2/Fgfr1/Lrp2/Zfpm2/Fgf1/Ndst1/Shh/Smad6/Rxra/Ptk7/Myh10/Vegfb/Snx17
BP	GO:0033005	positive regulation of mast cell activation	24	0.61569	2.13952	6.85e-05	0.000999824	0.000746253	581	tags=38%, list=5%, signal=36%	Adora2b/Tslp/Cftr/Syk/Vamp8/Fgr/Nr4a3/Il4ra/Fcer1g
BP	GO:0002761	regulation of myeloid leukocyte differentiation	101	0.385706	1.84203	6.95259e-05	0.0010106	0.000754297	2334	tags=39%, list=20%, signal=31%	Ccl3/Ptpn2/Ccr1/Tnf/Adam8/Ceacam1/Csf1/Il34/Calca/Trib1/Ifng/Cebpb/Ccl5/Dcstamp/Myc/Id2/Il12b/Fos/Clec2d/Tgfb1/Traf6/Tyrobp/Stat5a/Hcls1/Cul4a/Il23a/Fshb/Fes/Mafb/Creb1/Runx1/Ubash3b/Ikzf1/Tal1/Ocstamp/Rb1/Sfrp1/Zbtb7a/Mitf
BP	GO:0070498	interleukin-1-mediated signaling pathway	20	0.663418	2.19205	6.96227e-05	0.0010106	0.000754297	941	tags=60%, list=8%, signal=55%	Il6/Il1b/Irak3/Il1r2/Zbp1/Il1r1/Myd88/Irak2/Tnip2/Egr1/Rela/Traf6
BP	GO:0006874	cellular calcium ion homeostasis	346	0.272044	1.54735	6.9658e-05	0.0010106	0.000754297	2321	tags=29%, list=20%, signal=24%	Ccl3/Cxcl10/Cxcl2/Cxcl1/Ccl2/Il1b/Ccl12/Ccr1/Cxcl9/Fpr1/Cxcl13/Bdkrb1/C3ar1/Ptgir/Cyba/P2ry2/Tcirg1/Cd40/Ptger4/Calca/Ccrl2/Anxa7/Gja1/Adm/Gpr65/Ccr5/Cd52/C5ar1/Saa2/Ccl5/Bdkrb2/Lpar1/Cxcr2/Ddit3/Gna13/Cx3cl1/Tgm2/Il6st/Itgav/Oprl1/Spp1/Trpv2/Xcl1/Cxcl17/Tgfb1/Pawr/Fasl/Ptprc/Htr2c/Gpr35/Pik3cg/Bak1/Slc24a1/Cd24a/Oga/Ccr2/Atf4/Ccl28/Pkhd1/Ptpn6/Fpr-rs4/Plcz1/Smad3/Nmur2/Lpar6/Calm2/Pmch/Ntsr1/Lck…
BP	GO:0010759	positive regulation of macrophage chemotaxis	21	0.661456	2.21678	7.06892e-05	0.0010217	0.000762582	815	tags=52%, list=7%, signal=49%	Ccl2/C3ar1/Trem1/Csf1/Il34/Akirin1/Thbs1/C5ar1/Ccl5/Cx3cl1/Cxcl17
BP	GO:0045577	regulation of B cell differentiation	25	0.602688	2.11339	7.0706e-05	0.0010217	0.000762582	2355	tags=64%, list=21%, signal=51%	Pnp/Syk/Xbp1/Cyld/Id2/Il21/Atp11c/Cd24a/Stat5a/Nckap1l/Il10/Ptpn6/Nfam1/Tlr9/Sfrp1/Il2rg
BP	GO:0071363	cellular response to growth factor stimulus	474	-0.271148	-1.49284	7.15819e-05	0.00103229	0.000770488	2519	tags=32%, list=22%, signal=26%	Sox5/Fermt2/Nlk/Zeb2/Adgra2/Fzd4/Sirt2/Sost/Flt4/Stat5b/Ovol2/Aspn/Col1a2/Hpgd/Cfl1/Npnt/Flrt3/Zfp128/Bmp6/Nodal/Sfrp2/Cdh5/Zyx/Crkl/Slit2/Pdgfb/Fbn1/Wnt3a/Sox11/Ptp4a3/Nr4a1/Spry1/Tbx20/Pdgfrb/Cd59a/Dusp22/Gata5/Atf2/Fgfr2/Bmp4/Ulk1/Smad7/Gipc1/Nptn/Kcnd3/Dnmt1/Ndn/Trim33/Id1/Numa1/Epn2/Ntrk2/Ptprf/Spred2/Stmn2/Ramp2/Tgfb2/Pmepa1/Mmrn2/Ppara/Jcad/Sparc/Wasf1/Ehd4/Pdcd4/Smurf2/Sh3gl2/Slc2a10/Ptk2…
BP	GO:0050730	regulation of peptidyl-tyrosine phosphorylation	194	0.321805	1.69257	7.36195e-05	0.00105911	0.0007905	1540	tags=24%, list=13%, signal=21%	Il6/Ptpn2/Csf2/Clec4n/Samsn1/Socs3/Irf1/Ptpn1/Cd80/Ripk2/Prkcd/Tslp/Hpx/Hbegf/Adam17/Cd40/Syk/Ptger4/Il34/Parp9/Ifng/Socs1/Ccl5/Mvp/Areg/Il6st/Il12b/Tgfb1/Stap1/Il21/Sema4d/Tnfrsf1a/Bst1/Ggnbp2/Ptprc/Tec/Rap2b/Tlr4/Cd24a/Hcls1/Ptpn6/Rap2c/Il23a/Ptprj/Lck/Il6ra/Il18
BP	GO:0050920	regulation of chemotaxis	175	0.325628	1.68743	7.37343e-05	0.00105911	0.0007905	1195	tags=23%, list=10%, signal=21%	Cxcl10/Ptpn2/Ccl7/Ccl2/Il1b/Ccl12/Ccr1/Cxcl13/C3ar1/Trem1/Adam17/Sema4a/Artn/Csf1/Il34/Sema6b/Akirin1/Thbs1/C5ar1/Tpbg/Ccl5/Lpar1/Cxcr2/Cx3cl1/Tirap/Sema7a/Xcl1/Pgf/Cxcl17/Tgfb1/Stap1/Sema4d/Sell/Bst1/Pla2g7/Lbp/Cyrib/Tnfsf14/Ccr2/Nckap1l
BP	GO:0002724	regulation of T cell cytokine production	28	0.592436	2.12479	7.42413e-05	0.00106427	0.000794357	1540	tags=50%, list=13%, signal=43%	Il6/Il1b/Arid5a/Il1r1/Nlrp3/Tnfrsf1b/Traf2/Rsad2/Xcl1/Traf6/Vsir/Ccr2/Il18r1/Il18
BP	GO:0060333	interferon-gamma-mediated signaling pathway	16	0.709274	2.17587	7.54415e-05	0.00107934	0.0008056	790	tags=50%, list=7%, signal=47%	Ptpn2/Irgm1/Irf1/Hpx/Parp9/Ifng/Socs1/Stat1
CC	GO:0005875	microtubule associated complex	94	-0.416201	-1.84985	7.59344e-05	0.00108424	0.000809262	2908	tags=45%, list=25%, signal=34%	Pea15a/Kif1a/Dctn3/Kif1c/Dync2li1/Kif3c/Cdca8/Haus6/Kif22/Klc3/Dynll1/Katnb1/Dync1h1/Haus7/Dnal4/Dctn1/Dynlrb1/Dync1i2/Birc5/Incenp/Dnah8/Borcs5/Dynll2/Dctn2/Dctn5/Actg2/Dnah5/Acta1/Fntb/Haus4/Kif16b/Map1b/Klc4/Kif3a/Actc1/Fnta/Dctn6/Acta2/Haus1/Kif1b/Kifap3/Kif21a
BP	GO:0003206	cardiac chamber morphogenesis	118	-0.380365	-1.7587	7.71933e-05	0.00109918	0.000820408	2184	tags=34%, list=19%, signal=28%	Ube4b/Grhl2/Sfrp2/Slit2/Sox11/Hey1/Tbx20/Fgfr2/Jag1/Bmp4/Smad7/Tgfb2/Hey2/Wnt2/Sos1/Dll4/Lrp2/Wnt11/Foxf1/Lrp6/Parva/Zfpm2/Tek/Ahr/Mef2c/Adamts1/Smad6/Rxra/Cited2/Myh7/Fzd1/Fzd2/Hes1/Egln1/Dsp/Tbx2/Wnt5a/Heyl/Smo/Smarcd3
BP	GO:0002639	positive regulation of immunoglobulin production	42	0.514015	2.06097	7.72846e-05	0.00109918	0.000820408	1271	tags=38%, list=11%, signal=34%	Il6/Il33/Hpx/Cd86/Ceacam1/Cd40/Xbp1/Ifng/Il4ra/Xcl1/Tgfb1/Il21/Ptprc/Dnajb9/Stat6/Il10
BP	GO:0055072	iron ion homeostasis	64	0.443744	1.95602	7.76036e-05	0.00110154	0.000822176	2082	tags=41%, list=18%, signal=33%	Slc39a14/Hif1a/Slc11a2/Steap4/Steap1/Hpx/Cp/Sod2/Hmox1/Fth1/Ifng/Steap2/Myc/Slc11a1/Hamp2/Picalm/Meltf/Hamp/Tmprss6/Ccdc115/Fthl17a/Slc25a28/Aco1/Cyb561/Ftmt/Ltf
BP	GO:0050728	negative regulation of inflammatory response	98	0.393194	1.86397	7.97566e-05	0.00112792	0.000841863	1876	tags=36%, list=16%, signal=30%	Ptpn2/Tnfaip3/Fcgr2b/Socs3/Nlrp3/Tnfrsf1b/Smpdl3b/Zfp36/Acp5/Nfkb1/Ptger4/Mefv/Ier3/Pglyrp1/Il20rb/Cx3cl1/Il12b/Gpx2/Cxcl17/Siglece/Tnfrsf1a/Chrna7/Npy/Hamp/Cd24a/Il10/Smad3/Adora2a/Aoah/Syt11/Adcyap1/Nlrp6/Socs5/Ada/Psmb4
BP	GO:0006919	activation of cysteine-type endopeptidase activity involved in apoptotic process	61	0.43887	1.89866	7.97896e-05	0.00112792	0.000841863	1495	tags=33%, list=13%, signal=29%	Slc11a2/Tnf/Bcl10/Nlrp3/Pmaip1/F3/S100a8/Cflar/S100a9/Myc/Xdh/Stat1/Fasl/Hip1r/Bak1/Ift57/Apaf1/Smad3/Mul1/Lck
BP	GO:0060840	artery development	84	-0.426903	-1.87558	7.99302e-05	0.00112792	0.000841863	3052	tags=46%, list=27%, signal=34%	Bmpr2/Lrp1/Mdk/Notch4/Robo1/Six1/Prrx1/Hpgd/Arid2/Plxnd1/Hey1/Ap2b1/Pdgfrb/Jag1/Bmp4/Smad7/Ldlr/Dctn5/Tgfb2/Hey2/Notch3/Efemp2/Slc2a10/Fkbp10/Efnb2/Dll4/Lrp2/Wnt11/Foxf1/Ndst1/Shh/Smad6/Cited2/Hoxa1/Hes1/Tbx2/Myh10/Eya1/Snx17
BP	GO:0050766	positive regulation of phagocytosis	59	0.465551	2.01206	8.03524e-05	0.00113167	0.000844661	1195	tags=34%, list=10%, signal=31%	Ccl2/Il1b/Fcgr2b/Tnf/Cd300lf/Cyba/Sftpd/Ptx3/Ifng/Sirpa/Fcgr3/Fcer1g/Cd47/Fcgr1/Stap1/C3/Slc11a1/Ptprc/Lbp/Nckap1l
BP	GO:0048667	cell morphogenesis involved in neuron differentiation	442	-0.27401	-1.49807	8.23376e-05	0.00115737	0.000863845	3097	tags=35%, list=27%, signal=26%	Rnd2/Nedd4l/Bmpr2/Lrp1/Sema3a/Cfap418/Rnf6/Pls1/Evl/Kif1a/Igf1r/Triobp/Vangl2/Robo1/Gfra3/Cnp/Sema3d/Cxcl12/Efna1/Spr/Dhx36/Efna4/Rab10/Ngef/Tubb2b/Dnm3/Zeb2/Numb/Ptprs/Clasp2/Map6/Gap43/Stk25/Matn2/Stxbp1/Auts2/Cfl1/Mef2a/Gdi1/Flrt3/App/Slc25a46/Limk1/Plxnd1/Slit2/Rac1/Wnt3a/Apbb1/Scrib/Baiap2/Dst/Fxn/Tmem106b/Wasl/Myo7a/Sema3e/Taok2/Fgfr2/Dip2a/Ulk1/Nptn/Farp1/Ndn/Cul7/Id1/Camk2b/Tiam1/Top2b/Nt…
BP	GO:0048598	embryonic morphogenesis	491	-0.273558	-1.51365	8.4073e-05	0.00117947	0.000880339	2917	tags=34%, list=26%, signal=26%	Apln/Glmn/Map2k5/Triobp/Hoxa3/Vangl2/Nckap1/Mfap2/Cdkn1c/Rbp4/Tmie/Sox7/Dnaaf1/Coq7/Dusp1/Six1/Gata6/Efna1/Gpi1/Foxa2/Lmbr1/Traf3ip1/Twist2/Kcnq1/Sp1/Kat2a/Hdac2/Ttbk2/Nf2/Dicer1/Mfap5/Zeb2/Clasp2/Prrx1/Lrp5/Dlx6/Ovol2/Hs2st1/Exoc4/Cfl1/Fbxw4/Col12a1/Wls/Flrt3/Igf2/Ar/Grhl2/Nodal/Myadm/Sfrp2/Prkacb/Rac1/Prkar1a/Wnt3a/Tsc1/Sox11/Scrib/Mbnl1/Tbx20/Myo7a/Aldh1a2/Gna12/Fgfr2/Hsbp1/Bmp4/Hoxb5/Tbx4/Hda…
BP	GO:0010574	regulation of vascular endothelial growth factor production	29	0.596909	2.17019	8.47407e-05	0.00118653	0.000885611	1182	tags=48%, list=10%, signal=43%	Il6/Ccl2/Il1b/Hif1a/Adora2b/C3ar1/Ptgs2/Aqp4/C5ar1/Cyp1b1/Cxcl17/C3/Ccr2/Atf4
BP	GO:0006925	inflammatory cell apoptotic process	17	0.694	2.18066	8.69487e-05	0.00121357	0.000905792	1540	tags=65%, list=13%, signal=56%	Il6/Fcgr2b/Anxa1/Ifng/Ccr5/Ccl5/Cxcr2/Fasl/Plekho2/Pik3cd/Il18
BP	GO:0022904	respiratory electron transport chain	59	-0.480229	-1.9509	8.70077e-05	0.00121357	0.000905792	2900	tags=56%, list=25%, signal=42%	Cdk1/Coq7/Tafazzin/Slc25a12/Ndufa12/Ndufa5/Etfrf1/Ndufb9/Ndufv2/Pink1/Ndufv1/Ndufs3/Cox5b/Sdhc/Cyc1/Ndufa10/Park7/Gpd1/Sdhb/Polg2/Cox4i1/Sdhd/Uqcrc1/Ndufc2/Gba/Ndufs7/Ndufb8/Ppargc1a/Dguok/Ndufs8/Ndufv3/Sdha/Afg1l
BP	GO:0002313	mature B cell differentiation involved in immune response	23	0.632829	2.17325	8.72673e-05	0.00121485	0.000906745	1851	tags=52%, list=16%, signal=44%	Bcl3/Il6/Tnfaip3/St3gal1/Xbp1/Irf8/Il21/Dll1/Il10/Lgals8/Dock11/Ada
BP	GO:0000463	maturation of LSU-rRNA from tricistronic rRNA transcript (SSU-rRNA, 5.8S rRNA, LSU-rRNA)	13	0.750292	2.174	8.80468e-05	0.00122333	0.000913072	1898	tags=62%, list=17%, signal=51%	Gtpbp4/Nifk/Rpl7l1/Ftsj3/Rpf2/Wdr12/Znhit6/Ddx18
BP	GO:0032693	negative regulation of interleukin-10 production	11	0.794831	2.17415	8.82149e-05	0.00122333	0.000913072	1722	tags=91%, list=15%, signal=77%	Fcgr2b/Cd274/Ido1/Mmp8/Il12b/Vsir/Tyrobp/Dll1/Il23a/Epx
BP	GO:0034134	toll-like receptor 2 signaling pathway	11	0.793218	2.16974	9.57225e-05	0.00132489	0.000988881	780	tags=73%, list=7%, signal=68%	Tlr2/Cyba/Ripk2/Pik3ap1/Tnip2/Tlr1/Tirap/Tlr6
BP	GO:0010464	regulation of mesenchymal cell proliferation	37	-0.537146	-1.97354	9.64998e-05	0.0013331	0.000995005	2742	tags=57%, list=24%, signal=43%	Six1/Ctnnbip1/Prrx1/Lrp5/Fbxw4/Fgfr2/Bmp4/Foxp1/Wnt2/Phf14/Fgfr1/Wnt11/Foxf1/Lrp6/Shh/Kdr/Nfib/Foxp2/Wnt5a/Smo/Gas1
BP	GO:0042773	ATP synthesis coupled electron transport	42	-0.528682	-2.01388	9.95787e-05	0.00136833	0.0010213	3299	tags=64%, list=29%, signal=46%	Uqcrb/Ndufa7/Cdk1/Coq7/Tafazzin/Ndufa12/Ndufb9/Ndufv2/Pink1/Ndufv1/Ndufs3/Cox5b/Sdhc/Cyc1/Ndufa10/Park7/Cox4i1/Sdhd/Uqcrc1/Ndufc2/Ndufs7/Ndufb8/Dguok/Ndufs8/Ndufv3/Sdha/Afg1l
BP	GO:0042775	mitochondrial ATP synthesis coupled electron transport	42	-0.528682	-2.01388	9.95787e-05	0.00136833	0.0010213	3299	tags=64%, list=29%, signal=46%	Uqcrb/Ndufa7/Cdk1/Coq7/Tafazzin/Ndufa12/Ndufb9/Ndufv2/Pink1/Ndufv1/Ndufs3/Cox5b/Sdhc/Cyc1/Ndufa10/Park7/Cox4i1/Sdhd/Uqcrc1/Ndufc2/Ndufs7/Ndufb8/Dguok/Ndufs8/Ndufv3/Sdha/Afg1l
BP	GO:0002758	innate immune response-activating signal transduction	12	0.758921	2.14223	9.96182e-05	0.00136833	0.0010213	1534	tags=67%, list=13%, signal=58%	Tlr2/Clec4n/Syk/Ffar2/Tyrobp/Tlr4/Klrk1/Klre1
BP	GO:0007218	neuropeptide signaling pathway	59	0.45766	1.97795	0.000100922	0.00138361	0.00103271	2534	tags=46%, list=22%, signal=36%	Gpr84/Nts/Calca/Oprl1/Npy/Sstr3/Nmur2/Npb/Pmch/Ntsr1/Adcyap1/Pcsk1n/Galr2/Oprk1/Crcp/Gpr1/Sstr4/Npff/Ltb4r1/Nmu/Npvf/Tac1/Nmb/Sstr1/Ppy/Pyy/Pth2
BP	GO:0031032	actomyosin structure organization	154	-0.354293	-1.71603	0.000101903	0.00139442	0.00104077	3447	tags=45%, list=30%, signal=32%	Tjp1/Arhgef10l/Tnnt1/Mtor/Itgb1bp1/Tnfaip1/Wnt4/Inpp5k/Itgb5/Evl/Tmod2/Nebl/Frmd6/Casq1/Racgap1/Hdac2/Nf2/Arrb1/Ldb3/Fermt2/Clasp2/Arap1/Lmod1/Nox4/Mef2a/Limk1/Zyx/Rac1/Prkar1a/Arhgef10/Tsc1/Ect2/Epb41l1/Pdgfrb/Prkcq/Foxp1/Acta1/Epb41l3/Ttc8/Csrp1/Anln/Sorbs3/Wnt11/Met/Epha1/Arhgef18/Myh14/Rtkn/Actc1/Cnn1/Ccn2/Tesk1/Trpm7/Pik3r2/Mef2c/Stmn1/Tmod1/Bag4/Sorbs1/Arhgap28/Mfn2/Fam171a1/Abl1/Cnn2/Clasp…
BP	GO:1901623	regulation of lymphocyte chemotaxis	20	0.655503	2.1659	0.000102314	0.00139739	0.00104299	1145	tags=50%, list=10%, signal=45%	Cxcl10/Ccl7/Ccl2/Ccl12/Cxcl13/Adam17/Ccl5/Xcl1/Tnfsf14/Ccr2
BP	GO:0033866	nucleoside bisphosphate biosynthetic process	31	-0.583244	-2.06386	0.000104519	0.00141946	0.00105946	2270	tags=48%, list=20%, signal=39%	Acsl5/Dlat/Dcakd/Dip2a/Coasy/Pdha1/Mpc2/Gcdh/Acat1/Acsl1/Pank1/Pdk2/Acly/Papss1/Acss1
BP	GO:0034030	ribonucleoside bisphosphate biosynthetic process	31	-0.583244	-2.06386	0.000104519	0.00141946	0.00105946	2270	tags=48%, list=20%, signal=39%	Acsl5/Dlat/Dcakd/Dip2a/Coasy/Pdha1/Mpc2/Gcdh/Acat1/Acsl1/Pank1/Pdk2/Acly/Papss1/Acss1
BP	GO:0034033	purine nucleoside bisphosphate biosynthetic process	31	-0.583244	-2.06386	0.000104519	0.00141946	0.00105946	2270	tags=48%, list=20%, signal=39%	Acsl5/Dlat/Dcakd/Dip2a/Coasy/Pdha1/Mpc2/Gcdh/Acat1/Acsl1/Pank1/Pdk2/Acly/Papss1/Acss1
BP	GO:0007606	sensory perception of chemical stimulus	94	0.383679	1.80582	0.000109126	0.00147924	0.00110408	3429	tags=50%, list=30%, signal=35%	Rtp4/Cfap69/Pigr/Gnat1/B3gnt2/Olfr64/Obp1a/Olfr156/Olfr1264/Omp/Olfr67/Vmn1r49/Olfr74/Olfr749/Olfr154/Syt10/Dmxl2/Reep2/Vmn1r54/Pde4a/Olfr544/Olfr15/Olfr71/Olfr73/Olfr480/P2rx2/Tas1r1/Olfr1509/Olfr68/Tas1r3/Gnat2/Olfr66/Best2/Drd2/Nxnl2/Vmn1r11/Tas2r108/Asic1/Olfr159/Olfr70/Olfr112/Trpm5/Vmn1r13/Tas2r119/Slc6a3/Olfr558/Olfr1508
BP	GO:0010508	positive regulation of autophagy	92	0.395775	1.86607	0.000110557	0.00149583	0.00111646	744	tags=24%, list=7%, signal=23%	Tlr2/Irgm1/Sting1/Hif1a/Zc3h12a/Trim30d/Trim12a/Ripk2/Trim30a/Pik3c2a/Hmox1/Trim12c/Sptlc2/Map2k1/Xbp1/Mefv/Ifng/Tbk1/Trim21/Ddit3/Optn/Ralb
BP	GO:0097191	extrinsic apoptotic signaling pathway	179	0.322634	1.67715	0.000111625	0.00150746	0.00112515	1615	tags=26%, list=14%, signal=23%	Csf2/Il1b/Gclc/Tnfaip3/Il33/Dab2/Tnf/Bcl10/Tlr3/Tnfrsf1b/Rffl/Hmox1/Acvr1b/Tnfrsf12a/Pmaip1/Traf2/Skil/Thbs1/Ifng/Cflar/Cyld/Mcl1/Inhba/Ddx3x/Cx3cl1/Fgg/Tnfsf10/Itgav/Bloc1s2/Rela/Krt8/Tgfb1/Fasl/Siglec1/Bcl2l14/Ptprc/Rps6kb1/Bak1/Sgk3/Smad3/Tnfrsf23/Yap1/Traf1/Il18/Eya3/Mknk1/Tgfbr1
BP	GO:0002369	T cell cytokine production	36	0.538735	2.09287	0.000111976	0.00150938	0.00112658	1540	tags=44%, list=13%, signal=39%	Il6/Il1b/Arid5a/Il1r1/Nlrp3/Tnfrsf1b/Traf2/Rsad2/Il12b/Xcl1/Slc11a1/Traf6/Vsir/Ccr2/Il18r1/Il18
BP	GO:0021904	dorsal/ventral neural tube patterning	24	-0.63253	-2.09726	0.00011292	0.00151927	0.00113396	3705	tags=83%, list=32%, signal=56%	Gli3/Tctn1/Cdk20/Rnf220/Rab23/Foxa2/Traf3ip1/Prkacb/Wnt3a/Bmp4/Foxa1/Ift122/Tulp3/Kif3a/Wdr19/Gli2/Shh/Ptch1/Smo/Gas1
BP	GO:1902622	regulation of neutrophil migration	36	0.538377	2.09148	0.00011327	0.00152115	0.00113536	1725	tags=50%, list=15%, signal=43%	Il1b/C3ar1/Adam8/Il1r1/Myd88/Ptger4/C5ar1/Cxcr2/Tirap/Xcl1/Pawr/Sell/Bst1/Lbp/Nckap1l/Il23a/Rhog/Rac2
BP	GO:1904407	positive regulation of nitric oxide metabolic process	38	0.515141	2.03186	0.000115261	0.00154502	0.00115318	1429	tags=42%, list=13%, signal=37%	Tlr2/Il6/Il1b/Tnf/Sod2/Ptgs2/Ptx3/Clu/Ifng/Mmp8/Tlr6/Npy/Tlr4/Klrk1/Smad3/H2-M3
BP	GO:0046640	regulation of alpha-beta T cell proliferation	30	0.568616	2.08018	0.000117823	0.00157642	0.00117662	1540	tags=50%, list=13%, signal=43%	Arg2/Irf1/Cd80/Ripk2/Ceacam1/Syk/Cd274/Il12b/Xcl1/Vsir/Ptprc/Cd24a/Ccr2/Il23a/Il18
BP	GO:0090322	regulation of superoxide metabolic process	28	0.581993	2.08734	0.000118384	0.001581	0.00118004	1987	tags=54%, list=17%, signal=44%	Gch1/Cxcl1/Nfe2l2/Cyba/Prkcd/Acp5/Syk/Cd177/Aatf/Tgfb1/Tyrobp/Il18/Hvcn1/Itgb2/Itgb2l
BP	GO:0010952	positive regulation of peptidase activity	139	0.344387	1.72697	0.00012039	0.00160483	0.00119782	1547	tags=27%, list=14%, signal=24%	Slc11a2/Tnf/Bcl10/Psme2/Tank/Ripk2/Nlrp3/Pmaip1/Syk/Stat3/F3/Mefv/S100a8/Cflar/S100a9/Myc/Ddx3x/Xdh/Casp1/Prss22/Tnfsf10/Cyct/Stat1/Pawr/Fasl/Hip1r/Vsir/Picalm/Bak1/Casp12/Psme1/Ift57/Apaf1/Smad3/Tnfrsf23/Mul1/Lck/Foxl2
BP	GO:0002861	regulation of inflammatory response to antigenic stimulus	28	0.581203	2.0845	0.000122397	0.00162857	0.00121554	2194	tags=61%, list=19%, signal=49%	Fcgr2b/Tnf/Il20rb/Fcgr3/Fcer1g/Il12b/Gpx2/Fcgr1/C3/Npy/Cd24a/Il10/Adcyap1/Nlrp6/Psmb4/Cnr1/Kars
BP	GO:2001235	positive regulation of apoptotic signaling pathway	128	0.362982	1.79523	0.000123272	0.00163721	0.00122199	1082	tags=25%, list=9%, signal=23%	Ptpn2/Ctsc/Tnf/Bcl10/Prkcd/Plscr1/Daxx/Nupr1/Tnfrsf12a/Pmaip1/Traf2/Eef1e1/Skil/Clu/Thbs1/Slc9a3r1/S100a8/Cyld/Mcl1/S100a9/Myc/Inhba/Ddit3/Plagl2/Tnfsf10/Cyct/Bmf/Siglec1/Nck1/Bcl2l14/Ptprc/Apaf1
MF	GO:0015453	oxidoreduction-driven active transmembrane transporter activity	30	-0.57981	-2.03861	0.000123628	0.00163892	0.00122326	4120	tags=70%, list=36%, signal=45%	Cox8b/Cox6a1/Cox4i2/Cox7a1/Cox7a2l/Ndufa7/Ndufa13/Ndufv2/Ndufv1/Ndufs3/Cyc1/Cybrd1/Ndufa10/Ndufb7/Uqcr11/Cox4i1/Cox8a/Ndufc2/Ndufs7/Ndufb8/Ndufs8
BP	GO:0006809	nitric oxide biosynthetic process	66	0.440564	1.95715	0.000131091	0.00173468	0.00129474	1429	tags=35%, list=13%, signal=31%	Tlr2/Il6/Il1b/Zc3h12a/Tnf/Slc7a2/Sod2/Ptgs2/Ptx3/Acp5/Clu/Ifng/Sirpa/Mmp8/Cyp1b1/Tlr6/Cd47/Tlr4/Klrk1/Il10/Smad3/Gla/H2-M3
BP	GO:0032715	negative regulation of interleukin-6 production	37	0.521988	2.0548	0.000137985	0.00182257	0.00136034	2056	tags=49%, list=18%, signal=40%	Tnfaip3/Irak3/Zc3h12a/Tnf/Trim30a/Aqp4/Sirpa/Tnfrsf1a/Chrna7/Tlr4/Cd24a/Nckap1l/Il10/Ptpn6/Syt11/Socs5/Tlr9/Il36rn
BP	GO:0002275	myeloid cell activation involved in immune response	71	0.425456	1.9257	0.00013949	0.00183572	0.00137016	2310	tags=38%, list=20%, signal=31%	Il33/Adora2b/Il13ra2/Myd88/Hmox1/Syk/Snap23/Cd177/Ifng/Vamp8/Fgr/Nr4a3/Il4ra/Fcer1g/Ifi35/Tyrobp/Lbp/Ccr2/Fes/Rac2/Gab2/Itgb2/Itgb2l/Pld2/Kars/Pi4k2a/Ms4a2
BP	GO:2001057	reactive nitrogen species metabolic process	71	0.425525	1.92601	0.00013949	0.00183572	0.00137016	1429	tags=34%, list=13%, signal=30%	Tlr2/Il6/Il1b/Zc3h12a/Tnf/Slc7a2/Sod2/Ptgs2/Ptx3/Acp5/Clu/Ifng/Sirpa/Mmp8/Cyp1b1/Tlr6/Cd47/Npy/Tlr4/Klrk1/Il10/Smad3/Gla/H2-M3
BP	GO:0072538	T-helper 17 type immune response	28	0.575827	2.06522	0.000146527	0.00192452	0.00143643	2073	tags=50%, list=18%, signal=41%	Il6/Batf/Clec4n/Arid5a/Zc3h12a/Nlrp3/Nfkbid/Stat3/Tgfb1/Il17ra/Il23a/Il6ra/Ly9/Otud5
BP	GO:0046633	alpha-beta T cell proliferation	32	0.546531	2.03886	0.00014677	0.00192452	0.00143643	1540	tags=47%, list=13%, signal=41%	Arg2/Irf1/Cd80/Ripk2/Ceacam1/Syk/Cd274/Il12b/Xcl1/Vsir/Ptprc/Cd24a/Ccr2/Il23a/Il18
BP	GO:0032928	regulation of superoxide anion generation	22	0.627718	2.14514	0.000148192	0.00193965	0.00144773	1987	tags=59%, list=17%, signal=49%	Cxcl1/Cyba/Prkcd/Acp5/Syk/Cd177/Aatf/Tgfb1/Tyrobp/Il18/Hvcn1/Itgb2/Itgb2l
BP	GO:0010950	positive regulation of endopeptidase activity	130	0.35305	1.74932	0.000158562	0.00207163	0.00154624	1547	tags=28%, list=14%, signal=24%	Slc11a2/Tnf/Bcl10/Psme2/Ripk2/Nlrp3/Pmaip1/Syk/Stat3/F3/Mefv/S100a8/Cflar/S100a9/Myc/Ddx3x/Xdh/Casp1/Tnfsf10/Cyct/Stat1/Pawr/Fasl/Hip1r/Vsir/Picalm/Bak1/Casp12/Psme1/Ift57/Apaf1/Smad3/Tnfrsf23/Mul1/Lck/Foxl2
BP	GO:0048812	neuron projection morphogenesis	477	-0.269626	-1.48609	0.00016144	0.00210542	0.00157145	2898	tags=32%, list=25%, signal=25%	Kif1a/Igf1r/Vangl2/Nckap1/Robo1/Gfra3/Cnp/Sema3d/Cxcl12/Efna1/Dhx36/Efna4/Gas7/Rab10/Ngef/Tubb2b/Dicer1/Dnm3/Zeb2/Numb/Fzd4/Ptprs/Clasp2/Map6/Gap43/Stk25/Matn2/Stxbp1/Auts2/Cfl1/Mef2a/Gdi1/Flrt3/App/Slc25a46/Limk1/Plxnd1/Slit2/Ddr1/Rac1/Wnt3a/Apbb1/Baiap2/Dst/Fxn/Tmem106b/Wasl/Sema3e/Taok2/Fgfr2/Dip2a/Ulk1/Nptn/Farp1/Ndn/Cul7/Id1/Camk2b/Tiam1/Top2b/Ntrk2/Ptprf/Ttl/Tgfb2/Foxp1/Cux1/Notch3/Rtn4rl1/…
BP	GO:0019884	antigen processing and presentation of exogenous antigen	32	0.545321	2.03435	0.000162636	0.0021172	0.00158025	1656	tags=47%, list=15%, signal=40%	Fcgr2b/Psme2/Fcgr3/Fcer1g/Tap1/Fcgr1/Traf6/Tap2/Psme1/Ap3b1/Pikfyve/H2-M3/Clec4a2/H2-K1/Tapbp
BP	GO:0050869	negative regulation of B cell activation	27	0.585112	2.0788	0.000163401	0.00212306	0.00158462	1965	tags=48%, list=17%, signal=40%	Tnfaip3/Samsn1/Fcgr2b/Thoc1/Id2/Pawr/Tyrobp/Cd24a/Il10/Tnfrsf13b/Parp3/Btk/Ctla4
CC	GO:0098802	plasma membrane signaling receptor complex	128	0.35893	1.77519	0.000163674	0.00212306	0.00158462	2361	tags=35%, list=21%, signal=28%	Tlr2/Il6/Osmr/Birc2/Sdcbp/Acvr1b/Traf2/Itga7/Ceacam1/Cd40/Syk/Chrna2/Tlr1/Il6st/Itgav/Tlr6/Chrna7/Traf6/Apbb1ip/Traf3/Cacng5/Ptpn6/Il18r1/Traf1/Insrr/Ikbkb/Il6ra/Tgfbr1/Cd3g/Itgal/Itgb2/Ceacam2/Cd3d/Itgb2l/Chuk/Chrne/Itga5/Itgb7/Cacng2/Cacng8/Itgax/Grin1/Tspan32/Il27ra/Chrng
BP	GO:0002438	acute inflammatory response to antigenic stimulus	25	0.581685	2.03974	0.000167715	0.00217158	0.00162083	2159	tags=56%, list=19%, signal=46%	Fcgr2b/Il20rb/Fcgr3/Fcer1g/Bdkrb2/Cxcr2/Fcgr1/C3/Npy/Serpinb9/Adcyap1/Nlrp6/Il31ra/Cnr1
BP	GO:0060338	regulation of type I interferon-mediated signaling pathway	26	0.590785	2.08495	0.000168864	0.00218254	0.00162902	1373	tags=46%, list=12%, signal=41%	Ptpn2/Ikbke/Mmp12/Irf7/Samhd1/Stat2/Zbp1/Tbk1/Adar/Oas3/Oas1e/Mul1
MF	GO:0016763	pentosyltransferase activity	37	0.515858	2.03067	0.000181026	0.00233555	0.00174322	979	tags=32%, list=9%, signal=30%	Parp8/Lacc1/Upp1/Pnp/Qtrt1/Zc3hav1/Parp9/Nampt/Parp12/Umps/Art5/Art2b
BP	GO:0055074	calcium ion homeostasis	360	0.2671	1.52909	0.000183282	0.00236046	0.00176181	2321	tags=28%, list=20%, signal=23%	Ccl3/Cxcl10/Cxcl2/Cxcl1/Ccl2/Il1b/Ccl12/Ccr1/Cxcl9/Fpr1/Snx10/Cxcl13/Bdkrb1/C3ar1/Ptgir/Cyba/P2ry2/Tcirg1/Cd40/Ptger4/Calca/Ccrl2/Anxa7/Gja1/Adm/Gpr65/Ccr5/Cd52/C5ar1/Saa2/Ccl5/Bdkrb2/Lpar1/Cxcr2/Ddit3/Gna13/Cx3cl1/Tgm2/Il6st/Itgav/Oprl1/Spp1/Trpv2/Xcl1/Cxcl17/Tgfb1/Pawr/Fasl/Ptprc/Reg1/Htr2c/Gpr35/Pik3cg/Bak1/Slc24a1/Cd24a/Oga/Ccr2/Atf4/Ccl28/Pkhd1/Ptpn6/Fpr-rs4/Plcz1/Smad3/Nmur2/Lpar6/Calm2/Pmc…
BP	GO:0034332	adherens junction organization	30	-0.572501	-2.01291	0.00018398	0.00236522	0.00176537	3069	tags=53%, list=27%, signal=39%	Jam3/Cdh22/Dchs1/Fermt2/Numb/Bmp6/Cdh5/Smad7/Ramp2/Camsap3/Efnb2/Dlg5/Specc1l/Dsp/Add1/Mtss1
MF	GO:0008017	microtubule binding	170	-0.336802	-1.64113	0.00018606	0.00238771	0.00178215	3083	tags=38%, list=27%, signal=28%	Pex14/Kif18a/Arhgef2/Plk1/Arl3/Kif1a/Mark4/Map4/Prc1/Kif1c/Kif3c/Traf3ip1/Gas8/Racgap1/Haus6/Ogg1/Clip3/Dnm3/Kif22/Clasp2/Klc3/Map6/Dnm1/Mdm1/Katnb1/Haus7/Dctn1/Ckap5/Birc5/Ccdc88c/Dst/Vash2/Numa1/Tiam1/Spast/Camsap3/Haus4/Kif16b/Maco1/Map1b/Cep57l1/Nin/Vapb/Cryab/Kif3a/Katnal1/Mast2/Ppp5c/Dysf/Macf1/Tubgcp2/Mid2/Capn6/Gjb6/Fnta/Map1lc3a/Golga2/Kif1b/Eml3/Mtcl1/Mapre2/Clasp1/Kif21a/Opa1/Reep4
BP	GO:0051702	biological process involved in interaction with symbiont	65	0.429717	1.90362	0.000186484	0.00238892	0.00178305	983	tags=23%, list=9%, signal=21%	Cxcl5/Cxcl1/Ccl12/Zc3h12a/Trem1/Ptx3/Myd88/Ceacam1/Ncf1/Ifng/Ccl5/Sap30/Gpx2/Snw1/Reg3g
BP	GO:0046596	regulation of viral entry into host cell	32	0.543033	2.02581	0.000189081	0.0024137	0.00180155	949	tags=34%, list=8%, signal=32%	Trim30d/Trim12a/Trim30a/Ptx3/Trim12c/Ifitm1/Trim21/Ifitm3/Nbn/Trim25/Ifitm2
MF	GO:0003779	actin binding	286	-0.295822	-1.55048	0.000189129	0.0024137	0.00180155	2603	tags=31%, list=23%, signal=25%	Gas7/Mrtfb/Nf2/Inppl1/Ldb3/Fermt2/Clasp2/Tmsb10/Myh8/Sntg2/Tln2/Lmod1/Sptbn1/Msn/Cfl1/Adssl1/Ipp/Wipf3/Slc4a1/Tagln/Epb41l1/Dst/Phactr2/Kcnma1/Fmnl3/Wasl/Myo7a/Vash2/Gipc1/Pdlim2/Coro7/Slc6a4/Coro1c/Tnnc2/Add3/Pof1b/Snta1/Klhl20/Wasf1/Epb41l3/Adcy8/Ncald/Camsap3/Anln/Ptk2/Palld/Maco1/Map1b/Enah/P4hb/Tln1/Daam1/Eef2/Myo10/Tpm2/Myh14/Parva/Svil/Cacnb2/Cnn1/Macf1/Akap5/Sptan1/Ajuba/Hip1/Trpm7/Mprip/…
BP	GO:0045064	T-helper 2 cell differentiation	17	0.678659	2.13246	0.000189421	0.0024137	0.00180155	1754	tags=59%, list=15%, signal=50%	Bcl3/Il6/Batf/Irf1/Anxa1/Nlrp3/Il4ra/Il18/Zfp35/Socs5
BP	GO:0032607	interferon-alpha production	24	0.593353	2.0619	0.000190725	0.00242604	0.00181076	2719	tags=71%, list=24%, signal=54%	Mmp12/Ifih1/Irf7/Tlr3/Azi2/Zc3hav1/Tlr7/Tbk1/Ddx3x/Stat1/Tlr4/Tlr8/Tlr9/Chuk/Gbp4/Hspd1/Irf3
BP	GO:0006084	acetyl-CoA metabolic process	28	-0.575193	-1.99391	0.000191109	0.00242664	0.00181121	2066	tags=50%, list=18%, signal=41%	Dlat/Dip2a/Hmgcs1/Pdha1/Mpc2/Cs/Hmgcs2/Mvk/Fasn/Acat1/Pdk2/Acly/Acaa2/Acss1
BP	GO:0060541	respiratory system development	209	-0.323144	-1.63243	0.000192732	0.00244296	0.00182339	2949	tags=39%, list=26%, signal=30%	Hydin/Cic/Vangl2/Adamts2/Rbp4/Dnaaf1/Six1/Gata6/Sim2/Foxa2/Wwp1/Sp1/Dicer1/Numb/Flt4/Hps1/Asah1/Lipa/Grhl2/Thrb/Nodal/Sox11/Spry1/Pdgfrb/Aldh1a2/Fgfr2/Bmp4/Tbx4/Id1/Numa1/Foxa1/Foxp1/Cux1/Sparc/Wnt2/Tulp3/Phf14/Clcn2/Fgfr1/Atxn1/Foxf1/Lrp6/Epas1/Zfp157/Ppp1ca/Disp1/Hspb11/Nkiras1/Zfpm2/Fgf1/Hoxa5/Gli2/Ccn2/Mapk3/Fgfr3/Rcn3/Rab3a/Shh/Fgf18/Dag1/Pgr/Klf2/Rarg/Kdr/Nfib/Ltbp3/Cebpa/Fgf7/Dlg5/Hes1/Fox…
MF	GO:0070851	growth factor receptor binding	110	0.362785	1.7511	0.000196445	0.00248567	0.00185526	2442	tags=34%, list=21%, signal=27%	Il6/Csf2/Il1b/Cd300lf/Pigr/Tslp/Plscr1/Il1r1/Myd88/Sdcbp/Hbegf/Adam17/Ceacam1/Artn/Slc9a3r1/Il1rap/Areg/Il6st/Fgf17/Pgf/Il21/Pspn/Il10/Fgf23/Ptprj/Il6ra/Socs5/Tlr9/Irak4/Il36rn/Il11/Itga5/Src/Il27ra/Erap1/Plscr2/Pdgfra
BP	GO:0030168	platelet activation	72	0.404714	1.84139	0.000197476	0.00249435	0.00186174	1609	tags=31%, list=14%, signal=26%	Il6/Plek/Selp/Prkcd/Ceacam1/Syk/Fcer1g/Gna13/Entpd1/Cx3cl1/Fgg/Pdpn/Adra2b/Tec/Rap2b/Tlr4/Stxbp3/Ptpn6/Ptprj/Cfh/Il6ra/Txk
MF	GO:0004866	endopeptidase inhibitor activity	117	0.349899	1.70141	0.000204089	0.00257148	0.00191931	2590	tags=36%, list=23%, signal=28%	Birc3/Timp1/Tfpi2/Birc2/Serpinb6b/Serpina3m/Serpina3n/Csta2/Slpi/C5ar1/Spint1/Wfdc3/Itih1/Itih4/Rps6ka3/C3/Serpinb9/Serpina3c/Serpinb9b/Serpina10/Tnfsf14/Serpina1f/Wfdc18/Ube2z/Serpini1/Cst12/Pcsk1n/Naip2/Rps6ka1/Cstdc1/Rock1/Ltf/Smr2/Csn2/Serpinb1b/Cst7/Naip1/Hrg/Serpinb6e/Spink12/Prdx5/Serpinb2
BP	GO:0007252	I-kappaB phosphorylation	18	0.673688	2.14178	0.000204295	0.00257148	0.00191931	2039	tags=67%, list=18%, signal=55%	Tlr2/Saa3/Tnf/Tlr3/Traf2/Tlr7/Sirpa/Cx3cl1/Tlr4/Ikbkb/Tlr9/Chuk
BP	GO:0006164	purine nucleotide biosynthetic process	126	-0.371607	-1.74011	0.000205147	0.00257681	0.00192329	2422	tags=40%, list=21%, signal=32%	Prpsap2/Prpsap1/Atp5j/Atp5j2/Acsl5/Adssl1/Dlat/Dcakd/Atic/Dip2a/Coasy/Nudt2/Adcy3/Ppara/Adcy8/Atp5g2/Gucy1a1/Pdha1/Antkmt/Atp5h/Gmpr/Paics/Mthfd1/Adcy6/Ndufc2/Impdh1/Atp5d/Mpc2/Ppargc1a/Adk/Parp1/Atp5b/Dguok/Atp5c1/Vcp/Prps2/Npr2/Ak3/Atp5a1/Ak1/Flcn/Gcdh/Acat1/Adcy9/Acsl1/Pank1/Pdk2/Acly/Papss1/Acss1
BP	GO:0046942	carboxylic acid transport	210	0.301442	1.61286	0.000205718	0.00257681	0.00192329	2995	tags=36%, list=26%, signal=27%	Arg2/Il1b/Slc6a14/Nfkbie/Anxa1/Slc7a2/P2ry2/Prkcd/Ceacam1/Syk/Ptges/Slc12a2/Slc9a3r1/Ace2/Gja1/Abcc1/Myc/Slc13a2/Bdkrb2/Kmo/Slc16a1/Lrrc8c/Slc6a20a/Slc11a1/Aqp9/Slc10a6/Htr2c/Hrh2/Slc16a6/Slc3a2/Slc7a1/Avpr1b/Nmur2/Adora2a/Slc17a2/Ntsr1/Acsl4/Trpc4/Slc25a18/Slc16a3/Abcb11/Slc6a20b/Abcc5/Slc7a8/Rgs4/Slc7a3/Nfe2l1/Ceacam2/Sstr4/Hnf1a/Septin2/Pla2g10/Abcc10/Slc17a3/Nmb/Slc22a13/Pla2g2e/Slco1a4/Slc26…
BP	GO:0001960	negative regulation of cytokine-mediated signaling pathway	45	0.483975	1.98369	0.000206122	0.00257681	0.00192329	1373	tags=33%, list=12%, signal=29%	Il6/Ptpn2/Irak3/Mmp12/Samhd1/Il1r2/Stat2/Rffl/Adar/Il6st/Oas3/Stap1/Ptprc/Oas1e/Mul1
BP	GO:0007031	peroxisome organization	31	-0.570396	-2.0184	0.000206145	0.00257681	0.00192329	3534	tags=61%, list=31%, signal=42%	Zfand6/Dnm1l/Pex11g/Plaat3/Pex14/Abcd2/Sec16b/Scp2/Pex1/Acox1/Pex11a/Pex11b/Pex3/Abcd1/Tmem135/Pex7/Mavs/Abcd3/Pex19
BP	GO:0052126	movement in host environment	89	0.389677	1.8203	0.000211025	0.00263326	0.00196542	1476	tags=29%, list=13%, signal=26%	Trim30d/Trim12a/Trim30a/Ptx3/Trim12c/Ceacam1/Ifitm1/Ace2/Vamp8/Trim21/Ifitm3/Nbn/Ctsb/Spint1/Itgav/Chmp4b/Vps37b/Trim25/Siglec1/Ifitm2/Slc3a2/4930486L24Rik/Pikfyve/Avpr1b/Cts8/Chmp4c
CC	GO:0043292	contractile fiber	158	-0.338971	-1.64102	0.000213234	0.00265623	0.00198257	4389	tags=53%, list=38%, signal=33%	Anxa5/Cmya5/Arf1/Ank2/Cfl2/Ank1/Myoz1/Aldoa/Ryr2/Hrc/Dbi/S100a1/Cavin4/Tmod3/Myh2/Actn2/Calm1/Myl7/Timp4/Habp4/Cacna1c/Calm3/Stk11/Cst3/Pak1/Ilk/Pde4dip/Asb2/Tnnt1/Des/Smtnl1/Fbxo32/Tnni2/Ppp2r5a/Arhgef25/Tmod2/Nebl/Casq1/Sphkap/Ldb3/Myl12b/Pecam1/Lmod1/Sptbn1/Ryr1/Npnt/Slc8a1/Lman1/Slc4a1/Dst/Atp2a1/Pdlim2/Tnnc2/Ppp3cb/Mmp2/Ank3/Acta1/Csrp1/Palld/Cryab/Tpm2/Abcc9/Svil/Actc1/Jph2/Sptan1/Stub1/Mef…
MF	GO:0004252	serine-type endopeptidase activity	126	0.344937	1.70666	0.000213907	0.00266003	0.0019854	2641	tags=33%, list=23%, signal=26%	Ctsc/Cfb/Mmp13/F10/Rhbdl3/Adam17/St14/F3/Proz/Tpp2/Hp/Mmp8/Prss22/Gzmb/Prss44/Tmprss6/Mmp9/Klk1b27/Cela2a/C1ra/F12/Prss40/Mcpt2/Fap/Ltf/Masp2/Prss21/Plat/Plau/Gzmc/Prss30/2210010C04Rik/Plg/Prss3/Klk1b8/Ctrl/Prss55/Klk1b4/Prss37/Prss12/Habp2/Gzmm
MF	GO:0008137	NADH dehydrogenase (ubiquinone) activity	13	-0.704198	-1.93209	0.000215033	0.00266486	0.00198901	2392	tags=85%, list=21%, signal=67%	Ndufa7/Ndufa13/Ndufv2/Ndufv1/Ndufs3/Ndufa10/Ndufb7/Ndufc2/Ndufs7/Ndufb8/Ndufs8
MF	GO:0050136	NADH dehydrogenase (quinone) activity	13	-0.704198	-1.93209	0.000215033	0.00266486	0.00198901	2392	tags=85%, list=21%, signal=67%	Ndufa7/Ndufa13/Ndufv2/Ndufv1/Ndufs3/Ndufa10/Ndufb7/Ndufc2/Ndufs7/Ndufb8/Ndufs8
BP	GO:0030514	negative regulation of BMP signaling pathway	42	-0.516351	-1.96691	0.000215685	0.00266837	0.00199163	2095	tags=50%, list=18%, signal=41%	Sfrp2/Fbn1/Smad7/Trim33/Smurf2/Lrp2/Tcf7l2/Pparg/Smurf1/Twsg1/Htra1/Fstl3/Smad6/Htra3/Fzd1/Spg20/Abl1/Wnt5a/Ski/Bambi/Tob1
BP	GO:0072522	purine-containing compound biosynthetic process	130	-0.361626	-1.70706	0.000217453	0.0026853	0.00200427	2422	tags=38%, list=21%, signal=31%	Prpsap2/Prpsap1/Atp5j/Atp5j2/Acsl5/Adssl1/Dlat/Dcakd/Atic/Dip2a/Coasy/Nudt2/Adcy3/Ppara/Adcy8/Atp5g2/Gucy1a1/Pdha1/Antkmt/Atp5h/Gmpr/Paics/Mthfd1/Adcy6/Ndufc2/Impdh1/Atp5d/Mpc2/Ppargc1a/Adk/Parp1/Atp5b/Dguok/Atp5c1/Vcp/Prps2/Npr2/Ak3/Atp5a1/Ak1/Flcn/Gcdh/Acat1/Adcy9/Acsl1/Pank1/Pdk2/Acly/Papss1/Acss1
MF	GO:0003774	cytoskeletal motor activity	52	-0.483677	-1.91124	0.000217991	0.0026853	0.00200427	3050	tags=40%, list=27%, signal=30%	Kif18a/Kif1a/Kif1c/Kif3c/Kif22/Myh8/Dync1h1/Myo7a/Dnah8/Dnah5/Kif16b/Kif3a/Myo10/Myh14/Actc1/Myh7/Kif1b/Myh11/Kif21a/Myh10/Pmp22
BP	GO:0097300	programmed necrotic cell death	32	0.540281	2.01554	0.000218169	0.0026853	0.00200427	867	tags=34%, list=8%, signal=32%	Birc3/Tnf/Birc2/Tlr3/Zbp1/Nupr1/Traf2/Cflar/Cyld/Casp1/Fasl
BP	GO:0002726	positive regulation of T cell cytokine production	20	0.639554	2.1132	0.000220241	0.00270604	0.00201975	1540	tags=55%, list=13%, signal=48%	Il6/Il1b/Arid5a/Il1r1/Nlrp3/Traf2/Rsad2/Xcl1/Traf6/Il18r1/Il18
BP	GO:0045342	MHC class II biosynthetic process	14	0.699707	2.05758	0.000220604	0.00270604	0.00201975	1271	tags=50%, list=11%, signal=44%	Il33/Xbp1/Ifng/Slc11a1/Tlr4/Nfx1/Il10
CC	GO:0045121	membrane raft	286	0.274882	1.53495	0.00022227	0.00272186	0.00203156	2325	tags=30%, list=20%, signal=25%	Tlr2/Birc3/Fcgr2b/Tnf/Bcl10/Rgs16/Birc2/Sdc4/Plscr1/Sele/Ptgs2/Has2/Tnfrsf1b/Sdcbp/Hmox1/Traf2/Adam17/Cxadr/Cd177/Slc9a3r1/Gja1/Atp1b3/Cflar/Ms4a4c/Eno2/Fcer1g/Tlr1/Flot1/Hck/Il6st/Ctsb/Pdpn/Tlr6/Ms4a4b/Fcgr1/Fasl/Tnfrsf1a/Chrna7/Ms4a4d/Ptprc/S100a10/Rab5a/Rap2b/Stat6/Tlr4/Cd24a/Dll1/Mog/Nae1/Pikfyve/Tnfrsf23/Nfam1/Lamtor3/Mall/Kcnn4/Plpp2/Ntsr1/Lck/Selplg/Trpc4/Tgfbr1/Atp1b1/Kcna3/Ppp2ca/Pdzk1/A…
BP	GO:0043330	response to exogenous dsRNA	29	0.576324	2.09535	0.000223961	0.00273459	0.00204106	1373	tags=48%, list=12%, signal=43%	Irak3/Sting1/Ifih1/Ripk2/Nfkbia/Tlr3/Zc3hav1/Flot1/Ralb/Stat1/Ifna11/Slc3a2/Ddx21/Mul1
BP	GO:1905521	regulation of macrophage migration	37	0.511728	2.01441	0.000224066	0.00273459	0.00204106	825	tags=32%, list=7%, signal=30%	Ccl2/C3ar1/Trem1/Csf1/Il34/Akirin1/Thbs1/C5ar1/Ccl5/Cx3cl1/Cxcl17/Stap1
BP	GO:0045453	bone resorption	61	0.419871	1.81647	0.000226633	0.00276126	0.00206096	2195	tags=38%, list=19%, signal=31%	Il6/Snx10/Adam8/Acp5/Tcirg1/Ceacam1/Syk/Ptger4/Calca/Dcstamp/Itgav/Spp1/Fcgr4/Ctsk/Traf6/Hamp/S1pr1/Fshb/Rac2/Ubash3b/Hnf1a/Ihh/Src
BP	GO:0043373	CD4-positive, alpha-beta T cell lineage commitment	17	0.673299	2.11562	0.000228527	0.00277964	0.00207468	2232	tags=59%, list=20%, signal=47%	Il6/Batf/Stat3/Tgfb1/Stat6/Il23a/Il6ra/Ly9/Otud5/Tox
CC	GO:0030017	sarcomere	134	-0.360373	-1.71077	0.000233955	0.00284088	0.00212039	4330	tags=51%, list=38%, signal=32%	Arf1/Ank2/Cfl2/Ank1/Myoz1/Aldoa/Ryr2/Hrc/S100a1/Cavin4/Tmod3/Myh2/Actn2/Calm1/Myl7/Timp4/Habp4/Cacna1c/Calm3/Stk11/Pak1/Asb2/Tnnt1/Des/Smtnl1/Fbxo32/Tnni2/Ppp2r5a/Tmod2/Nebl/Casq1/Sphkap/Ldb3/Myl12b/Lmod1/Sptbn1/Ryr1/Slc8a1/Lman1/Slc4a1/Dst/Atp2a1/Pdlim2/Tnnc2/Ppp3cb/Mmp2/Ank3/Acta1/Csrp1/Palld/Cryab/Tpm2/Abcc9/Actc1/Jph2/Sptan1/Stub1/Mef2c/Adra1a/Tmod1/Jup/Myh7/Rtn2/Smtnl2/Ak1/Pygm/Actn4/Dmd/Pdl…
CC	GO:1904949	ATPase complex	58	-0.457643	-1.85628	0.000240048	0.00290998	0.00217197	3396	tags=55%, list=30%, signal=39%	Smarcc2/Smarcd1/Gatad2b/Pbrm1/Rbbp7/Mbd3/Ino80b/Rbbp4/Csnk2a1/Hdac2/Hmgxb4/Ss18/Chd3/Dmap1/Arid2/Hdac1/Ep400/Ing3/Smarcc1/Ruvbl2/0610010K14Rik/Arid1a/Gatad2a/Vcp/Mta3/Dpf2/Mta1/Smarcd2/Bptf/Anp32e/Smarca2/Smarcd3
BP	GO:0043032	positive regulation of macrophage activation	22	0.6177	2.1109	0.000241269	0.00291721	0.00217736	1271	tags=55%, list=11%, signal=49%	Ctsc/Il33/Thbs1/Tnip2/Il4ra/Mmp8/Tlr6/Stap1/Lbp/Tlr4/Hamp/Il10
BP	GO:0010608	posttranscriptional regulation of gene expression	358	0.261629	1.49735	0.000241452	0.00291721	0.00217736	1825	tags=23%, list=16%, signal=20%	Bcl3/Il6/Zc3h12a/Ikbke/Tnf/Tnfrsf1b/Myd88/Usp16/Apobec1/Zfp36/Eif2s1/Fbxo4/Nfkb1/Traf2/Etf1/Eif6/Eif5/Pld1/Map2k1/Parp9/Stat3/Enc1/Tent2/Thbs1/Rnasel/Prr16/Ppp1r15b/Exosc2/Malsu1/S100a9/Pum3/Dph5/Fastkd2/Ddx3x/Mapkapk2/Ngdn/Eif2ak2/Mapkapk5/Abce1/Adar/Apex1/Rnf139/Tdrd7/Cyp1b1/Gcnt2/Tirap/Tgfb1/Nolc1/Zc3h7a/Mif4gd/Nsun2/Slc11a1/Nck1/Rps6kb1/Gzmb/Tut7/Eif4e/Noct/Tbrg4/Serp1/Trmt10c/Fastkd3/Clp1/Sr…
BP	GO:0033032	regulation of myeloid cell apoptotic process	22	0.616549	2.10697	0.000246168	0.00296922	0.00221618	1540	tags=50%, list=13%, signal=43%	Fcgr2b/Anxa1/Clec5a/Adam17/Ccr5/Ccl5/Fcer1g/Cxcr2/Stat5a/Pik3cd/Il18
BP	GO:0070848	response to growth factor	484	-0.269061	-1.48847	0.000251656	0.00302632	0.0022588	2494	tags=32%, list=22%, signal=26%	Sox5/Fermt2/Nlk/Zeb2/Adgra2/Fzd4/Sirt2/Sost/Flt4/Stat5b/Ovol2/Aspn/Col1a2/Hpgd/Cfl1/Npnt/Flrt3/Zfp128/Bmp6/Nodal/Sfrp2/Cdh5/Zyx/Crkl/Slit2/Pdgfb/Fbn1/Wnt3a/Sox11/Ptp4a3/Nr4a1/Spry1/Tbx20/Pdgfrb/Cd59a/Dusp22/Gata5/Atf2/Fgfr2/Bmp4/Ulk1/Smad7/Gipc1/Nptn/Kcnd3/Dnmt1/Ndn/Trim33/Id1/Zfhx3/Numa1/Epn2/Ntrk2/Ptprf/Spred2/Stmn2/Ramp2/Tgfb2/Pmepa1/Mmrn2/Ppara/Jcad/Sparc/Wasf1/Ehd4/Pdcd4/Smurf2/Sh3gl2/Slc2a1…
BP	GO:0045637	regulation of myeloid cell differentiation	157	0.31905	1.63922	0.00025174	0.00302632	0.0022588	2334	tags=34%, list=20%, signal=28%	Ccl3/Ptpn2/Hif1a/Ccr1/Tnf/Nfkbia/Adam8/Zfp36/Acvr1b/Ceacam1/Eif6/Csf1/Il34/Calca/Trib1/Stat3/Ifng/Cebpb/Ccl5/Dcstamp/Myc/Inhba/Id2/Gpr171/Il12b/Fos/Stat1/Clec2d/Tgfb1/Traf6/Tyrobp/Dll1/Stat5a/Nckap1l/Hcls1/Cul4a/Il23a/Fshb/Hoxa9/Fes/Hspa9/Lox/Mafb/Creb1/Runx1/Ubash3b/Ikzf1/Scin/Tal1/Ocstamp/Rb1/Sfrp1/Zbtb7a/Mitf
BP	GO:0071428	rRNA-containing ribonucleoprotein complex export from nucleus	15	0.694392	2.07818	0.000254695	0.00305676	0.00228152	1302	tags=47%, list=11%, signal=41%	Rrs1/Eif6/Sdad1/Abce1/Nmd3/Riok2/Ran
BP	GO:0003231	cardiac ventricle development	111	-0.378734	-1.71834	0.000259003	0.00310332	0.00231627	2184	tags=33%, list=19%, signal=27%	Ube4b/Grhl2/Sfrp2/Slit2/Sox11/Hey1/Ap2b1/Tbx20/Fgfr2/Jag1/Bmp4/Smad7/Dctn5/Tgfb2/Hey2/Zmpste24/Dll4/Lrp2/Wnt11/Foxf1/Lrp6/Zfpm2/Ahr/Mef2c/Smad6/Rxra/Cited2/Myh7/Fzd1/Fzd2/Hes1/Egln1/Dsp/Wnt5a/Ptk7/Heyl/Smarcd3
CC	GO:0030016	myofibril	146	-0.355786	-1.70073	0.000260286	0.00311352	0.00232388	4389	tags=53%, list=38%, signal=33%	Anxa5/Cmya5/Arf1/Ank2/Cfl2/Ank1/Myoz1/Aldoa/Ryr2/Hrc/S100a1/Cavin4/Tmod3/Myh2/Actn2/Calm1/Myl7/Timp4/Habp4/Cacna1c/Calm3/Stk11/Pak1/Ilk/Pde4dip/Asb2/Tnnt1/Des/Smtnl1/Fbxo32/Tnni2/Ppp2r5a/Arhgef25/Tmod2/Nebl/Casq1/Sphkap/Ldb3/Myl12b/Lmod1/Sptbn1/Ryr1/Slc8a1/Lman1/Slc4a1/Dst/Atp2a1/Pdlim2/Tnnc2/Ppp3cb/Mmp2/Ank3/Acta1/Csrp1/Palld/Cryab/Tpm2/Abcc9/Svil/Actc1/Jph2/Sptan1/Stub1/Mef2c/Adra1a/Tmod1/Dag1/…
BP	GO:0016042	lipid catabolic process	236	-0.308313	-1.58344	0.000263365	0.00314515	0.00234749	3430	tags=40%, list=30%, signal=29%	Slc27a4/Srd5a2/Lypla2/Plaat3/Mtor/Plcd3/Hsd17b11/Pnpla8/Apoe/Acadvl/Daglb/Abhd2/Ces1d/Lrp1/Abhd16a/Neu1/Plce1/Phyh/Cidea/Pnpla6/Idh1/Akt1/Ppt1/Abcd2/Apoc1/Psap/Sirt2/Eci1/Abhd12/Naga/Fmc1/Acsl5/Hadhb/Asah1/Lipa/Galc/Crot/Pla2g15/Abhd5/Cyp39a1/Plcb3/Gpld1/Lgals12/Scp2/Acox3/Ldlr/Etfa/Acoxl/Srd5a3/Eci2/Acaa1b/Hsd17b10/Acox1/Echdc1/Akr1b10/Abhd6/Etfdh/Abhd4/Gba/Acads/Asah2/Decr1/Nudt19/Hint2/Pck1/Pd…
BP	GO:0032727	positive regulation of interferon-alpha production	20	0.632429	2.08966	0.000271466	0.00323654	0.0024157	2039	tags=65%, list=18%, signal=53%	Mmp12/Ifih1/Irf7/Tlr3/Zc3hav1/Tlr7/Tbk1/Ddx3x/Stat1/Tlr4/Tlr8/Tlr9/Chuk
BP	GO:0032930	positive regulation of superoxide anion generation	19	0.628841	2.04155	0.000298495	0.00355292	0.00265185	1987	tags=58%, list=17%, signal=48%	Cxcl1/Cyba/Prkcd/Syk/Cd177/Tgfb1/Tyrobp/Il18/Hvcn1/Itgb2/Itgb2l
BP	GO:0030323	respiratory tube development	190	-0.323303	-1.60146	0.0002993	0.00355664	0.00265463	2944	tags=41%, list=26%, signal=31%	Cic/Pcsk5/Vangl2/Adamts2/Rbp4/Dnaaf1/Gata6/Sim2/Foxa2/Wwp1/Sp1/Dicer1/Numb/Flt4/Hps1/Asah1/Lipa/Grhl2/Thrb/Nodal/Sox11/Spry1/Pdgfrb/Aldh1a2/Fgfr2/Bmp4/Tbx4/Id1/Numa1/Foxa1/Foxp1/Cux1/Sparc/Wnt2/Tulp3/Phf14/Clcn2/Fgfr1/Atxn1/Foxf1/Epas1/Zfp157/Ppp1ca/Hspb11/Nkiras1/Zfpm2/Fgf1/Hoxa5/Gli2/Ccn2/Mapk3/Fgfr3/Rcn3/Rab3a/Shh/Fgf18/Dag1/Pgr/Klf2/Kdr/Nfib/Ltbp3/Cebpa/Fgf7/Dlg5/Hes1/Foxp2/Wnt5a/Ptk7/Tgfb3/E…
BP	GO:0002335	mature B cell differentiation	28	0.563688	2.02168	0.000299905	0.00355799	0.00265563	1851	tags=43%, list=16%, signal=36%	Bcl3/Il6/Tnfaip3/St3gal1/Xbp1/Irf8/Il21/Dll1/Il10/Lgals8/Dock11/Ada
BP	GO:0070943	neutrophil-mediated killing of symbiont cell	12	0.729739	2.05986	0.00030244	0.00358218	0.00267368	371	tags=42%, list=3%, signal=40%	Cxcl5/Cxcl1/Trem1/Myd88/Ncf1
BP	GO:1902624	positive regulation of neutrophil migration	29	0.57189	2.07922	0.000304584	0.00360166	0.00268823	1725	tags=52%, list=15%, signal=44%	Il1b/C3ar1/Adam8/Il1r1/Ptger4/C5ar1/Cxcr2/Tirap/Xcl1/Pawr/Sell/Lbp/Nckap1l/Il23a/Rac2
BP	GO:0002704	negative regulation of leukocyte mediated immunity	47	0.47721	1.95904	0.000309484	0.00365363	0.00272702	1638	tags=40%, list=14%, signal=35%	Fcgr2b/Muc4/Il13ra2/Hmox1/Ceacam1/Thoc1/Il20rb/Tap1/Clec2d/Serpinb9/Vsir/Serpinb9b/Ptprc/Tap2/Ccr2/Nckap1l/Ptpn6/Klre1/Parp3
BP	GO:0044546	NLRP3 inflammasome complex assembly	13	0.72284	2.09446	0.000312123	0.00367278	0.00274131	1671	tags=69%, list=15%, signal=59%	Trim30a/Nlrp3/Myd88/Mefv/Ddx3x/Eif2ak2/Tlr6/Tlr4/Dhx33
BP	GO:0140632	inflammasome complex assembly	13	0.72284	2.09446	0.000312123	0.00367278	0.00274131	1671	tags=69%, list=15%, signal=59%	Trim30a/Nlrp3/Myd88/Mefv/Ddx3x/Eif2ak2/Tlr6/Tlr4/Dhx33
BP	GO:0002714	positive regulation of B cell mediated immunity	32	0.530209	1.97797	0.000316249	0.00370925	0.00276853	1080	tags=38%, list=9%, signal=34%	Tnf/Hpx/Cd40/Ifng/Fcgr3/Fcer1g/Xcl1/Fcgr1/Tgfb1/C3/Ptprc/Stat6
BP	GO:0002891	positive regulation of immunoglobulin mediated immune response	32	0.530209	1.97797	0.000316249	0.00370925	0.00276853	1080	tags=38%, list=9%, signal=34%	Tnf/Hpx/Cd40/Ifng/Fcgr3/Fcer1g/Xcl1/Fcgr1/Tgfb1/C3/Ptprc/Stat6
BP	GO:0016570	histone modification	304	-0.294566	-1.558	0.000321545	0.00376173	0.0028077	3179	tags=38%, list=28%, signal=28%	Gata2/Aurkb/Suv39h1/Ccna2/Akap8/Kmt5c/Prkd1/Epc1/Eid1/Wbp2/Otub1/Ing4/Mbd3/Msl1/Huwe1/Kdm4c/Ezh1/Ubr2/Kdm5a/Skp1/Bap1/Rnf40/N6amt1/Kat2a/Hdac2/Arrb1/Cdk2/Sirt2/Ctbp1/Hsf4/Atrx/Pkn1/Hr/Auts2/Rps6ka4/Tada3/Pink1/Dmap1/Igf2/App/Pygo2/Wdr82/Dpy30/Incenp/Hlcs/Airn/Prmt5/Apbb1/Ash2l/Ehmt2/Paxip1/Kmt2b/Atm/Atxn7/Atf2/Dnmt1/Park7/Jarid2/Hdac1/Ncor1/Ncoa6/Ep400/Ppp1r1b/Rbbp5/Ctr9/Phf14/Zmpste24/Mettl8/Phc…
BP	GO:0045649	regulation of macrophage differentiation	17	0.664833	2.08901	0.000321764	0.00376173	0.0028077	1226	tags=47%, list=11%, signal=42%	Ptpn2/Csf1/Il34/Calca/Trib1/Id2/Tgfb1/Hcls1
BP	GO:0008589	regulation of smoothened signaling pathway	68	-0.427325	-1.78707	0.000326797	0.00381439	0.00284701	3845	tags=56%, list=34%, signal=37%	Fbxl17/Ift172/Gpc3/Serpine2/Gli3/Tctn1/Ulk3/Cdk20/Cibar1/Rab23/Glis2/Foxa2/Traf3ip1/Gas8/Ttbk2/Prrx1/Scube2/Prkacb/Fgfr2/Wdr11/Foxa1/Ift122/Tulp3/Gli2/Mgrn1/Fgfr3/Wnt9a/Ndst1/Shh/Vcp/Por/Rora/Txndc15/Dlg5/Ptch1/Smo/Hhip/Gas1
BP	GO:0048002	antigen processing and presentation of peptide antigen	41	0.48478	1.93272	0.000327646	0.00381813	0.0028498	2548	tags=49%, list=22%, signal=38%	Fcgr2b/Tapbpl/Fcgr3/Fcer1g/Tap1/H2-Q10/Fcgr1/Slc11a1/Traf6/Tap2/Pikfyve/H2-M3/Clec4a2/H2-K1/Tapbp/H2-T24/H2-Ab1/Erap1/Clec4a3/Unc93b1
BP	GO:0030326	embryonic limb morphogenesis	105	-0.382133	-1.71901	0.000330352	0.00383728	0.00286409	2674	tags=38%, list=23%, signal=29%	Lmbr1/Traf3ip1/Hdac2/Ttbk2/Dicer1/Prrx1/Lrp5/Dlx6/Fbxw4/Grhl2/Sfrp2/Mbnl1/Aldh1a2/Gna12/Bmp4/Tbx4/Hdac1/Tgfb2/Tmem107/Ift122/Tulp3/Ece1/Fgfr1/Lrp6/Wdr19/Pbx2/Mecom/Gli2/Wnt9a/Shh/Gnas/Rarg/Map3k20/Fzd6/Tbx2/Wnt5a/Ptch1/Ski/Reck/Gas1
BP	GO:0035113	embryonic appendage morphogenesis	105	-0.382133	-1.71901	0.000330352	0.00383728	0.00286409	2674	tags=38%, list=23%, signal=29%	Lmbr1/Traf3ip1/Hdac2/Ttbk2/Dicer1/Prrx1/Lrp5/Dlx6/Fbxw4/Grhl2/Sfrp2/Mbnl1/Aldh1a2/Gna12/Bmp4/Tbx4/Hdac1/Tgfb2/Tmem107/Ift122/Tulp3/Ece1/Fgfr1/Lrp6/Wdr19/Pbx2/Mecom/Gli2/Wnt9a/Shh/Gnas/Rarg/Map3k20/Fzd6/Tbx2/Wnt5a/Ptch1/Ski/Reck/Gas1
BP	GO:0045624	positive regulation of T-helper cell differentiation	18	0.662638	2.10665	0.000330975	0.00383835	0.00286489	1754	tags=67%, list=15%, signal=57%	Il6/Irf1/Anxa1/Ripk2/Nlrp3/Nfkbid/Shb/Il4ra/Ccr2/Il23a/Il18/Socs5
BP	GO:0032088	negative regulation of NF-kappaB transcription factor activity	56	0.444456	1.91094	0.000333452	0.00386089	0.00288171	706	tags=27%, list=6%, signal=25%	Bcl3/Tnfaip3/Irak3/Zc3h12a/Nfkbib/Nfkbia/Psmd10/Nlrp3/Nfkbid/Irak2/Cyld/Trim21/Ddit3/Tax1bp1/Cyp1b1
BP	GO:0090287	regulation of cellular response to growth factor stimulus	230	-0.314227	-1.60968	0.000335635	0.00387994	0.00289593	2095	tags=31%, list=18%, signal=26%	Sfrp2/Cdh5/Slit2/Pdgfb/Fbn1/Sox11/Ptp4a3/Spry1/Tbx20/Cd59a/Bmp4/Ulk1/Smad7/Gipc1/Nptn/Trim33/Numa1/Epn2/Ptprf/Spred2/Pmepa1/Mmrn2/Ppara/Jcad/Wasf1/Smurf2/Slc2a10/Fgfr1/Ppp2r5d/Lrp2/Vegfd/Sema6a/Men1/Tcf7l2/Pparg/Sulf1/Smurf1/Twsg1/Ing2/Neo1/Fgf1/Tek/Glg1/Stub1/Htra1/Fstl3/Fgf18/Smad6/Vasn/Il17rd/Itga8/Cited2/Htra3/Kdr/Prdm16/Fzd1/Spg20/Abl1/Hes1/Wnt5a/Nedd4/Ski/Slc9a6/Flcn/Tgfb3/Vegfb/Shisa2/Bamb…
BP	GO:0030324	lung development	187	-0.321403	-1.59085	0.000344808	0.00397674	0.00296818	2807	tags=39%, list=25%, signal=30%	Adamts2/Rbp4/Dnaaf1/Gata6/Sim2/Foxa2/Wwp1/Sp1/Dicer1/Numb/Flt4/Hps1/Asah1/Lipa/Grhl2/Thrb/Nodal/Sox11/Spry1/Pdgfrb/Aldh1a2/Fgfr2/Bmp4/Tbx4/Id1/Numa1/Foxa1/Foxp1/Cux1/Sparc/Wnt2/Phf14/Clcn2/Fgfr1/Atxn1/Foxf1/Epas1/Zfp157/Ppp1ca/Hspb11/Nkiras1/Zfpm2/Fgf1/Hoxa5/Gli2/Ccn2/Mapk3/Fgfr3/Rcn3/Rab3a/Shh/Fgf18/Dag1/Pgr/Klf2/Kdr/Nfib/Ltbp3/Cebpa/Fgf7/Dlg5/Hes1/Foxp2/Wnt5a/Ptk7/Tgfb3/Eya1/Tcf21/Hhip/Abca3/Gp…
MF	GO:0016655	oxidoreductase activity, acting on NAD(P)H, quinone or similar compound as acceptor	28	-0.565097	-1.95891	0.00034511	0.00397674	0.00296818	3111	tags=61%, list=27%, signal=44%	Ndufa7/Dcxr/Dhrs4/Ndufa13/Ndufv2/Ndufv1/Ndufs3/Ndufa10/Ndufb7/Aifm2/Ndufc2/Ndufs7/Ndufb8/Nqo2/Ndufs8/Cryz/Cbr1
BP	GO:0045620	negative regulation of lymphocyte differentiation	45	0.473877	1.9423	0.000347379	0.00399509	0.00298188	669	tags=24%, list=6%, signal=23%	Ptpn2/Fgl2/Zc3h12a/Irf1/Anxa1/Nfkbid/Socs1/Pglyrp1/Cyld/Il4ra/Id2
MF	GO:0016788	hydrolase activity, acting on ester bonds	500	-0.266496	-1.47787	0.000347808	0.00399509	0.00298188	3732	tags=42%, list=33%, signal=29%	Pold1/Galns/Them7/Ids/Plpp1/Gdpd2/Gdpd1/Atp1a1/Ptprm/Mtmr2/Ercc4/Ces1f/Pan2/Eri2/Pten/Ces1g/G6pc3/Ppm1k/Rad1/Plb1/Pole/Mpped2/Mtmr12/Dusp6/Ache/Lypla2/Plaat3/Ppp6c/Plcd3/Nt5c2/Dusp23/Ybey/Pnpla8/Car3/Ppm1m/Xrcc1/Daglb/Lhpp/Abhd15/Rad9a/Abhd2/Cnot6l/Ces1d/Inpp5k/Acp1/Abhd16a/Ppp2r5a/Hagh/Arsa/Cdc14b/Aspa/Plce1/Cdc25c/Dusp3/Pnpla6/Dusp8/Pgap1/Arsk/Ercc1/Cnp/Pgp/Pald1/Ptprg/Dusp1/Styxl1/Pgap3/Ptprr/…
CC	GO:0098857	membrane microdomain	287	0.272179	1.52324	0.000349917	0.00401294	0.0029952	2325	tags=30%, list=20%, signal=24%	Tlr2/Birc3/Fcgr2b/Tnf/Bcl10/Rgs16/Birc2/Sdc4/Plscr1/Sele/Ptgs2/Has2/Tnfrsf1b/Sdcbp/Hmox1/Traf2/Adam17/Cxadr/Cd177/Slc9a3r1/Gja1/Atp1b3/Cflar/Ms4a4c/Eno2/Fcer1g/Tlr1/Flot1/Hck/Il6st/Ctsb/Pdpn/Tlr6/Ms4a4b/Fcgr1/Fasl/Tnfrsf1a/Chrna7/Ms4a4d/Ptprc/S100a10/Rab5a/Rap2b/Stat6/Tlr4/Cd24a/Dll1/Mog/Nae1/Pikfyve/Tnfrsf23/Nfam1/Lamtor3/Mall/Kcnn4/Plpp2/Ntsr1/Lck/Selplg/Trpc4/Tgfbr1/Atp1b1/Kcna3/Ppp2ca/Pdzk1/A…
BP	GO:1901739	regulation of myoblast fusion	21	0.625999	2.09795	0.000355081	0.00406571	0.00303458	2254	tags=67%, list=20%, signal=54%	Cxcl10/Cxcl9/Il36g/Ehd1/Cd53/Cflar/Il4ra/Gdf15/Flot1/Tnfsf14/Ccl8/Plekho1/Nfatc2/Ripor2
BP	GO:0018212	peptidyl-tyrosine modification	233	0.283829	1.53853	0.000359187	0.00410621	0.00306481	1619	tags=23%, list=14%, signal=20%	Il6/Ptpn2/Csf2/Clec4n/Samsn1/Socs3/Irf1/Ptpn1/Cd80/Ripk2/Prkcd/Tslp/Hpx/Hbegf/Adam17/Abi1/Cd40/Syk/Ptger4/Il34/Parp9/Ifng/Socs1/Fgr/Ccl5/Mvp/Areg/Hck/Il6st/Il12b/Tgfb1/Stap1/Il21/Sema4d/Tnfrsf1a/Bst1/Jak1/Ggnbp2/Ptprc/Tec/Rap2b/Tlr4/Cd24a/Stat5a/Hcls1/Ptpn6/Rap2c/Il23a/Ptprj/Lck/Il6ra/Il18/Txk/Grm5
BP	GO:0046390	ribose phosphate biosynthetic process	132	-0.351265	-1.66213	0.000361145	0.00411624	0.0030723	2422	tags=39%, list=21%, signal=31%	Prpsap2/Prpsap1/Atp5j/Atp5j2/Acsl5/Adssl1/Dlat/Dcakd/Atic/Dip2a/Coasy/Nudt2/Adcy3/Ppara/Adcy8/Atp5g2/Gucy1a1/Pdha1/Antkmt/Atp5h/Gmpr/Paics/Uck1/Adcy6/Ndufc2/Impdh1/Atp5d/Mpc2/Ppargc1a/Adk/Parp1/Atp5b/Dguok/Atp5c1/Vcp/Prps2/Npr2/Tkt/Ak3/Atp5a1/Ak1/Flcn/Gcdh/Acat1/Adcy9/Acsl1/Pank1/Pdk2/Acly/Papss1/Acss1
BP	GO:0042274	ribosomal small subunit biogenesis	31	0.537968	1.99178	0.000361307	0.00411624	0.0030723	1608	tags=39%, list=14%, signal=33%	Rrs1/Heatr1/Tsr3/Ngdn/Riok2/Rrp36/Utp23/Tbl3/Fcf1/Utp4/Riok3/Utp6
BP	GO:0043368	positive T cell selection	34	0.523553	2.00879	0.000361773	0.00411624	0.0030723	2232	tags=44%, list=20%, signal=36%	Il6/Ptpn2/Batf/Stat3/Cyld/Tgfb1/Ptprc/Stat6/Il23a/Il6ra/Cd3g/Ly9/Cd3d/Otud5/Tox
BP	GO:0002295	T-helper cell lineage commitment	15	0.685829	2.05256	0.000365648	0.00415379	0.00310032	2073	tags=60%, list=18%, signal=49%	Il6/Batf/Stat3/Tgfb1/Stat6/Il23a/Il6ra/Ly9/Otud5
BP	GO:0032753	positive regulation of interleukin-4 production	22	0.604948	2.06732	0.000366769	0.00415998	0.00310495	581	tags=36%, list=5%, signal=35%	Il33/Nlrp3/Syk/Icosl/Cebpb/Il20rb/Il1rap/Fcer1g
BP	GO:0048858	cell projection morphogenesis	491	-0.26431	-1.46248	0.00037701	0.00426943	0.00318664	2954	tags=32%, list=26%, signal=25%	Rnf6/Mdk/Evl/Kif1a/Igf1r/Vangl2/Nckap1/Robo1/Gfra3/Cnp/Sema3d/Cxcl12/Efna1/Dhx36/Efna4/Gas7/Rab10/Ngef/Tubb2b/Dicer1/Dnm3/Zeb2/Numb/Fzd4/Ptprs/Clasp2/Map6/Gap43/Stk25/Matn2/Stxbp1/Auts2/Cfl1/Mef2a/Gdi1/Flrt3/App/Slc25a46/Limk1/Plxnd1/Slit2/Ddr1/Rac1/Wnt3a/Apbb1/Baiap2/Dst/Fxn/Tmem106b/Wasl/Sema3e/Taok2/Fgfr2/Dip2a/Ulk1/Nptn/Farp1/Coro1c/Ndn/Cul7/Id1/Camk2b/Tiam1/Top2b/Ntrk2/Ptprf/Ttl/Tgfb2/Foxp1/…
BP	GO:0002478	antigen processing and presentation of exogenous peptide antigen	26	0.573041	2.02233	0.000380847	0.00430614	0.00321404	2548	tags=58%, list=22%, signal=45%	Fcgr2b/Fcgr3/Fcer1g/Tap1/Fcgr1/Traf6/Tap2/Pikfyve/H2-M3/Clec4a2/H2-K1/Tapbp/H2-Ab1/Clec4a3/Unc93b1
MF	GO:0061135	endopeptidase regulator activity	128	0.347412	1.71823	0.000383288	0.00432696	0.00322958	2888	tags=40%, list=25%, signal=30%	Birc3/Timp1/Tfpi2/Psme2/Birc2/Serpinb6b/Serpina3m/Serpina3n/Csta2/Slpi/C5ar1/Spint1/Wfdc3/Itih1/Itih4/Rps6ka3/C3/Serpinb9/Serpina3c/Vsir/Serpinb9b/Serpina10/Psme1/Tnfsf14/Serpina1f/Wfdc18/Psmd14/Ube2z/Serpini1/Cst12/Pcsk1n/Naip2/Rps6ka1/Cstdc1/Rock1/Ltf/Smr2/Csn2/Serpinb1b/Cst7/Naip1/Hrg/Serpinb6e/Spink12/Prdx5/Serpinb2/Serpinb7/Prdx3/Psme3/Wfdc12/Pbp2
MF	GO:0003954	NADH dehydrogenase activity	15	-0.675557	-1.96398	0.000384423	0.004333	0.00323409	3446	tags=87%, list=30%, signal=61%	Enox1/Ndufa7/Ndufa13/Ndufv2/Ndufv1/Ndufs3/Ndufa10/Ndufb7/Ndufa9/Ndufc2/Ndufs7/Ndufb8/Ndufs8
BP	GO:0045662	negative regulation of myoblast differentiation	22	0.602632	2.05941	0.000386461	0.00434919	0.00324617	2398	tags=59%, list=21%, signal=47%	Cxcl10/Ccl9/Tnf/Ccl17/Il36g/Gdf3/Ddit3/Tgfb1/Dll1/Il18/Ankrd2/Ppard/Sostdc1
BP	GO:0090101	negative regulation of transmembrane receptor protein serine/threonine kinase signaling pathway	92	-0.390007	-1.72092	0.000392841	0.00441411	0.00329463	2095	tags=37%, list=18%, signal=30%	Sfrp2/Fbn1/Spry1/Tbx20/Smad7/Trim33/Spred2/Pmepa1/Ppara/Smurf2/Slc2a10/Magi2/Lrp2/Tcf7l2/Pparg/Smurf1/Twsg1/Glg1/Stub1/Htra1/Fstl3/Smad6/Vasn/Il17rd/Htra3/Prdm16/Fzd1/Spg20/Abl1/Wnt5a/Ski/Tgfb3/Bambi/Tob1
BP	GO:0045429	positive regulation of nitric oxide biosynthetic process	36	0.511834	1.98837	0.000394816	0.00442912	0.00330583	1429	tags=42%, list=13%, signal=37%	Tlr2/Il6/Il1b/Tnf/Sod2/Ptgs2/Ptx3/Clu/Ifng/Mmp8/Tlr6/Tlr4/Klrk1/Smad3/H2-M3
BP	GO:0052548	regulation of endopeptidase activity	254	0.285247	1.57093	0.000395403	0.00442912	0.00330583	1832	tags=25%, list=16%, signal=22%	Il6/Slc11a2/Timp1/Tnf/Bcl10/Psme2/Ripk2/Serpinb6b/Ptgs2/Nlrp3/Rffl/Serpina3m/Pmaip1/Serpina3n/Syk/Stat3/F3/Thbs1/Mefv/S100a8/Cflar/S100a9/Myc/Psma3/Ddx3x/Xdh/Casp1/Tnfsf10/Cyct/Stat1/Rps6ka3/Psmb8/Pawr/Igbp1b/Fasl/Serpinb9/Hip1r/Serpina3c/Vsir/Serpinb9b/Serpina10/Picalm/Bak1/Casp12/Psme1/Ift57/Apaf1/Psmb9/Smad3/Mmp9/Tnfrsf23/Adora2a/Mul1/Serpina1f/Lck/Serpini1/Foxl2/Pcsk1n/Naip2/Nlrp6/Ppp2ca/Nle1…
BP	GO:0043903	regulation of biological process involved in symbiotic interaction	59	0.432313	1.86841	0.000397299	0.00444348	0.00331654	949	tags=27%, list=8%, signal=25%	Cxcl5/Cxcl1/Trim30d/Trim12a/Trim30a/Sftpd/Ptx3/Trim12c/Ifitm1/Trim21/Ifitm3/Nbn/Itgav/Vps37b/Trim25/Ifitm2
BP	GO:0032700	negative regulation of interleukin-17 production	17	0.658834	2.07016	0.000400362	0.00447081	0.00333695	2347	tags=71%, list=21%, signal=56%	Tlr2/Arg2/Ifng/Ddit3/Il12b/Tgfb1/Vsir/Tlr4/Nckap1l/Il36rn/Otud5/Il27ra
BP	GO:0046641	positive regulation of alpha-beta T cell proliferation	20	0.618103	2.04232	0.000403527	0.00449921	0.00335814	1913	tags=60%, list=17%, signal=50%	Cd80/Ripk2/Ceacam1/Syk/Il12b/Xcl1/Ptprc/Cd24a/Ccr2/Il23a/Il18/Cd244a
BP	GO:0006968	cellular defense response	13	0.716724	2.07673	0.000408903	0.00455212	0.00339764	1145	tags=54%, list=10%, signal=49%	Il33/Bcl10/Ccl17/Ncf1/Cxcr2/Clec2d/Ccr2
MF	GO:0008307	structural constituent of muscle	13	-0.687035	-1.885	0.0004109	0.00456731	0.00340897	2017	tags=46%, list=18%, signal=38%	Mylpf/Csrp1/Dag1/Myh11/Dmd/Pdlim3
BP	GO:0002862	negative regulation of inflammatory response to antigenic stimulus	14	0.681814	2.00496	0.000413326	0.00458722	0.00342383	1876	tags=64%, list=16%, signal=54%	Fcgr2b/Il20rb/Il12b/Gpx2/Npy/Il10/Adcyap1/Nlrp6/Psmb4
BP	GO:0006879	cellular iron ion homeostasis	45	0.470147	1.92702	0.00041428	0.00458865	0.0034249	2005	tags=42%, list=18%, signal=35%	Slc39a14/Hif1a/Slc11a2/Steap4/Hpx/Hmox1/Fth1/Ifng/Steap2/Myc/Slc11a1/Hamp2/Hamp/Tmprss6/Ccdc115/Fthl17a/Aco1/Cyb561/Ftmt
BP	GO:0043300	regulation of leukocyte degranulation	38	0.492021	1.94067	0.000414725	0.00458865	0.0034249	2041	tags=45%, list=18%, signal=37%	Adora2b/Il13ra2/Hmox1/Syk/Cd177/Vamp8/Fgr/Il4ra/Fcer1g/Ccr2/Nckap1l/Fes/Rac2/Gab2/Itgb2/Itgb2l/Pld2
BP	GO:0007200	phospholipase C-activating G protein-coupled receptor signaling pathway	58	0.433286	1.86648	0.0004196	0.00463549	0.00345986	1690	tags=33%, list=15%, signal=28%	Fpr1/C3ar1/P2ry2/Calca/Slc9a3r1/Gpr65/C5ar1/Lpar1/Cxcr2/Tgm2/Oprl1/Htr2c/Gpr35/Fpr-rs4/Nmur2/Lpar6/S1pr1/Galr2/Oprk1
BP	GO:0010463	mesenchymal cell proliferation	46	-0.486822	-1.87242	0.000422364	0.00464713	0.00346855	2742	tags=65%, list=24%, signal=50%	Bmpr1a/Tbx18/Trp63/Bmp7/Gpc3/Pdgfa/Zeb1/Six1/Dchs1/Ctnnbip1/Prrx1/Lrp5/Fbxw4/Fgfr2/Bmp4/Foxp1/Wnt2/Phf14/Fgfr1/Wnt11/Foxf1/Lrp6/Shh/Kdr/Nfib/Fgf7/Foxp2/Wnt5a/Smo/Gas1
BP	GO:1902850	microtubule cytoskeleton organization involved in mitosis	112	-0.367156	-1.67236	0.000422501	0.00464713	0.00346855	3728	tags=45%, list=33%, signal=30%	Smc1a/Aurka/Tpx2/Mecp2/Rhoa/Nusap1/Cep192/Nuf2/Cltc/Aurkb/Spc25/Hnrnpu/Arhgef2/Lsm14a/Plk1/Map4/Prc1/Chek2/Kpnb1/Racgap1/Clasp2/Dync1h1/Dctn1/Ckap5/Arhgef10/Cdc20/Cenpa/Spry1/Wrap73/Numa1/Dctn2/Ralbp1/Zw10/Spast/Tacc2/Ptpa/Nin/Ubxn2b/Smc3/Aaas/Stmn1/Vcp/Dctn6/Golga2/Eml3/Pkd1/Clasp1/Eya1/Gpsm2/Tubg1
BP	GO:2001236	regulation of extrinsic apoptotic signaling pathway	131	0.333781	1.65707	0.000422584	0.00464713	0.00346855	1390	tags=24%, list=12%, signal=22%	Csf2/Il1b/Gclc/Tnfaip3/Dab2/Tnf/Bcl10/Rffl/Hmox1/Tnfrsf12a/Pmaip1/Traf2/Skil/Thbs1/Cflar/Cyld/Mcl1/Inhba/Ddx3x/Cx3cl1/Fgg/Tnfsf10/Itgav/Rela/Siglec1/Bcl2l14/Ptprc/Rps6kb1/Sgk3/Tnfrsf23/Yap1/Traf1
MF	GO:0016208	AMP binding	14	-0.700451	-1.98428	0.000427903	0.00469848	0.00350687	1377	tags=57%, list=12%, signal=50%	Cyb5r3/Prkag3/Prps2/Pfkm/Prkag2/Pfkl/Pygm/Acss1
BP	GO:0031109	microtubule polymerization or depolymerization	89	-0.3946	-1.7343	0.00043098	0.00470848	0.00351434	2561	tags=61%, list=22%, signal=47%	Dyrk1a/Nedd1/Kif18b/Clip1/Trim54/Snca/Stmn4/Map1s/Arhgef7/Camsap2/Mapt/Fbxo5/Cav1/Pak1/Tpx2/Mecp2/Pde4dip/Ska2/Cep192/Slain2/Kif18a/Arhgef2/Ttbk2/Clip3/Clasp2/Katnb1/Nckap5/Dctn1/Ckap5/Arl2/Cdh5/Rac1/Tubb4a/Dst/Atxn7/Numa1/Stmn2/Camsap3/Map1b/Met/Nin/Cryab/Dysf/Tubgcp2/Stmn1/Tppp3/Fkbp4/Mapre2/Abl1/Specc1l/Clasp1/Mid1ip1/Prune1/Tubg1
BP	GO:0019646	aerobic electron transport chain	34	-0.544472	-1.97194	0.000431169	0.00470848	0.00351434	2360	tags=56%, list=21%, signal=44%	Ndufb9/Ndufv2/Pink1/Ndufv1/Ndufs3/Cox5b/Sdhc/Cyc1/Ndufa10/Park7/Cox4i1/Sdhd/Uqcrc1/Ndufc2/Ndufs7/Ndufb8/Ndufs8/Sdha/Afg1l
BP	GO:0002712	regulation of B cell mediated immunity	49	0.461601	1.93278	0.000431421	0.00470848	0.00351434	1740	tags=35%, list=15%, signal=30%	Fcgr2b/Tnf/Hpx/Cd40/Thoc1/Ifng/Fcgr3/Fcer1g/Xcl1/Fcgr1/Tgfb1/C3/Ptprc/Stat6/Ptpn6/Parp3/Fcer2a
BP	GO:0002889	regulation of immunoglobulin mediated immune response	49	0.461601	1.93278	0.000431421	0.00470848	0.00351434	1740	tags=35%, list=15%, signal=30%	Fcgr2b/Tnf/Hpx/Cd40/Thoc1/Ifng/Fcgr3/Fcer1g/Xcl1/Fcgr1/Tgfb1/C3/Ptprc/Stat6/Ptpn6/Parp3/Fcer2a
BP	GO:0050731	positive regulation of peptidyl-tyrosine phosphorylation	139	0.328392	1.64676	0.000439171	0.00478583	0.00357207	1619	tags=26%, list=14%, signal=23%	Il6/Csf2/Clec4n/Ptpn1/Cd80/Ripk2/Tslp/Hpx/Hbegf/Adam17/Cd40/Syk/Ptger4/Il34/Parp9/Ifng/Ccl5/Areg/Il6st/Il12b/Tgfb1/Stap1/Il21/Sema4d/Tnfrsf1a/Ptprc/Tec/Tlr4/Cd24a/Hcls1/Il23a/Ptprj/Lck/Il6ra/Il18/Grm5
BP	GO:0055076	transition metal ion homeostasis	89	0.380542	1.77763	0.000440987	0.00479839	0.00358144	2120	tags=37%, list=19%, signal=30%	Slc39a14/Hif1a/Slc11a2/Steap4/Mt2/Steap1/Hpx/Cp/Sod2/Hmox1/Fth1/Ifng/Steap2/Myc/Slc11a1/Slc39a4/Slc30a4/Hamp2/Picalm/Meltf/Hamp/Slc39a5/Slc31a2/Tmprss6/Ap3b1/Ccdc115/Fthl17a/Slc25a28/Aco1/Cyb561/Ftmt/Ltf/Slc30a1
BP	GO:0038093	Fc receptor signaling pathway	12	0.719229	2.03019	0.000447408	0.00486094	0.00362813	1458	tags=67%, list=13%, signal=58%	Clec4e/Clec4d/Pigr/Nr4a3/Fcer1g/Cd47/Ptprc/Ptprj
BP	GO:0002534	cytokine production involved in inflammatory response	38	0.490256	1.9337	0.000450345	0.0048855	0.00364646	1083	tags=37%, list=9%, signal=33%	Il6/Hif1a/Zc3h12a/Tnf/Il1r2/Myd88/Stat3/Mefv/Sirpa/Ido1/Seh1l/Tlr6/Il17ra/Tlr4
BP	GO:0001501	skeletal system development	398	-0.270627	-1.46683	0.000452937	0.00490626	0.00366196	2744	tags=31%, list=24%, signal=25%	Rab33b/Six1/Col10a1/Dchs1/Serpinh1/Twist2/Sp1/Kat2a/Dicer1/Sox5/Zfp219/Inppl1/Notum/Prrx1/Lrp5/Prpsap2/Scube2/Mboat2/Col1a2/Ryr1/Rflnb/Tjp2/Fbxw4/Ccn4/Bmp6/Grhl2/Thrb/Nodal/Recql4/Chad/Sfrp2/Hsd17b7/P2rx7/Cadm1/Fbn1/Sox11/Clec3b/Pdgfrb/Rai1/Atf2/Fgfr2/Bmp4/Smad7/Hoxb5/Lrrk1/Tbx4/Slc10a7/Axin2/Gpld1/Dym/Mmp2/Med12/Tgfb2/Foxp1/Tmem107/Sparc/Ppib/Thbs3/Tulp3/Zmpste24/Slc2a10/Wwox/Fgfr1/Prkra/Men1/Fo…
BP	GO:0048702	embryonic neurocranium morphogenesis	10	-0.765785	-1.97285	0.000454454	0.00491531	0.00366871	1719	tags=60%, list=15%, signal=51%	Med12/Tgfb2/Tulp3/Ndst1/Hoxa1/Tgfb3
BP	GO:1990542	mitochondrial transmembrane transport	68	-0.422588	-1.76726	0.000455346	0.0049176	0.00367042	3565	tags=53%, list=31%, signal=37%	Slc25a4/Atp5o/Slc39a8/Slc25a32/Atpsckmt/Ucp1/Dnajc30/Romo1/Akt1/Slc25a12/Tomm40/Ucp3/Atp5j/Atp5j2/Ucp2/Mcu/Timm17b/Abcb7/Smdt1/Micu1/Pam16/Slc25a23/Antkmt/Mrpl18/Atp5h/Sfxn2/Atp5d/Aifm1/Mpc2/Atp5b/Slc25a15/Atp5c1/Vdac1/Atp5a1/Opa1/Tst
BP	GO:0018200	peptidyl-glutamic acid modification	15	-0.672068	-1.95383	0.000458631	0.00492808	0.00367825	852	tags=40%, list=7%, signal=37%	Parp1/Vkorc1/Ggcx/Cfap20/Ttll1/Tpgs2
BP	GO:2001056	positive regulation of cysteine-type endopeptidase activity	111	0.355026	1.72245	0.000459105	0.00492808	0.00367825	1829	tags=31%, list=16%, signal=26%	Slc11a2/Tnf/Bcl10/Ripk2/Nlrp3/Pmaip1/Syk/F3/Mefv/S100a8/Cflar/S100a9/Myc/Ddx3x/Xdh/Casp1/Tnfsf10/Cyct/Stat1/Pawr/Fasl/Hip1r/Bak1/Casp12/Ift57/Apaf1/Smad3/Tnfrsf23/Mul1/Lck/Foxl2/Nlrp6/Ppp2ca/Nkx3-1
BP	GO:0032691	negative regulation of interleukin-1 beta production	17	0.656784	2.06372	0.00045931	0.00492808	0.00367825	874	tags=47%, list=8%, signal=44%	Tnfaip3/Zc3h12a/Nlrp3/Aqp4/Acp5/Cd33/Mefv/Chrna7
BP	GO:0031331	positive regulation of cellular catabolic process	303	0.265847	1.49467	0.000460042	0.00492808	0.00367825	754	tags=15%, list=7%, signal=14%	Tlr2/Il6/Il1b/Gclc/Tnfaip3/Irgm1/Ctsc/Sting1/Hif1a/Il33/Zc3h12a/Dab2/Tnf/Ptpn1/Trim30d/Trim12a/Ripk2/Prkcd/Trim30a/Psmd10/Adam8/Pik3c2a/Tnfrsf1b/Zfp36/Nupr1/Hmox1/Trim12c/Sptlc2/Zc3hav1/Map2k1/Trib1/Xbp1/Clu/Sumo1/Mefv/Ifng/Tbk1/Exosc2/Trim21/Myc/Ddit3/Rnf139/Optn/Ralb/Rnf14
BP	GO:0051047	positive regulation of secretion	308	0.267418	1.49963	0.000460233	0.00492808	0.00367825	2116	tags=27%, list=19%, signal=22%	Tlr2/Hcar2/Il1b/Hif1a/Dab2/Adora2b/Mmp13/Cyba/Sdc4/P2ry2/Sphk1/Cftr/Arf6/Sdcbp/Syk/Cd33/Ptger4/Ptges/Cd177/Xbp1/Nadk/Slc12a2/Gja1/S100a8/Vamp8/Rab15/Fgr/S100a9/Il4ra/Fcer1g/Kmo/Fgg/Prl7c1/Ankrd1/Oprl1/Spp1/Tgfb1/Htr2c/Gcg/Prl3b1/Rab5a/Tlr4/Myrip/Oga/Serp1/Nr0b2/Avpr1b/Adora2a/Golph3/Prl8a6/Glul/Kcnn4/Myom1/Syt10/Ntsr1/Adam9/Acsl4/Foxl2/Adcyap1/Oprk1/Abcb11/Nkx3-1/Gab2/Glrx/Creb1/Runx1/Selenot/Itg…
MF	GO:0004993	G protein-coupled serotonin receptor activity	19	0.614912	1.99633	0.000461307	0.00492808	0.00367825	2945	tags=58%, list=26%, signal=43%	Chrm1/Htr2c/Hrh2/Htr7/Olfr749/Hrh4/Chrm4/Htr1f/Htr4/Htr2b/Chrm3
MF	GO:0099589	serotonin receptor activity	19	0.614912	1.99633	0.000461307	0.00492808	0.00367825	2945	tags=58%, list=26%, signal=43%	Chrm1/Htr2c/Hrh2/Htr7/Olfr749/Hrh4/Chrm4/Htr1f/Htr4/Htr2b/Chrm3
BP	GO:2000756	regulation of peptidyl-lysine acetylation	49	-0.470584	-1.83277	0.000461773	0.00492808	0.00367825	3458	tags=63%, list=30%, signal=44%	Sox4/Glyr1/Atg5/Gata3/Gata2/Eid1/Wbp2/Kat2a/Hdac2/Arrb1/Ctbp1/Sirt3/Auts2/Rps6ka4/App/Paxip1/Dip2a/Park7/Zmpste24/Pih1d1/Ctcf/Ruvbl2/Mapk3/Hdac8/Hint2/Tada2a/Rps6ka5/Dip2b/Flcn/Klf15/Snai2
BP	GO:0018394	peptidyl-lysine acetylation	111	-0.370477	-1.68088	0.000468135	0.00498861	0.00372342	3830	tags=51%, list=34%, signal=34%	Brca2/Per1/Sox4/Glyr1/Smc5/Kat5/Mecp2/Ing5/Phf20/Atg5/Gata3/Gata2/Epc1/Eid1/Wbp2/Ing4/Mbd3/Msl1/Kat2a/Hdac2/Arrb1/Ctbp1/Sirt3/Auts2/Rps6ka4/Tada3/Dmap1/App/Apbb1/Paxip1/Atf2/Dip2a/Park7/Ep400/Phf14/Zmpste24/Mettl8/Pih1d1/Ctcf/Ing3/Ruvbl2/Mapk3/Hdac8/Hint2/Ldb1/Nat8f1/Ncoa1/Por/Tada2a/Rps6ka5/Ogt/Kat6b/Dip2b/Flcn/Klf15/Hcfc1/Snai2
CC	GO:0031225	anchored component of membrane	109	0.347541	1.67231	0.00047087	0.00500601	0.00373641	1527	tags=26%, list=13%, signal=22%	Vnn3/Ly6i/Cp/Smpdl3b/Ceacam1/Plet1/Vnn1/Vcam1/Cd177/Cd52/Ly6a/Ly6f/Sema7a/Psca/Bst1/Tectb/Art2b/Ly6g6g/Meltf/Rab5a/Cd24a/Otoa/Car4/Tnfrsf23/Ly6h/Cpm/Zfand2b/Alpl
BP	GO:0048285	organelle fission	334	-0.280577	-1.49551	0.000471993	0.00500601	0.00373641	3748	tags=43%, list=33%, signal=30%	Brca2/Bmp7/Bnip3/Ttk/Igf1/Smc1a/Ncapg2/Aurka/Smc5/Cd28/Tom1l1/Tpx2/Ercc4/Foxj2/Rhoa/Mlh1/Rad1/Rps6ka2/Nusap1/Dnm1l/Cep192/Pex11g/Rad51/Nuf2/Nipbl/Aspm/Cdc6/Cltc/Wnt4/Aurkb/Mtfr1/Anapc4/Akap8/Ndc1/Hnrnpu/Kif18a/Mki67/Rad51d/Dhodh/Fignl1/Top2a/Lsm14a/Plk1/Cdc14b/Anapc7/Syce2/Igf1r/Cenpk/Cdkn1c/Prc1/Chek2/Chmp7/Cdca5/Ankle2/Cdca8/Ubr2/Kpnb1/Msh3/Racgap1/Kif22/Clasp2/Sirt2/Lrp5/Atrx/Spin1/Calr/Tnks/N…
BP	GO:0018108	peptidyl-tyrosine phosphorylation	230	0.289748	1.56756	0.000472039	0.00500601	0.00373641	1619	tags=23%, list=14%, signal=21%	Il6/Ptpn2/Csf2/Clec4n/Samsn1/Socs3/Irf1/Ptpn1/Cd80/Ripk2/Prkcd/Tslp/Hpx/Hbegf/Adam17/Abi1/Cd40/Syk/Ptger4/Il34/Parp9/Ifng/Socs1/Fgr/Ccl5/Mvp/Areg/Hck/Il6st/Il12b/Tgfb1/Stap1/Il21/Sema4d/Tnfrsf1a/Bst1/Jak1/Ggnbp2/Ptprc/Tec/Rap2b/Tlr4/Cd24a/Stat5a/Hcls1/Ptpn6/Rap2c/Il23a/Ptprj/Lck/Il6ra/Il18/Txk/Grm5
BP	GO:0002220	innate immune response activating cell surface receptor signaling pathway	11	0.749413	2.04992	0.000472609	0.00500601	0.00373641	1534	tags=64%, list=13%, signal=55%	Tlr2/Clec4n/Syk/Ffar2/Tyrobp/Klrk1/Klre1
BP	GO:0032656	regulation of interleukin-13 production	16	0.659274	2.02248	0.000473232	0.00500601	0.00373641	1540	tags=50%, list=13%, signal=43%	Arg2/Il33/Tslp/Nlrp3/Il1rap/Il17ra/Tlr4/Il18
MF	GO:0004175	endopeptidase activity	287	0.269731	1.50954	0.000474183	0.00500874	0.00373845	2668	tags=29%, list=23%, signal=23%	Ctsc/Casp4/Cfb/Mmp12/Mmp13/F10/Adamts4/Adam8/Usp18/Senp2/Usp16/Rhbdl3/Adam17/St14/Pappa/F3/Asprv1/Ace2/Proz/Cflar/Sppl2a/Tpp2/Mmp3/Hp/Casp1/Mmp8/Psmb10/Ctsb/Prss22/Psmb8/Usp26/Ctsk/Gzmb/Casp12/Yme1l1/Prss44/Tmprss6/4930486L24Rik/Psmb9/Mmp9/Usp38/Atg4b/Cts8/Psmd14/Adam9/Klk1b27/Cela2a/Nrip3/C1ra/Usp9x/F12/Psmb4/Casp7/Adam11/Prss40/Mcpt2/Fap/Ltf/Masp2/Prss21/Plat/Plau/Gzmc/Ctsz/Sfrp1/Erap1/Prss30/C…
BP	GO:0002230	positive regulation of defense response to virus by host	18	0.65453	2.08087	0.000475308	0.0050128	0.00374148	2200	tags=61%, list=19%, signal=49%	Sting1/Zc3h12a/Tomm70a/Parp9/Ccl5/Il12b/Stat1/Il23a/Treml4/Pml/Hsp90aa1
MF	GO:0016746	acyltransferase activity	174	-0.331172	-1.62372	0.000476521	0.0050128	0.00374148	2629	tags=37%, list=23%, signal=29%	Tafazzin/Hhatl/Zdhhc24/Kat2a/Hgsnat/Ate1/Sat2/Osgep/Clock/Mboat2/Hadhb/Tada3/Cblb/Casd1/Gpam/Dlat/Crot/Nmt2/Pla2g15/Abhd5/Abhd8/Zdhhc7/Atf2/Zdhhc4/Scp2/Porcn/Mcm3ap/Sptssa/Zdhhc21/Acaa1b/Mettl8/Hmgcs1/Agpat3/Zdhhc8/Epc2/Cers2/Alas1/Med24/Abhd4/Cers5/Elp3/Lpcat3/Elovl1/Zdhhc9/Nat8f1/Ncoa1/Cers4/Lrat/Zdhhc3/Tada2a/Cs/Pafah1b3/Elovl5/Dbt/Hmgcs2/Ogt/Kat6b/Fasn/Gnpat/Acat1/Pafah2/Slc27a3/Acly/Acaa2
BP	GO:0070942	neutrophil mediated cytotoxicity	13	0.711956	2.06292	0.00047665	0.0050128	0.00374148	371	tags=38%, list=3%, signal=37%	Cxcl5/Cxcl1/Trem1/Myd88/Ncf1
BP	GO:1901652	response to peptide	308	0.267158	1.49817	0.000481312	0.00505447	0.00377258	1565	tags=23%, list=14%, signal=20%	Ptpn2/Il1b/Tnfaip3/Slc39a14/Fcgr2b/Socs3/Adora2b/Irf1/Anxa1/Ptpn1/Nfe2l2/Ripk2/Nfkbia/Prkcd/Egr2/Stat2/Irf5/Timeless/Serpina3m/Nfkb1/Serpina3n/Ceacam1/Eif6/Pld1/Atp1a3/Vcam1/Stat3/Xbp1/Gja1/Socs1/Rab15/Abcc1/Nr4a3/Gdf15/Egr1/H2az1/Cry1/Srsf5/Rela/Insig2/Tlr6/Stat1/Chrna7/Srsf3/Nck1/Serpina3c/Reg3g/Rps6kb1/Reg1/Agtrap/Reg3d/Stat6/Tlr4/Stxbp3/Vgf/Cyp11a1/Stat5a/Sh2b2/Socs2/Mmp9/Gcgr/Rpe65/Ptprj/Ikb…
BP	GO:0031664	regulation of lipopolysaccharide-mediated signaling pathway	19	0.612709	1.98917	0.000495843	0.00519952	0.00388084	1319	tags=53%, list=12%, signal=47%	Tnfaip3/Trim30d/Trim12a/Trim30a/Trim12c/Ly96/Trib1/Cx3cl1/Traf6/Cd180
CC	GO:0043209	myelin sheath	161	-0.336019	-1.63272	0.00049903	0.00522535	0.00390012	3643	tags=48%, list=32%, signal=33%	Atp1a1/Mif/Slc25a4/Pten/Atp5o/Tufm/Sucla2/Pdia3/Nsf/Uqcrc2/Idh3a/Cltc/Jam3/Eno1/Mdh1/Cnp/Gstm1/Gpi1/Pgam1/Ldhb/Slc25a12/Tspan2/Sirt2/Dnm1/Stxbp1/Msn/Exoc4/Ndufv2/Gdi1/Ehd3/Vdac2/Dlat/Scrib/Tubb4a/Gnao1/Ndufs3/Cd59a/Cox5b/Ndufa10/Car2/Atp6v1a/Pllp/Septin8/Napa/Pdha1/Atp5h/Septin4/Bcl2/Mpdz/Llgl1/Syn2/Prkci/Uqcrc1/Pard3/Cryab/Aco2/Ncam1/Myh14/Pebp1/Sptan1/Immt/Atp5b/Atp5c1/Vcp/Plcb1/Vdac1/Slc25a3/P…
BP	GO:0030510	regulation of BMP signaling pathway	78	-0.40904	-1.77365	0.000507257	0.00530381	0.00395869	2095	tags=38%, list=18%, signal=32%	Sfrp2/Cdh5/Fbn1/Sox11/Tbx20/Bmp4/Smad7/Trim33/Numa1/Smurf2/Lrp2/Tcf7l2/Pparg/Sulf1/Smurf1/Twsg1/Neo1/Htra1/Fstl3/Smad6/Htra3/Kdr/Fzd1/Spg20/Abl1/Hes1/Wnt5a/Ski/Bambi/Tob1
MF	GO:0042813	Wnt-activated receptor activity	12	-0.720174	-1.95173	0.000511921	0.00534484	0.00398931	2469	tags=75%, list=22%, signal=59%	Fzd4/Lrp5/Lrp6/Pkd1/Fzd1/Fzd2/Fzd6/Fzd8/Fzd7
BP	GO:0005977	glycogen metabolic process	58	-0.443331	-1.79823	0.000514365	0.00534718	0.00399105	3352	tags=52%, list=29%, signal=37%	Mtor/Gnmt/Cd36/Ppp1r3g/Adra1b/Inpp5k/Slc37a4/Akt1/Grb10/Adrb1/Gyg/Gaa/Igf2/Phka1/Nr1d1/Tcf7l2/Pcdh12/Ppp1ca/C1qtnf2/Ppp1r3c/Prkag3/Sorbs1/Pfkm/Ugp2/Gys1/Agl/Prkag2/Acadm/Pygm/Pygb
BP	GO:0006073	cellular glucan metabolic process	58	-0.443331	-1.79823	0.000514365	0.00534718	0.00399105	3352	tags=52%, list=29%, signal=37%	Mtor/Gnmt/Cd36/Ppp1r3g/Adra1b/Inpp5k/Slc37a4/Akt1/Grb10/Adrb1/Gyg/Gaa/Igf2/Phka1/Nr1d1/Tcf7l2/Pcdh12/Ppp1ca/C1qtnf2/Ppp1r3c/Prkag3/Sorbs1/Pfkm/Ugp2/Gys1/Agl/Prkag2/Acadm/Pygm/Pygb
BP	GO:0044042	glucan metabolic process	58	-0.443331	-1.79823	0.000514365	0.00534718	0.00399105	3352	tags=52%, list=29%, signal=37%	Mtor/Gnmt/Cd36/Ppp1r3g/Adra1b/Inpp5k/Slc37a4/Akt1/Grb10/Adrb1/Gyg/Gaa/Igf2/Phka1/Nr1d1/Tcf7l2/Pcdh12/Ppp1ca/C1qtnf2/Ppp1r3c/Prkag3/Sorbs1/Pfkm/Ugp2/Gys1/Agl/Prkag2/Acadm/Pygm/Pygb
BP	GO:0120039	plasma membrane bounded cell projection morphogenesis	488	-0.262733	-1.45436	0.000523703	0.00543643	0.00405767	2898	tags=32%, list=25%, signal=25%	Kif1a/Igf1r/Vangl2/Nckap1/Robo1/Gfra3/Cnp/Sema3d/Cxcl12/Efna1/Dhx36/Efna4/Gas7/Rab10/Ngef/Tubb2b/Dicer1/Dnm3/Zeb2/Numb/Fzd4/Ptprs/Clasp2/Map6/Gap43/Stk25/Matn2/Stxbp1/Auts2/Cfl1/Mef2a/Gdi1/Flrt3/App/Slc25a46/Limk1/Plxnd1/Slit2/Ddr1/Rac1/Wnt3a/Apbb1/Baiap2/Dst/Fxn/Tmem106b/Wasl/Sema3e/Taok2/Fgfr2/Dip2a/Ulk1/Nptn/Farp1/Coro1c/Ndn/Cul7/Id1/Camk2b/Tiam1/Top2b/Ntrk2/Ptprf/Ttl/Tgfb2/Foxp1/Cux1/Notch3/R…
BP	GO:0045672	positive regulation of osteoclast differentiation	26	0.564312	1.99152	0.000536344	0.00555967	0.00414965	976	tags=38%, list=9%, signal=35%	Ccl3/Ccr1/Tnf/Csf1/Ifng/Ccl5/Il12b/Fos/Traf6/Tyrobp
BP	GO:0018205	peptidyl-lysine modification	248	-0.302013	-1.56065	0.000539342	0.00558273	0.00416686	3830	tags=47%, list=34%, signal=32%	Brca2/Per1/Sox4/Setmar/Glyr1/Smc5/Pias4/Kat5/Mecp2/Kdm1a/Ing5/Phf20/Atpsckmt/Atg5/Kdm4b/Nelfe/Smyd3/Gata3/Gata2/Suv39h1/Eef1akmt2/Kmt5c/Epc1/Eid1/Wbp2/Ing4/Hmg20b/Mbd3/Msl1/Kdm4c/Ezh1/N6amt1/Pias1/Kat2a/Cbx4/Hdac2/Arrb1/Sirt2/Ctbp1/Sirt3/P3h3/Atrx/Auts2/Sumo3/Rps6ka4/Tada3/Dmap1/App/Pygo2/Wdr82/Ndufab1/Dpy30/Airn/Apbb1/Ash2l/Ehmt2/Plod1/Paxip1/Kmt2b/Atf2/Dip2a/Dnmt1/Park7/Jarid2/Ncoa6/Ep400/Rbbp5…
MF	GO:0002020	protease binding	124	0.336516	1.66083	0.000549925	0.00568413	0.00424255	1360	tags=22%, list=12%, signal=19%	Tnfaip3/Timp1/Tnf/Bcl10/Adamts4/Ripk2/Serpinb6b/Il1r1/Rffl/Csta2/Cd177/Xbp1/F3/Sumo1/Cflar/Bdkrb2/Flot1/Rnf139/Itgav/Sell/Tnfrsf1a/Serpinb9/Serpinb9b/Casp12/Polg/Tnfrsf23/Riok3
BP	GO:2001028	positive regulation of endothelial cell chemotaxis	15	-0.665374	-1.93437	0.000557792	0.00575721	0.0042971	2060	tags=53%, list=18%, signal=44%	Pdgfb/Fgfr1/Met/Shh/Fgf18/Sema5a/Kdr/Snai2
BP	GO:2000232	regulation of rRNA processing	11	0.745283	2.03862	0.00056384	0.00581134	0.00433749	1693	tags=64%, list=15%, signal=54%	Wdr43/Heatr1/Wdr75/Riok2/Dimt1/Shq1/Ncl
BP	GO:0042060	wound healing	272	0.266033	1.47583	0.000567384	0.00583952	0.00435853	1145	tags=19%, list=10%, signal=18%	Il6/Plek/Ccl2/Hif1a/Timp1/Tfpi2/Tnf/Mmp12/Anxa1/F10/Nfe2l2/Selp/Sdc4/Prkcd/Hmox1/Hbegf/Tnfrsf12a/Ceacam1/Plet1/Syk/Cxadr/Ptger4/Xbp1/F3/Slc12a2/Thbs1/Gja1/Proz/St3gal4/Cflar/S100a9/B4galt1/Fcer1g/Gna13/Entpd1/Cx3cl1/Fgg/Pdpn/Cdkn1a/Adra2b/Tgfb1/C3/Srsf6/Slc11a1/Serpina10/Reg3g/Procr/Tec/Rap2b/Tlr4/Stxbp3/Lyst/Ccr2
MF	GO:0008528	G protein-coupled peptide receptor activity	103	0.346579	1.65507	0.000573143	0.00589041	0.00439651	2652	tags=37%, list=23%, signal=29%	Gpr84/Ccr1/Ogfr/Fpr1/Bdkrb1/Ccrl2/Ccr5/Bdkrb2/Cxcr2/Oprl1/Mc1r/Gpr35/Agtrap/Ccr2/Sstr3/Fpr-rs4/Avpr1b/Nmur2/Gcgr/Ntsr1/Rxfp2/Galr2/Oprk1/Nlrp6/Ackr3/Crcp/Nmbr/Sstr4/Tacr1/Ltb4r1/Sstr1/Adcyap1r1/Tacr3/Ghrhr/Npy5r/Npy6r/Cckbr/Xcr1
BP	GO:0042119	neutrophil activation	22	0.588702	2.0118	0.000578847	0.00594058	0.00443396	1987	tags=55%, list=17%, signal=45%	Prkcd/Myd88/Syk/Cd177/Ccl5/Fcer1g/Cxcr2/Fcgr4/Tyrobp/Il18/Itgb2/Itgb2l
BP	GO:0070231	T cell apoptotic process	49	0.45389	1.90049	0.000583328	0.00597808	0.00446195	1023	tags=31%, list=9%, signal=28%	Arg2/Hif1a/Bcl10/Adam8/Pnp/Nfkbid/St3gal1/Ceacam1/Cd274/Ido1/Ccl5/Fasl/Siglec1/Serpinb9/Bak1
BP	GO:0070232	regulation of T cell apoptotic process	38	0.479674	1.89197	0.000588088	0.00601832	0.00449198	925	tags=32%, list=8%, signal=29%	Arg2/Hif1a/Adam8/Pnp/Nfkbid/St3gal1/Ceacam1/Cd274/Ido1/Ccl5/Siglec1/Serpinb9
BP	GO:0070265	necrotic cell death	45	0.462735	1.89664	0.000605099	0.00618365	0.00461538	1314	tags=33%, list=12%, signal=30%	Birc3/Tnf/Birc2/Tlr3/Zbp1/Nupr1/Fth1/Traf2/Cflar/Cyld/Casp1/Tmem123/Fasl/Oga/Tnfrsf23
BP	GO:0032689	negative regulation of interferon-gamma production	26	0.559272	1.97374	0.000609243	0.00621721	0.00464043	2056	tags=42%, list=18%, signal=35%	Il33/Zc3h12a/Cd274/Pglyrp1/Il20rb/Ddit3/Vsir/Tlr4/Il10/Nlrp6/Il36rn
BP	GO:0042255	ribosome assembly	35	0.496987	1.90075	0.00061282	0.00624489	0.00466109	824	tags=29%, list=7%, signal=27%	Rrs1/Eif6/Nip7/Mrto4/Brix1/Fastkd2/Ddx3x/Nop2/Ppan/Rpf2
BP	GO:0046849	bone remodeling	80	0.375926	1.7209	0.000616881	0.00627607	0.00468437	2334	tags=38%, list=20%, signal=30%	Il6/Snx10/Adam8/Acp5/Tcirg1/Ceacam1/Syk/Ptger4/Calca/Gja1/Dcstamp/Itgav/Spp1/Fcgr4/Ctsk/Traf6/Hamp/Epha2/Spp2/S1pr1/Fshb/Enpp1/Rac2/Ubash3b/Hnf1a/Ihh/Src/Sfrp1/Slc34a1/Mitf
CC	GO:0000118	histone deacetylase complex	55	-0.456643	-1.83063	0.000617618	0.00627607	0.00468437	2942	tags=51%, list=26%, signal=38%	Rbbp7/Mbd3/Rbbp4/Csnk2a1/Hdac2/Hr/Chd3/Dmap1/Sap18/Hdac1/Ncor1/Sap30l/Ep400/Sap130/Ing3/Ruvbl2/Mecom/Ing2/Hdac11/Hdac3/Hdac8/Gatad2a/Cbx5/Mta3/Mta1/Rcor3/Anp32e/Kdm3a
BP	GO:0007052	mitotic spindle organization	89	-0.388778	-1.70871	0.000621674	0.00630842	0.00470851	3728	tags=48%, list=33%, signal=33%	Smc1a/Aurka/Tpx2/Mecp2/Rhoa/Cep192/Nuf2/Cltc/Aurkb/Spc25/Hnrnpu/Lsm14a/Plk1/Map4/Prc1/Chek2/Kpnb1/Racgap1/Clasp2/Dync1h1/Dctn1/Ckap5/Arhgef10/Cdc20/Wrap73/Numa1/Dctn2/Ralbp1/Spast/Tacc2/Ptpa/Nin/Smc3/Aaas/Stmn1/Vcp/Dctn6/Golga2/Eml3/Pkd1/Clasp1/Gpsm2/Tubg1
BP	GO:0000462	maturation of SSU-rRNA from tricistronic rRNA transcript (SSU-rRNA, 5.8S rRNA, LSU-rRNA)	20	0.606389	2.00362	0.000624258	0.00632575	0.00472145	1608	tags=45%, list=14%, signal=39%	Rrs1/Heatr1/Ngdn/Rrp36/Utp23/Tbl3/Fcf1/Utp4/Utp6
BP	GO:0045058	T cell selection	45	0.461571	1.89186	0.000625785	0.00633235	0.00472637	2232	tags=38%, list=20%, signal=31%	Il6/Ptpn2/Batf/Syk/Stat3/Cyld/Tgfb1/Ptprc/Stat6/Il23a/Aire/Il6ra/Cd3g/Ly9/Cd3d/Otud5/Tox
BP	GO:0051301	cell division	431	-0.266016	-1.44979	0.000631935	0.00638563	0.00476614	3317	tags=37%, list=29%, signal=27%	Itgb1bp1/Pdgfa/Nuf2/Nedd9/Lrrcc1/Zfyve19/Aspm/Cdc6/Cltc/Aurkb/Ccna2/Spc25/Anapc4/Wwtr1/Hnrnpu/Arhgef2/Anxa11/Anapc13/Top2a/Plk1/Babam2/Mdk/Arl3/Birc6/Cdc14b/Cep55/Anapc7/Cdc25c/Cdk1/Syce2/Evi5/Igf1r/Mark4/Nek9/Triobp/Vangl2/Map4/Unc119/Prc1/Dctn3/Chek2/Chmp7/Cdca5/Ankle2/Lig1/Cdca8/Tafazzin/Racgap1/Rab10/Dicer1/Sox5/Cdk2/Numb/Clasp2/Sirt2/Cks1b/Sac3d1/Sptbn1/Katnb1/Dync1h1/Tnks/Cfl1/Haus7/Dctn1/N…
BP	GO:0010543	regulation of platelet activation	33	0.5113	1.94352	0.000635879	0.00641651	0.00478919	2442	tags=55%, list=21%, signal=43%	Il6/Plek/Selp/Prkcd/Ceacam1/Syk/Fcer1g/Fgg/Pdpn/Tec/Tlr4/Ptprj/Il6ra/Txk/Ubash3b/Cd9/Hrg/Pdgfra
MF	GO:0019842	vitamin binding	101	-0.372916	-1.67336	0.000639356	0.0064426	0.00480866	2126	tags=31%, list=19%, signal=25%	Ddc/Hlcs/Plod1/Aldh1a2/Rbp1/Ttpa/Plod2/Pdxk/Ogfod3/Kyat1/Alas1/Slc46a1/Srr/Cd320/Ogdh/Mmut/Nfs1/Lrat/Phykpl/Ilvbl/Tkt/Got2/Csad/Adh7/P3h2/Ggcx/Egln1/Fasn/Mtarc2/Pygm/Pygb
BP	GO:0021915	neural tube development	144	-0.347188	-1.66018	0.000646833	0.00650887	0.00485813	2904	tags=42%, list=25%, signal=32%	Glmn/Vangl2/Nckap1/Coq7/Dchs1/Foxa2/Traf3ip1/Kat2a/Ttbk2/Zeb2/Ovol2/Cfl1/Grhl2/Nodal/Sfrp2/Prkacb/Wnt3a/Tsc1/Sox11/Scrib/Aldh1a2/Bmp4/Med12/Foxa1/Tgfb2/Tmem107/Inka1/Ift122/Tulp3/Lrp2/Tcf7l2/Enah/Mthfd1/Kif3a/Lrp6/Wdr19/Gli2/Cby1/Arid1a/Kdm6a/Tsc2/Gatad2a/Shh/Sall2/Rarg/Cited2/Cc2d2a/Fzd1/Abl1/Specc1l/Fzd2/Hes1/Fzd6/Wnt5a/Ptk7/Ptch1/Cthrc1/Ski/Opa1/Smo/Gas1
BP	GO:0052372	modulation by symbiont of entry into host	37	0.484661	1.90786	0.000649452	0.00652613	0.00487101	949	tags=32%, list=8%, signal=30%	Trim30d/Trim12a/Trim30a/Ptx3/Trim12c/Ifitm1/Trim21/Ifitm3/Nbn/Itgav/Trim25/Ifitm2
BP	GO:0002922	positive regulation of humoral immune response	14	0.668159	1.96481	0.000659555	0.00661845	0.00493991	1766	tags=50%, list=15%, signal=42%	Il1b/Tnf/Hpx/C3/Ptprc/Fcer2a/Il17f
BP	GO:0002418	immune response to tumor cell	25	0.544043	1.90774	0.000667159	0.00668547	0.00498993	2529	tags=56%, list=22%, signal=44%	Muc4/Ceacam1/Cd274/Pvr/Il12b/Xcl1/Cd24a/Crtam/Klrk1/Klre1/Gsdme/Slc22a13/Hrg/Hspd1
BP	GO:0010818	T cell chemotaxis	16	0.646783	1.98416	0.000672273	0.00672739	0.00502122	1145	tags=56%, list=10%, signal=51%	Cxcl10/Cxcl16/Cxcl13/Adam17/Slc12a2/Ccl5/Xcl1/Tnfsf14/Ccr2
MF	GO:0003682	chromatin binding	455	-0.259089	-1.41863	0.000675071	0.00674604	0.00503514	3199	tags=36%, list=28%, signal=27%	Cdc6/Morc2a/Gata2/Dhx9/Akap8/Kmt5c/Tle4/Pclaf/Pbrm1/Hnrnpu/Wbp2/Zeb1/Top2a/Cic/Zfp386/Nkap/Cdk1/Mbd3/Hmgn3/Tcf4/Fus/Ercc1/Msl1/Zfx/Coq7/Cdyl/Six1/Gata6/Ezh1/Gper1/Foxa2/Ncoa2/Kdm5a/Nap1l4/Twist2/Bap1/Mrnip/Kat2a/Cbx4/Hdac2/Tdrd3/Supt5/Sirt2/Zfp354b/Ctbp1/Atrx/Tspyl2/Pkn1/Stat5b/Hr/Phc3/Auts2/Ovol2/Clock/Mef2a/Ncaph/App/Ar/Grhl2/Thrb/Pygo2/Wdr82/Ttc5/Cenpb/Prmt5/Apbb1/Ehmt2/Sfmbt1/Atxn7/Atf2/Srebf…
BP	GO:1900225	regulation of NLRP3 inflammasome complex assembly	12	0.704474	1.98854	0.000678197	0.00676455	0.00504896	1671	tags=67%, list=15%, signal=57%	Trim30a/Myd88/Mefv/Ddx3x/Eif2ak2/Tlr6/Tlr4/Dhx33
BP	GO:2000108	positive regulation of leukocyte apoptotic process	28	0.546954	1.96167	0.000678796	0.00676455	0.00504896	1271	tags=46%, list=11%, signal=41%	Anxa1/Adam8/Nfkbid/Ceacam1/Cd274/Ido1/Ccl5/Nr4a3/Myc/Siglec1/Cd24a/Pik3cd/Il10
BP	GO:0032069	regulation of nuclease activity	18	0.64474	2.04974	0.000685225	0.00681601	0.00508737	1189	tags=39%, list=10%, signal=35%	Oasl1/Prkcd/Oas1b/Oasl2/Abce1/Oas3/Oas1e
CC	GO:0070603	SWI/SNF superfamily-type complex	57	-0.4502	-1.8138	0.000685846	0.00681601	0.00508737	3396	tags=54%, list=30%, signal=38%	Smarcc2/Smarcd1/Gatad2b/Pbrm1/Rbbp7/Mbd3/Ino80b/Rbbp4/Csnk2a1/Hdac2/Hmgxb4/Ss18/Chd3/Dmap1/Arid2/Hdac1/Ep400/Ing3/Smarcc1/Ruvbl2/0610010K14Rik/Arid1a/Gatad2a/Mta3/Dpf2/Mta1/Smarcd2/Bptf/Anp32e/Smarca2/Smarcd3
BP	GO:0010575	positive regulation of vascular endothelial growth factor production	23	0.586161	2.01298	0.000687845	0.00682649	0.00509519	1182	tags=48%, list=10%, signal=43%	Il6/Il1b/Hif1a/Adora2b/C3ar1/Ptgs2/C5ar1/Cyp1b1/Cxcl17/C3/Atf4
CC	GO:0030687	preribosome, large subunit precursor	18	0.644062	2.04759	0.000695228	0.00687077	0.00512824	1558	tags=56%, list=14%, signal=48%	Rrs1/Eif6/Nip7/Rrp15/Mrto4/Ppan/Mak16/Ftsj3/Wdr74/Wdr12
BP	GO:0002423	natural killer cell mediated immune response to tumor cell	11	0.738265	2.01942	0.000695908	0.00687077	0.00512824	1534	tags=55%, list=13%, signal=47%	Ceacam1/Pvr/Il12b/Crtam/Klrk1/Klre1
BP	GO:0002855	regulation of natural killer cell mediated immune response to tumor cell	11	0.738265	2.01942	0.000695908	0.00687077	0.00512824	1534	tags=55%, list=13%, signal=47%	Ceacam1/Pvr/Il12b/Crtam/Klrk1/Klre1
CC	GO:0045335	phagocytic vesicle	80	0.372254	1.70409	0.000696111	0.00687077	0.00512824	1859	tags=34%, list=16%, signal=28%	Clec4e/Rab20/Irgm1/Rab32/Adam8/Tcirg1/Syk/Tlr7/Vamp8/Cybb/Tlr1/Tap1/H2-Q10/Slc11a1/Mpeg1/Dmbt1/Rab5a/Stxbp3/Pikfyve/Syt11/Cdc42ep4/H2-K1/Tapbp/Rab11a/Tlr9/Vamp4/Abca1
BP	GO:0015711	organic anion transport	252	0.274447	1.50497	0.00069926	0.00689243	0.00514441	3125	tags=37%, list=27%, signal=27%	Arg2/Il1b/Slc6a14/Nfkbie/Anxa1/Slc7a2/P2ry2/Prkcd/Cftr/Ceacam1/Syk/Ptges/Slc12a2/Slc9a3r1/Ace2/Gja1/Abcc1/Myc/Slc13a2/Bdkrb2/Kmo/Cd47/Slc16a1/Lrrc8c/Slc6a20a/Slc11a1/Aqp9/Slc10a6/Htr2c/Slc22a7/Hrh2/Car4/Slc16a6/Slc3a2/Slc7a1/Avpr1b/Nmur2/Adora2a/Slc17a2/Ntsr1/Acsl4/Trpc4/Slc37a2/Slc25a18/Slc16a3/Abcb11/Slc6a20b/Abcc5/Slc7a8/Rgs4/Slc7a3/Nfe2l1/Ceacam2/Sstr4/Slc4a9/Hnf1a/Septin2/Pla2g10/Abcc10/Slc1…
BP	GO:0002420	natural killer cell mediated cytotoxicity directed against tumor cell target	10	0.755487	2.02967	0.000701391	0.00689463	0.00514605	1534	tags=60%, list=13%, signal=52%	Ceacam1/Pvr/Il12b/Crtam/Klrk1/Klre1
BP	GO:0002858	regulation of natural killer cell mediated cytotoxicity directed against tumor cell target	10	0.755487	2.02967	0.000701391	0.00689463	0.00514605	1534	tags=60%, list=13%, signal=52%	Ceacam1/Pvr/Il12b/Crtam/Klrk1/Klre1
MF	GO:0016829	lyase activity	145	-0.34636	-1.65877	0.000703197	0.00690299	0.00515229	3000	tags=42%, list=26%, signal=31%	Tpi1/Asl/Dglucy/Eno1/Npr1/Gucy1b1/Aldoc/Hmbs/Cdyl/Pam/Ogg1/Me2/Hmgcll1/Eci1/Gucy1a2/Ddc/Fech/Neil1/Nthl1/Cyp2s1/Tkfc/Car2/Me1/Park7/Adcy3/Tsen34/Adcy8/Car8/Gucy1a1/Pm20d1/Echdc1/Cenpv/Kyat1/Paics/Naxd/Mgst3/Adcy6/Apmap/Aco2/Ddt/Srr/Hacd3/Pck1/Xrcc6/Glo1/Fahd1/Phykpl/Ilvbl/Car5b/Npr2/Csad/Ggcx/Hsd17b4/Echs1/Fasn/Echdc3/Adcy9/Ehhadh/Urod/Alad/Ltc4s
BP	GO:0070227	lymphocyte apoptotic process	67	0.399969	1.78465	0.00071176	0.00697757	0.00520795	1314	tags=30%, list=12%, signal=27%	Arg2/Hif1a/Bcl10/Adam8/Pnp/Nfkbid/St3gal1/Ceacam1/Cd274/Ido1/Ccl5/Myc/Il21/Fasl/Siglec1/Serpinb9/Bak1/Cd24a/Il10/Tnfrsf23
BP	GO:0098543	detection of other organism	12	0.70305	1.98453	0.000718385	0.00703297	0.00524931	1652	tags=58%, list=14%, signal=50%	Tlr2/Clec4n/Pglyrp1/Tlr1/Tlr6/Dmbt1/Naip2
BP	GO:0021794	thalamus development	12	-0.708218	-1.91933	0.000720015	0.00703939	0.0052541	1760	tags=50%, list=15%, signal=42%	Ncor1/Lrp6/Ncam1/Ogdh/Shh/Smo
BP	GO:1900017	positive regulation of cytokine production involved in inflammatory response	16	0.644963	1.97858	0.000722071	0.00704402	0.00525755	1083	tags=50%, list=9%, signal=45%	Il6/Hif1a/Tnf/Myd88/Stat3/Tlr6/Il17ra/Tlr4
MF	GO:0030414	peptidase inhibitor activity	122	0.339968	1.6693	0.000722438	0.00704402	0.00525755	2590	tags=34%, list=23%, signal=27%	Birc3/Timp1/Tfpi2/Birc2/Serpinb6b/Serpina3m/Serpina3n/Csta2/Slpi/C5ar1/Spint1/Wfdc3/Itih1/Itih4/Rps6ka3/C3/Serpinb9/Serpina3c/Serpinb9b/Serpina10/Tnfsf14/Serpina1f/Wfdc18/Ube2z/Serpini1/Cst12/Pcsk1n/Naip2/Rps6ka1/Cstdc1/Rock1/Ltf/Smr2/Csn2/Serpinb1b/Cst7/Naip1/Hrg/Serpinb6e/Spink12/Prdx5/Serpinb2
BP	GO:0035107	appendage morphogenesis	126	-0.353479	-1.65522	0.000731768	0.00711578	0.00531111	2674	tags=36%, list=23%, signal=28%	Lmbr1/Traf3ip1/Hdac2/Ttbk2/Dicer1/Zfp219/Prrx1/Lrp5/Atrx/Dlx6/Fbxw4/Grhl2/Sfrp2/Sox11/Mbnl1/Aldh1a2/Gna12/Fgfr2/Bmp4/Tbx4/Hdac1/Tgfb2/Tmem107/Ift122/Tulp3/Ece1/Fgfr1/Lrp6/Wdr19/Pbx2/Mecom/Gli2/Wnt9a/Shh/Gnas/Rarg/Map3k20/Bmpr1b/Fzd6/Tbx2/Wnt5a/Ptch1/Ski/Reck/Gas1
BP	GO:0035108	limb morphogenesis	126	-0.353479	-1.65522	0.000731768	0.00711578	0.00531111	2674	tags=36%, list=23%, signal=28%	Lmbr1/Traf3ip1/Hdac2/Ttbk2/Dicer1/Zfp219/Prrx1/Lrp5/Atrx/Dlx6/Fbxw4/Grhl2/Sfrp2/Sox11/Mbnl1/Aldh1a2/Gna12/Fgfr2/Bmp4/Tbx4/Hdac1/Tgfb2/Tmem107/Ift122/Tulp3/Ece1/Fgfr1/Lrp6/Wdr19/Pbx2/Mecom/Gli2/Wnt9a/Shh/Gnas/Rarg/Map3k20/Bmpr1b/Fzd6/Tbx2/Wnt5a/Ptch1/Ski/Reck/Gas1
BP	GO:0033033	negative regulation of myeloid cell apoptotic process	13	0.700019	2.02833	0.000734313	0.00713002	0.00532174	1540	tags=62%, list=13%, signal=53%	Fcgr2b/Clec5a/Ccr5/Ccl5/Fcer1g/Cxcr2/Stat5a/Il18
BP	GO:0036230	granulocyte activation	27	0.554039	1.9684	0.000735206	0.00713002	0.00532174	2239	tags=56%, list=20%, signal=45%	Prkcd/Myd88/Syk/Cd177/Ccl5/Fcer1g/Cxcr2/Fcgr4/Tyrobp/Ccr2/Il18/Itgb2/Itgb2l/Kars/Pi4k2a
BP	GO:0061564	axon development	352	-0.271499	-1.45609	0.000736366	0.0071317	0.00532299	2821	tags=34%, list=25%, signal=26%	Rnf6/Evl/Igf1r/Vangl2/Robo1/Gfra3/Cnp/Sema3d/Cxcl12/Efna1/Efna4/Nrep/Rab10/Tspan2/Tubb2b/Zeb2/Numb/Ptprs/Clasp2/Map6/Gap43/Stk25/Matn2/Stxbp1/Auts2/Gdi1/Flrt3/App/Slc25a46/Limk1/Plxnd1/Slit2/Ddr1/Rac1/Wnt3a/Apbb1/Dst/Fxn/Vash2/Sema3e/Taok2/Fgfr2/Ulk1/Nptn/Ndn/Tiam1/Top2b/Mmp2/Ntrk2/Ptprf/Ttl/Tgfb2/Foxp1/Notch3/Rtn4rl1/Ank3/Metrn/Ttc8/Ece1/Ptk2/Efnb2/Grcc10/Bcl2/Llgl1/Cdh4/Lrp2/Sema6a/Map1b/Enah/C…
BP	GO:0045766	positive regulation of angiogenesis	136	0.323879	1.62536	0.000777528	0.00751022	0.00560551	1310	tags=25%, list=11%, signal=22%	Il1b/Chil1/Hif1a/Zc3h12a/C3ar1/Nfe2l2/Btg1/Ccl11/Tlr3/Sphk1/Hmox1/Smad1/Cd40/Hk2/Stat3/Xbp1/F3/Thbs1/Adm/C5ar1/Lrg1/Ccl5/Cxcr2/Rhob/Cx3cl1/Cyp1b1/Pgf/C3/Tnfrsf1a/Jak1/Dll1/Pik3cd/Il10/Mmp9
BP	GO:1904018	positive regulation of vasculature development	136	0.323879	1.62536	0.000777528	0.00751022	0.00560551	1310	tags=25%, list=11%, signal=22%	Il1b/Chil1/Hif1a/Zc3h12a/C3ar1/Nfe2l2/Btg1/Ccl11/Tlr3/Sphk1/Hmox1/Smad1/Cd40/Hk2/Stat3/Xbp1/F3/Thbs1/Adm/C5ar1/Lrg1/Ccl5/Cxcr2/Rhob/Cx3cl1/Cyp1b1/Pgf/C3/Tnfrsf1a/Jak1/Dll1/Pik3cd/Il10/Mmp9
BP	GO:0070266	necroptotic process	24	0.562355	1.95418	0.000780658	0.00753038	0.00562056	1314	tags=38%, list=12%, signal=33%	Birc3/Tnf/Birc2/Tlr3/Zbp1/Cflar/Cyld/Fasl/Tnfrsf23
BP	GO:0050871	positive regulation of B cell activation	61	0.399872	1.72995	0.000787018	0.00758161	0.0056588	1271	tags=31%, list=11%, signal=28%	Il6/Pnp/Cd40/Syk/Xbp1/Ifng/Tnip2/Cdkn1a/Tirap/Tgfb1/Il21/Bst1/Ptprc/Atp11c/Stat6/Tlr4/Stat5a/Nckap1l/Il10
BP	GO:0015849	organic acid transport	220	0.28114	1.51083	0.000791409	0.00761375	0.00568279	2627	tags=31%, list=23%, signal=24%	Arg2/Il1b/Slc6a14/Nfkbie/Anxa1/Slc7a2/P2ry2/Prkcd/Ceacam1/Syk/Ptges/Slc12a2/Thbs1/Slc9a3r1/Ace2/Gja1/Abcc1/Myc/Slc13a2/Bdkrb2/Kmo/Plin2/Abcb1b/Slc16a1/Lrrc8c/Slc6a20a/Slc11a1/Aqp9/Rps6kb1/Slc10a6/Htr2c/Hrh2/Slc3a2/Slc7a1/Avpr1b/Nmur2/Adora2a/Ntsr1/Acsl4/Trpc4/Slc25a18/Slc16a3/Abcb11/Slc6a20b/Abcc5/Slc7a8/Rgs4/Slc7a3/Xk/Nfe2l1/Ceacam2/Sstr4/Hnf1a/Septin2/Pla2g10/Nmb/Slc22a13/Ppard/Pla2g2e/Slco1a4/…
BP	GO:0048844	artery morphogenesis	60	-0.447205	-1.81696	0.000796641	0.0076539	0.00571276	3210	tags=50%, list=28%, signal=36%	Apoe/Bmpr2/Lrp1/Mdk/Notch4/Six1/Prrx1/Hpgd/Arid2/Hey1/Pdgfrb/Jag1/Bmp4/Smad7/Ldlr/Tgfb2/Hey2/Notch3/Efemp2/Fkbp10/Efnb2/Dll4/Lrp2/Wnt11/Foxf1/Cited2/Hoxa1/Hes1/Tbx2/Eya1
BP	GO:0097193	intrinsic apoptotic signaling pathway	230	0.283271	1.53252	0.000797949	0.00765629	0.00571454	1238	tags=21%, list=11%, signal=19%	Bcl3/Ptpn2/Hif1a/Ikbke/Tnf/Ptpn1/Nfe2l2/Plscr1/Sod2/Ptgs2/Pnp/Tnfrsf1b/Nupr1/Hmox1/Pmaip1/Vnn1/Skil/Map2k1/Aen/Xbp1/Clu/Slc9a3r1/S100a8/Cebpb/Ier3/Cyld/Mcl1/S100a9/Myc/Bdkrb2/Nbn/Ddx3x/Ddit3/Plagl2/Cyp1b1/Cdkn1a/Marchf7/Cyct/Rrp8/Tnfrsf1a/Snw1/Nck1/Bak1/Gcg/Casp12/Apaf1/Atf4/Epha2/Gskip
BP	GO:1901224	positive regulation of NIK/NF-kappaB signaling	47	0.458719	1.88313	0.00080278	0.00769069	0.00574022	1864	tags=40%, list=16%, signal=34%	Tlr2/Il1b/Tnf/Tlr3/Sphk1/Cd86/Tlr7/Ddx3x/Eif2ak2/Mmp8/Ifi35/Rela/Traf6/Tnfsf14/Tlr4/Il18r1/Il18/Tlr9/Glrx
BP	GO:0030225	macrophage differentiation	33	0.507389	1.92865	0.000804042	0.00769069	0.00574022	822	tags=33%, list=7%, signal=31%	Tlr2/Ptpn2/Csf2/Csf1/Il34/Calca/Trib1/Nrros/Ifng/Id2/Tgfb1
BP	GO:0006112	energy reserve metabolic process	60	-0.446993	-1.8161	0.000804729	0.00769069	0.00574022	3352	tags=52%, list=29%, signal=37%	Mtor/Gnmt/Cd36/Ppp1r3g/Adra1b/Inpp5k/Slc37a4/Akt1/Grb10/Adrb1/Gyg/Gaa/Igf2/Phka1/Nr1d1/Tcf7l2/Pcdh12/Ppp1ca/C1qtnf2/Ppp1r3c/Prkag3/Sorbs1/Gnas/Pfkm/Ugp2/Gys1/Agl/Prkag2/Acadm/Pygm/Pygb
BP	GO:0070304	positive regulation of stress-activated protein kinase signaling cascade	96	0.348505	1.64448	0.000806677	0.00769913	0.00574652	1094	tags=23%, list=10%, signal=21%	Il1b/Zc3h12a/Fcgr2b/Dab2/Tnf/Gadd45b/Ripk2/Tlr3/Sphk1/Myd88/Traf2/Ceacam1/Gadd45g/Gadd45a/Xdh/Rell1/Eif2ak2/Mmp8/Tirap/Traf6/Tlr4/Traf3
BP	GO:0007608	sensory perception of smell	56	0.42583	1.83086	0.000815665	0.00777464	0.00580288	3429	tags=55%, list=30%, signal=39%	Cfap69/B3gnt2/Olfr64/Obp1a/Olfr156/Olfr1264/Omp/Olfr67/Olfr74/Olfr749/Olfr154/Syt10/Dmxl2/Pde4a/Olfr544/Olfr15/Olfr71/Olfr73/Olfr480/Olfr1509/Olfr68/Olfr66/Best2/Drd2/Nxnl2/Olfr159/Olfr70/Olfr112/Slc6a3/Olfr558/Olfr1508
BP	GO:0051783	regulation of nuclear division	103	-0.361336	-1.62568	0.000821811	0.00782291	0.0058389	4516	tags=60%, list=40%, signal=37%	Trip13/Zfp207/Bub3/Tpr/Prap1/Zfy2/Mad2l1bp/Mad2l1/Tex14/Chek1/Fbxo5/Drd3/Mad1l1/Bmp7/Ttk/Igf1/Cd28/Tom1l1/Rad1/Rps6ka2/Nusap1/Cep192/Wnt4/Aurkb/Anapc4/Mki67/Plk1/Anapc7/Igf1r/Sirt2/Lrp5/Calr/Igf2/Birc5/Pdgfb/Fbxw5/Cdc20/Anapc11/Atm/Pdgfrb/Fgfr2/Bmp4/Cul7/Camk2b/Zw10/Cdt1/Met/Eif4g3/Psmg2/Fzr1/Pebp1/Fgfr3/Sh2b1/Ccdc8/Edn3/Klhl22/Plcb1/Rad21/Pde3a/Wnt5a/Lcmt1/Tubg1
BP	GO:0032647	regulation of interferon-alpha production	23	0.581056	1.99545	0.000832652	0.00791568	0.00590814	2719	tags=70%, list=24%, signal=53%	Mmp12/Ifih1/Irf7/Tlr3/Zc3hav1/Tlr7/Tbk1/Ddx3x/Stat1/Tlr4/Tlr8/Tlr9/Chuk/Gbp4/Hspd1/Irf3
BP	GO:0072540	T-helper 17 cell lineage commitment	11	0.730497	1.99817	0.000838135	0.00795733	0.00593923	2073	tags=73%, list=18%, signal=60%	Il6/Batf/Stat3/Tgfb1/Il23a/Il6ra/Ly9/Otud5
MF	GO:0008236	serine-type peptidase activity	135	0.320285	1.60211	0.000843644	0.00799912	0.00597042	2641	tags=31%, list=23%, signal=24%	Ctsc/Cfb/Mmp13/F10/Rhbdl3/Adam17/St14/F3/Proz/Tpp2/Hp/Mmp8/Prss22/Gzmb/Prss44/Tmprss6/Mmp9/Klk1b27/Cela2a/C1ra/F12/Prss40/Mcpt2/Fap/Ltf/Masp2/Prss21/Plat/Plau/Gzmc/Prss30/2210010C04Rik/Plg/Prss3/Klk1b8/Ctrl/Prss55/Klk1b4/Prss37/Prss12/Habp2/Gzmm
BP	GO:0007250	activation of NF-kappaB-inducing kinase activity	12	0.697546	1.96899	0.000848999	0.00803934	0.00600044	1398	tags=58%, list=12%, signal=51%	Chil1/Traf2/Tlr1/Tirap/Traf6/Tlr4/Cops8
BP	GO:0050905	neuromuscular process	137	-0.336057	-1.58894	0.000859033	0.00811755	0.00605882	3373	tags=40%, list=30%, signal=29%	Tnnt1/Mtor/Pcdh15/Grin2a/Penk/Xrcc1/Adcy5/Tnni2/Kcna1/Vti1a/Icmt/Spr/Casq1/Kcnq1/Psap/Myh8/Gaa/Dctn1/App/Ei24/Nr4a1/Fxn/Atp2a1/Gigyf2/Herc1/Kcnma1/Dmpk/Myo7a/Rac3/Tnnc2/Pomk/Camk2b/Chrnb1/Atp2b2/Zmpste24/Tpp1/Grcc10/Aplp2/Myh14/Gba/Bace1/Parp1/Pde8b/Myh7/Hoxa1/Spg20/Tmem150c/Aph1b/Abl1/Atxn2/Pnkd/Myh10/Bscl2/Pmp22/Dmd
BP	GO:0010256	endomembrane system organization	327	-0.273989	-1.45751	0.000859505	0.00811755	0.00605882	3346	tags=39%, list=29%, signal=28%	Yipf4/Map2k2/Gcc2/Sptssb/Cog4/Spesp1/Vamp1/Atl2/Cplx2/Cltc/Pacsin3/Prkd1/Sec16a/Snx19/Aktip/Cav2/Plk1/Vti1a/Cdk1/Emc6/Rab5b/Esyt1/Abcg1/Tmed10/Huwe1/Syt7/Akt1/Rab33b/Chmp7/Gper1/Ankle2/Cert1/Casq1/Get4/Rab30/Abcd2/Rab10/Psap/Clasp2/Stk25/Dnm1/Stxbp1/Arl6ip1/Sptbn1/Stx17/Rab2a/Dctn1/Ehd3/Ar/Sec16b/Tmed3/Nup93/Sypl2/Lman1/Mmgt1/P2rx7/Slc4a1/Prmt5/Zbed3/Tlcd2/Baiap2/Degs1/Dmpk/Wasl/Coro7/Coro1c/Dym/…
BP	GO:0002279	mast cell activation involved in immune response	41	0.463457	1.84771	0.000872679	0.00822048	0.00613564	581	tags=24%, list=5%, signal=23%	Adora2b/Il13ra2/Hmox1/Syk/Snap23/Vamp8/Fgr/Nr4a3/Il4ra/Fcer1g
BP	GO:0043303	mast cell degranulation	41	0.463457	1.84771	0.000872679	0.00822048	0.00613564	581	tags=24%, list=5%, signal=23%	Adora2b/Il13ra2/Hmox1/Syk/Snap23/Vamp8/Fgr/Nr4a3/Il4ra/Fcer1g
BP	GO:0071624	positive regulation of granulocyte chemotaxis	25	0.534386	1.87388	0.000905056	0.00851436	0.00635499	1725	tags=44%, list=15%, signal=37%	Il1b/C3ar1/C5ar1/Cxcr2/Tirap/Xcl1/Sell/Lbp/Nckap1l/Il23a/Rac2
BP	GO:0032695	negative regulation of interleukin-12 production	13	0.694381	2.01199	0.000919104	0.00863528	0.00644524	1621	tags=62%, list=14%, signal=53%	Tlr2/Irak3/Acp5/Nfkb1/Thbs1/Mefv/Il10/Tlr8
BP	GO:0043299	leukocyte degranulation	59	0.418582	1.80907	0.000923778	0.00866792	0.00646961	2653	tags=42%, list=23%, signal=33%	Adora2b/Il13ra2/Hmox1/Syk/Snap23/Cd177/Vamp8/Fgr/Nr4a3/Il4ra/Fcer1g/Ccr2/Nckap1l/Fes/Rac2/Gab2/Itgb2/Itgb2l/Coro1a/Pld2/Pi4k2a/Ms4a2/Myo1f/Mrgpra3/Gata1
BP	GO:0009611	response to wounding	342	0.255125	1.45052	0.000937397	0.00878429	0.00655647	1145	tags=18%, list=10%, signal=17%	Il6/Plek/Ccl2/Tnfaip3/Hif1a/Timp1/Tfpi2/Tnf/Mmp12/Anxa1/F10/Nfe2l2/Selp/Sdc4/Prkcd/Sod2/Zfp36/Hmox1/Hbegf/Tnfrsf12a/Lcp1/Adam17/Ceacam1/Plet1/Syk/Cxadr/Ptger4/Map2k1/Xbp1/F3/Slc12a2/Thbs1/Gja1/Adm/Proz/St3gal4/Cflar/S100a9/B4galt1/Fcer1g/Gna13/Entpd1/Cx3cl1/Fgg/Pdpn/Cdkn1a/Srsf5/Adra2b/Tgfb1/C3/Srsf6/Slc11a1/Serpina10/Tyrobp/Reg3g/Procr/Tec/Rap2b/Tlr4/Stxbp3/Lyst/Cd24a/Ccr2
BP	GO:0003279	cardiac septum development	95	-0.384699	-1.70911	0.000939727	0.00879472	0.00656425	2070	tags=34%, list=18%, signal=28%	Plxnd1/Slit2/Sox11/Hey1/Ap2b1/Tbx20/Fgfr2/Jag1/Bmp4/Smad7/Dctn5/Tgfb2/Hey2/Lrp2/Wnt11/Lrp6/Parva/Zfpm2/Ndst1/Smad6/Cited2/Fzd1/Fzd2/Hes1/Egln1/Tbx2/Wnt5a/Ptk7/Heyl/Myh10/Smo/Snx17
BP	GO:0002888	positive regulation of myeloid leukocyte mediated immunity	17	0.635367	1.99643	0.000942903	0.00881303	0.00657792	1987	tags=65%, list=17%, signal=54%	Cxcl1/Cd177/Fcgr3/Fcer1g/Fcgr1/Stap1/C3/Tyrobp/Ddx21/Itgb2/Itgb2l
BP	GO:1902916	positive regulation of protein polyubiquitination	11	0.727684	1.99048	0.000949885	0.00886682	0.00661806	1106	tags=64%, list=10%, signal=58%	Birc3/Birc2/Fbxo4/Ddx3x/Marchf7/Hamp2/Hamp
BP	GO:0048535	lymph node development	23	0.576177	1.97869	0.000956773	0.00891959	0.00665745	2727	tags=61%, list=24%, signal=46%	Nfkb2/Cxcl13/Nfkb1/Id2/Pdpn/Tgfb1/Ltb/Polb/Ikzf1/Il7r/Ltbr/Tox/Tnfsf11/Tlx1
BP	GO:0035601	protein deacylation	83	-0.386569	-1.68935	0.000971906	0.00903735	0.00674534	2647	tags=40%, list=23%, signal=31%	Kdm5a/Ppt1/Hdac2/Notum/Sirt2/Ctbp1/Sirt3/Abhd12/Tada3/Pink1/Ndn/Hdac1/Ncor1/Spred2/Nek3/Sirt4/Abhd17a/Ing2/Dysf/Hdac11/Hdac3/Hdac8/Ndst1/Fnta/Mta3/Mta1/Lpin1/Tada2a/Srebf1/Rcor3/Sirt5/Tcf21/Lyplal1
BP	GO:0098732	macromolecule deacylation	83	-0.386569	-1.68935	0.000971906	0.00903735	0.00674534	2647	tags=40%, list=23%, signal=31%	Kdm5a/Ppt1/Hdac2/Notum/Sirt2/Ctbp1/Sirt3/Abhd12/Tada3/Pink1/Ndn/Hdac1/Ncor1/Spred2/Nek3/Sirt4/Abhd17a/Ing2/Dysf/Hdac11/Hdac3/Hdac8/Ndst1/Fnta/Mta3/Mta1/Lpin1/Tada2a/Srebf1/Rcor3/Sirt5/Tcf21/Lyplal1
BP	GO:0080182	histone H3-K4 trimethylation	11	-0.727076	-1.92742	0.000986438	0.00916069	0.0068374	2128	tags=64%, list=19%, signal=52%	Wdr82/Kmt2b/Ncoa6/Ctr9/Kmt2e/Setd1b/Ogt
BP	GO:0032874	positive regulation of stress-activated MAPK cascade	94	0.349916	1.64692	0.00101176	0.00938376	0.0070039	1094	tags=23%, list=10%, signal=21%	Il1b/Zc3h12a/Fcgr2b/Dab2/Tnf/Gadd45b/Ripk2/Tlr3/Sphk1/Myd88/Traf2/Ceacam1/Gadd45g/Gadd45a/Xdh/Rell1/Eif2ak2/Mmp8/Tirap/Traf6/Tlr4/Traf3
CC	GO:0030686	90S preribosome	18	0.633858	2.01515	0.00101533	0.00940481	0.00701961	1875	tags=56%, list=16%, signal=47%	Mphosph10/Heatr1/Wdr36/Noc4l/Rrp36/Tbl3/Utp4/Wdr12/Utp6/Imp3
BP	GO:2000515	negative regulation of CD4-positive, alpha-beta T cell activation	23	0.573961	1.97108	0.00103952	0.00961656	0.00717766	1885	tags=43%, list=17%, signal=36%	Arg2/Zc3h12a/Irf1/Anxa1/Cd274/Il4ra/Vsir/Zfp35/Socs5/Runx1
MF	GO:0070403	NAD+ binding	12	-0.698056	-1.89179	0.00106236	0.00981526	0.00732596	2490	tags=67%, list=22%, signal=52%	Glud1/Sirt2/Sirt3/Hpgd/Sirt4/Sirt5/Ehhadh/Hadh
MF	GO:0003725	double-stranded RNA binding	58	0.414635	1.78614	0.00107672	0.00992159	0.00740532	1189	tags=28%, list=10%, signal=25%	Oasl1/Ifih1/Tlr3/Zbp1/Tlr7/Oas1b/Eif4a1/Oasl2/Dhx58/Eif2ak2/Adar/Yrdc/Oas3/Slc3a2/Ddx21/Oas1e
MF	GO:0005164	tumor necrosis factor receptor binding	26	0.543366	1.9176	0.00107799	0.00992159	0.00740532	1936	tags=50%, list=17%, signal=42%	Tnfsf9/Tnf/Traf2/Tnfsf10/Stat1/Fasl/Traf6/Tnfsf8/Tnfsf14/Traf3/Traf1/Ltb/Nucb2
BP	GO:0050901	leukocyte tethering or rolling	26	0.544623	1.92204	0.00107799	0.00992159	0.00740532	2150	tags=54%, list=19%, signal=44%	Tnf/Selp/Sele/Vcam1/St3gal4/Pawr/Sell/Gcnt1/Ccr2/Ccl28/Golph3/Selplg/Rock1/Itgb7
BP	GO:0051145	smooth muscle cell differentiation	67	-0.410379	-1.70751	0.00108291	0.00995418	0.00742965	3190	tags=48%, list=28%, signal=35%	Wnt4/Pbrm1/Zeb1/Ednrb/Vangl2/Six1/Gata6/Gper1/Mrtfb/Npnt/Pdgfb/Hey1/Pdgfrb/Fgfr2/Bmp4/Dnmt1/Ramp2/Nfatc3/Hey2/Efemp2/Pdcd4/Foxf1/Mef2c/Shh/Smad6/Sgcb/Rbpms2/Itga8/Hes1/Tbx2/Smarca2/Smarcd3
BP	GO:0198738	cell-cell signaling by wnt	313	-0.277261	-1.47161	0.00108604	0.00996026	0.00743419	3287	tags=37%, list=29%, signal=27%	Gata3/Daam2/Aspm/Apoe/Kremen1/Wnt4/Ift20/Wwtr1/Tle4/Col1a1/Grk6/Lrp1/Ednrb/Mdk/Rbms3/Nxn/Vangl2/Rnf146/Sox7/Rapgef1/Grb10/Csnk2a1/Btrc/Hdac2/Ctnnbip1/Notum/Fermt2/Nlk/Zeb2/Adgra2/Fzd4/Lrp5/Sost/Strn/Spin1/Tnks/Csnk1g2/Limd1/Fbxw4/Wls/Ccn4/App/Nrarp/Pygo2/Tle2/Ccdc88c/Sfrp2/Rac1/Zbed3/Wnt3a/Cdk14/Fgfr2/Lrrk1/Axin2/Rac3/Hdac1/Tiam1/Porcn/Med12/Frmd8/Ctr9/Tax1bp3/Wnt2/Calcoco1/Plpp3/Wwox/Ddb1/Wnt11/…
BP	GO:0009593	detection of chemical stimulus	44	0.458838	1.86507	0.00108632	0.00996026	0.00743419	2971	tags=50%, list=26%, signal=37%	Tlr2/Rtp4/Pigr/Sod2/Ly96/Tlr1/Itgav/Gnat1/Tlr6/Dmbt1/Lbp/Tlr4/Calm2/Olfr15/P2rx2/Olfr1509/Tas1r3/Gnat2/Pdx1/Syt1/Tas2r108/Scarb1
BP	GO:0032616	interleukin-13 production	17	0.631865	1.98542	0.00110136	0.0100829	0.00752571	1540	tags=47%, list=13%, signal=41%	Arg2/Il33/Tslp/Nlrp3/Il1rap/Il17ra/Tlr4/Il18
BP	GO:0006107	oxaloacetate metabolic process	11	-0.72223	-1.91458	0.00110249	0.0100829	0.00752571	850	tags=45%, list=7%, signal=42%	Pck1/Nit2/Cs/Got2/Acly
BP	GO:0002507	tolerance induction	21	0.595643	1.99622	0.00111341	0.0101699	0.00759067	822	tags=38%, list=7%, signal=35%	Tnfaip3/Irak3/C3ar1/Cd86/Cd274/Ido1/Marchf7/Tgfb1
BP	GO:0055086	nucleobase-containing small molecule metabolic process	370	-0.265869	-1.43287	0.00114929	0.0104843	0.00782535	3367	tags=42%, list=29%, signal=30%	Nmrk2/Gart/Mtor/Mtap/Pdk3/Nt5c2/Tk2/Gpat4/Pdhb/Gnmt/Fcsk/Mgat1/Rab23/Bpgm/Adcy5/Dnajc30/Ces1d/Hkdc1/Prxl2c/Tpi1/Dhodh/Entpd2/Eno1/Hk1/Npr1/Gucy1b1/Aldoc/Cad/Naprt/Cnp/Icmt/Gpi1/Tk1/Pgam1/Nme4/Tafazzin/Nt5c3b/Macrod1/Prpsap2/Prpsap1/Atp5j/Atp5j2/Bad/Acsl5/Adssl1/App/Fhit/Arl2/P2rx7/Pfkfb2/Gpam/Enpp5/Slc4a1/Dlat/Dcakd/Crot/Atic/Gtpbp1/Nt5c/Dip2a/Tkfc/Gnpda2/Park7/Rrm2/Scp2/Ncor1/Coasy/Gpd1/Nudt2/Ad…
BP	GO:0060761	negative regulation of response to cytokine stimulus	49	0.435381	1.82299	0.00115129	0.0104894	0.00782913	1373	tags=31%, list=12%, signal=27%	Il6/Ptpn2/Irak3/Mmp12/Samhd1/Il1r2/Stat2/Rffl/Adar/Il6st/Oas3/Stap1/Ptprc/Oas1e/Mul1
BP	GO:2001234	negative regulation of apoptotic signaling pathway	183	0.29371	1.5332	0.00116166	0.0105705	0.00788966	806	tags=16%, list=7%, signal=15%	Csf2/Il1b/Gclc/Tnfaip3/Hif1a/Dab2/Tnf/Ptpn1/Nfe2l2/Psmd10/Sod2/Ptgs2/Rffl/Hmox1/Vnn1/Map2k1/Xbp1/Clu/Ier3/Cflar/Mcl1/Bdkrb2/Ddx3x/Cx3cl1/Fgg/Itgav/Rela/Marchf7/Aatf/Bmf
BP	GO:0045954	positive regulation of natural killer cell mediated cytotoxicity	25	0.527746	1.85059	0.0011746	0.0106748	0.0079675	1982	tags=44%, list=17%, signal=36%	Pvr/Il12b/Vav1/Il21/Klrb1c/Stat5a/Crtam/Klrk1/H2-M3/Klre1/Lag3
BP	GO:0000027	ribosomal large subunit assembly	18	0.631578	2.0079	0.00117617	0.0106756	0.00796814	824	tags=39%, list=7%, signal=36%	Rrs1/Mrto4/Brix1/Fastkd2/Nop2/Ppan/Rpf2
BP	GO:0062098	regulation of programmed necrotic cell death	17	0.630255	1.98036	0.00118074	0.0107037	0.00798906	524	tags=35%, list=5%, signal=34%	Birc3/Birc2/Zbp1/Nupr1/Cflar/Cyld
BP	GO:0009260	ribonucleotide biosynthetic process	125	-0.349074	-1.63359	0.00119289	0.0108003	0.0080612	2387	tags=38%, list=21%, signal=31%	Atp5j/Atp5j2/Acsl5/Adssl1/Dlat/Dcakd/Atic/Dip2a/Coasy/Nudt2/Adcy3/Ppara/Adcy8/Atp5g2/Gucy1a1/Pdha1/Antkmt/Atp5h/Gmpr/Paics/Uck1/Adcy6/Ndufc2/Impdh1/Atp5d/Mpc2/Ppargc1a/Adk/Parp1/Atp5b/Dguok/Atp5c1/Vcp/Prps2/Npr2/Ak3/Atp5a1/Ak1/Flcn/Gcdh/Acat1/Adcy9/Acsl1/Pank1/Pdk2/Acly/Papss1/Acss1
BP	GO:0001916	positive regulation of T cell mediated cytotoxicity	20	0.586232	1.93701	0.00119541	0.0108095	0.00806806	2234	tags=60%, list=20%, signal=48%	Pnp/Pvr/H2-Q10/Il12b/Ptprc/Tap2/Cyrib/H2-M3/Il23a/H2-K1/H2-T24/Slc22a13
BP	GO:1901184	regulation of ERBB signaling pathway	54	0.416155	1.77791	0.00120083	0.010845	0.00809455	1926	tags=31%, list=17%, signal=26%	Ptpn2/Hbegf/Adam17/Rhbdf2/Ceacam1/Rbpj/Ptpn12/Rnf115/Mvp/Areg/Fasl/Hip1r/Mmp9/Ptprj/Socs5/Tfap2a/Ceacam2
CC	GO:0098827	endoplasmic reticulum subcompartment	419	-0.257259	-1.39855	0.0012046	0.0108655	0.00810984	2863	tags=32%, list=25%, signal=25%	C2cd2l/Sc5d/Emc6/Esyt1/Atf6b/Rhbdd1/Bcap31/Stt3a/Slc35b2/Gper1/Pgap3/Ankle2/Kpnb1/Casq1/Dolpp1/Rab10/Alg12/Ubxn1/Pigq/Hsd17b12/Arl6ip1/Abhd12/Calr/Mogs/Mboat2/Sec61a2/Ryr1/Stx17/Wls/Tmco1/Sec23a/Rab2a/Alg14/Ubxn8/Lman1/Hsd17b7/Mmgt1/Kdelr3/Dst/Atp13a1/Atp2a1/Sppl3/Dmpk/Slc35b4/Pld3/Ptdss1/Srebf2/Abcb6/Tmem14a/Cyp2j6/Tmem98/Sgpp1/Saraf/Pomk/Cds1/Gramd1b/Alg9/Porcn/Peds1/Sptssa/Spast/Sel1l/Ddost/Ar…
MF	GO:0016747	acyltransferase activity, transferring groups other than amino-acyl groups	152	-0.334066	-1.614	0.00120905	0.0108788	0.00811979	2629	tags=38%, list=23%, signal=29%	Tafazzin/Zdhhc24/Kat2a/Hgsnat/Sat2/Osgep/Clock/Mboat2/Hadhb/Tada3/Casd1/Gpam/Dlat/Crot/Nmt2/Pla2g15/Abhd5/Abhd8/Zdhhc7/Atf2/Zdhhc4/Scp2/Porcn/Mcm3ap/Sptssa/Zdhhc21/Acaa1b/Mettl8/Agpat3/Zdhhc8/Epc2/Cers2/Alas1/Med24/Abhd4/Cers5/Elp3/Lpcat3/Elovl1/Zdhhc9/Nat8f1/Ncoa1/Cers4/Lrat/Zdhhc3/Tada2a/Pafah1b3/Elovl5/Dbt/Ogt/Kat6b/Fasn/Gnpat/Acat1/Pafah2/Slc27a3/Acaa2
MF	GO:0032813	tumor necrosis factor receptor superfamily binding	34	0.491758	1.8868	0.00120909	0.0108788	0.00811979	1936	tags=41%, list=17%, signal=34%	Tnfsf9/Tnf/Traf2/Cflar/Tnfsf10/Stat1/Fasl/Traf6/Tnfsf8/Tnfsf14/Traf3/Traf1/Ltb/Nucb2
MF	GO:0016814	hydrolase activity, acting on carbon-nitrogen (but not peptide) bonds, in cyclic amidines	18	0.630154	2.00337	0.00121638	0.0109308	0.00815855	1851	tags=56%, list=16%, signal=47%	Gch1/Apobec3/Lacc1/Apobec1/Adar/Ampd2/Gda/Mthfd2/Ampd3/Ada
BP	GO:0003151	outflow tract morphogenesis	73	-0.414176	-1.75726	0.00122187	0.010955	0.00817663	2870	tags=47%, list=25%, signal=35%	Vangl2/Robo1/Six1/Gata6/Dicer1/Ryr1/Sfrp2/Crkl/Plxnd1/Sox11/Hey1/Tbx20/Atf2/Fgfr2/Jag1/Bmp4/Tgfb2/Hey2/Lrp2/Wnt11/Lrp6/Parva/Zfpm2/Mef2c/Smad6/Cited2/Fzd1/Fzd2/Hes1/Tbx2/Wnt5a/Nedd4/Heyl/Eya1
BP	GO:0007600	sensory perception	400	0.240177	1.38514	0.00122211	0.010955	0.00817663	3054	tags=35%, list=27%, signal=27%	Rtp4/Ccl2/Il33/Bdkrb1/Cfap69/Pigr/P2ry2/Serpinb6b/Ptgs2/Aqp4/Ptges/Calca/Slc12a2/Slc9a3r1/Ifng/Rdh10/Ppef2/Best1/Myc/Homer2/Ddit3/Scn8a/Il12b/Nyx/Oprl1/Gnat1/B3gnt2/Fcgr1/Pawr/Chrna7/Fcgr4/Mc1r/Tectb/Retreg1/Htr2c/Olfr64/Tlr4/Otoa/Obp1a/Ccr2/Gjb2/Olfr156/Olfr1264/Pcare/Omp/Gjd2/Ptgs1/Il10/Rgs9/Ptges3/Nmur2/Olfr67/Vmn1r49/Olfr74/Olfr749/Crygb/Zic2/Rpe65/Crybb1/Olfr154/Cfh/Syt10/Dmxl2/Ntsr1/Reep2/V…
BP	GO:0002829	negative regulation of type 2 immune response	14	0.650358	1.91246	0.00122443	0.0109622	0.00818205	1754	tags=50%, list=15%, signal=42%	Arg2/Irf1/Anxa1/Stat6/Ccr2/Zfp35/Socs5
BP	GO:0072678	T cell migration	43	0.455552	1.83408	0.00122609	0.0109635	0.00818301	2347	tags=44%, list=21%, signal=35%	Cxcl10/Ccl2/Cxcl16/Ccl20/Cxcl13/Adam8/Adam17/Slc12a2/Ccl5/Xcl1/Tnfsf14/Ccr2/Aire/S1pr1/Itgal/Itgb7/Apod/Ripor2/Il27ra
BP	GO:0043280	positive regulation of cysteine-type endopeptidase activity involved in apoptotic process	98	0.356677	1.69086	0.0012324	0.0110063	0.0082149	1547	tags=29%, list=14%, signal=25%	Slc11a2/Tnf/Bcl10/Nlrp3/Pmaip1/Syk/F3/S100a8/Cflar/S100a9/Myc/Ddx3x/Xdh/Casp1/Tnfsf10/Cyct/Stat1/Fasl/Hip1r/Bak1/Casp12/Ift57/Apaf1/Smad3/Tnfrsf23/Mul1/Lck/Foxl2
BP	GO:0010803	regulation of tumor necrosis factor-mediated signaling pathway	26	0.537996	1.89865	0.00124543	0.011098	0.00828341	871	tags=35%, list=8%, signal=32%	Ptpn2/Sphk1/Rffl/Traf2/Adam17/Syk/Cyld/Casp1/Tnfrsf1a
BP	GO:0060411	cardiac septum morphogenesis	67	-0.408095	-1.698	0.00124575	0.011098	0.00828341	2068	tags=37%, list=18%, signal=31%	Slit2/Sox11/Hey1/Tbx20/Fgfr2/Jag1/Bmp4/Smad7/Tgfb2/Hey2/Lrp2/Wnt11/Lrp6/Parva/Zfpm2/Smad6/Cited2/Fzd1/Fzd2/Hes1/Egln1/Tbx2/Wnt5a/Heyl/Smo
BP	GO:0001914	regulation of T cell mediated cytotoxicity	27	0.539589	1.91706	0.00126196	0.0112154	0.00837104	2234	tags=56%, list=20%, signal=45%	Muc4/Pnp/Pvr/H2-Q10/Il12b/Ptprc/Tap2/Cyrib/Nckap1l/H2-M3/Il23a/H2-K1/H2-T24/Il7r/Slc22a13
CC	GO:0032432	actin filament bundle	67	-0.407455	-1.69534	0.00126203	0.0112154	0.00837104	2501	tags=49%, list=22%, signal=39%	Pls1/Vangl2/Nebl/Ldb3/Fermt2/Myl12b/Nox4/Rflnb/Cfl1/Zyx/Dst/Pdlim2/Acta1/Ptk2/Palld/Septin9/Enah/Cryab/Daam1/Myh14/Sipa1l3/Tek/Mprip/Sorbs1/Acta2/Prkcz/Myh7/Cnn2/Amot/Myh11/Myh10/Actn4/Pdlim3
BP	GO:0060544	regulation of necroptotic process	14	0.648792	1.90785	0.00126491	0.0112195	0.00837407	524	tags=36%, list=5%, signal=34%	Birc3/Birc2/Zbp1/Cflar/Cyld
BP	GO:0001780	neutrophil homeostasis	19	0.592645	1.92403	0.00126559	0.0112195	0.00837407	1540	tags=53%, list=13%, signal=46%	Il6/Fcgr2b/Anxa1/Ifng/Cxcr2/Ccr2/Pik3cd/Pde4b/Cfh/Il18
BP	GO:0008630	intrinsic apoptotic signaling pathway in response to DNA damage	82	0.372093	1.70604	0.0012689	0.0112351	0.00838568	1023	tags=26%, list=9%, signal=23%	Bcl3/Ikbke/Tnf/Plscr1/Sod2/Pnp/Tnfrsf1b/Nupr1/Hmox1/Pmaip1/Skil/Aen/Clu/Ier3/Mcl1/Myc/Cdkn1a/Marchf7/Tnfrsf1a/Snw1/Bak1
BP	GO:0050765	negative regulation of phagocytosis	20	0.58442	1.93103	0.00127444	0.0112703	0.00841197	935	tags=45%, list=8%, signal=41%	Tlr2/Fcgr2b/Cd300lf/Sftpd/Sirpa/Cd47/Tgfb1/Siglece/Atg3
MF	GO:0005096	GTPase activator activity	236	-0.291107	-1.49507	0.0012781	0.0112888	0.00842579	3051	tags=36%, list=27%, signal=27%	Dock8/Arhgef2/Arap2/Arhgef25/Plce1/Evi5/Dennd6a/Cyth3/Arfgap1/Tbc1d17/Rapgef1/Adrb1/Arhgap17/Ralgps2/Racgap1/Ngef/Arrb1/Stard13/Gapvd1/Tbc1d5/Arap1/Rabif/Hps1/Arhgap23/Sec23a/Gdi1/Dennd5a/Agap3/Ccdc88c/Sos2/Arhgef10/Syde1/Ect2/Arhgef19/Tbck/Gipc1/Farp1/Tiam1/Depdc5/Ralbp1/Lamtor1/Cyth2/Als2cl/Sos1/Ranbp10/Smap1/Dennd2c/Llgl1/Wnt11/Dock4/Rgs12/Rap1gap/Fbxo8/Arhgef18/Arhgef17/Tbc1d10b/Eif2b5/Sipa1l…
BP	GO:0043547	positive regulation of GTPase activity	150	0.303134	1.53969	0.00128118	0.0113023	0.00843583	1858	tags=28%, list=16%, signal=24%	Ccl3/Ccl7/Ccl2/Ccl4/Ccl9/Ccl12/Ccl20/Rgs16/Ccl17/Cxcl13/Ccl22/Ccl11/Rgs1/Cd40/Eif5/Map2k1/Snx18/Gpr65/Ccl5/Rabgap1l/Cx3cl1/Tbc1d9/Vav1/Xcl1/Sema4d/Tbc1d14/Tbc1d15/Picalm/S100a10/Pip5k1a/Zc3h15/Epha2/Tbc1d2b/Ccl6/S1pr1/Adcyap1/Dennd1a/Rhog/Ccl8/Ccl1/Dock11/Rgs4
BP	GO:0032330	regulation of chondrocyte differentiation	42	-0.479516	-1.8266	0.00129514	0.0114104	0.00851653	2519	tags=50%, list=22%, signal=39%	Sox5/Zfp219/Mboat2/Rflnb/Ccn4/Bmp6/Thrb/Bmp4/Smad7/Axin2/Maf/Gli2/Ccn2/Glg1/Wnt9a/Fgf18/Por/Rarg/Mustn1/Ltbp3/Snai2
BP	GO:0002524	hypersensitivity	11	0.717469	1.96254	0.0012966	0.0114104	0.00851653	859	tags=55%, list=8%, signal=50%	Fcgr2b/Il20rb/Fcgr3/Fcer1g/Fcgr1/C3
CC	GO:0005759	mitochondrial matrix	199	-0.305757	-1.52755	0.00130445	0.0114447	0.00854214	2525	tags=35%, list=22%, signal=27%	Mrps5/Glud1/Mrpl28/Mrps24/Sirt3/Coq5/Mrpl23/Mrpl42/Hadhb/Capn10/Dap3/Mrps16/Vdac2/Wars2/Ndufab1/Dlat/Glrx5/Mrpl58/Mrps9/Pam16/Park7/Coasy/Mrpl2/Etfa/Bckdhb/Polg2/Mtg1/Hsd17b10/Mrpl18/Mrpl34/Sirt4/Mipep/Mrps28/Nudt1/Ndufa9/Mpg/Alas1/Trap1/Dhx30/Etfdh/Acads/Gstk1/Atp5b/Aldh2/Mmut/Bckdk/Vdac1/Nfs1/Suclg1/Cs/Mrpl49/Mrps17/Acot13/Dbt/Hmgcs2/Sirt5/Alkbh7/Pcca/Acot11/Ak3/Acadm/Acat1/Mccc1/Pccb/Slc27a3/I…
BP	GO:0009451	RNA modification	92	0.356678	1.68173	0.00130486	0.0114447	0.00854214	2358	tags=39%, list=21%, signal=31%	Apobec3/Apobec1/Qtrt1/Nhp2/Rbm47/Thumpd3/Nop2/Tsr3/Adar/Ftsj3/Pus1/Elp5/Nsun2/Thumpd1/Trmt6/Mettl1/Ctu1/Trmt10c/Dph3/Gar1/Dtwd1/Dimt1/Urm1/Ctu2/Hnrnpc/Cmtr2/Fbl/Trmt44/Wtap/Jmjd6/Dnajb11/Wdr4/Tgs1/Pus7/Emg1/Elp4
BP	GO:0046916	cellular transition metal ion homeostasis	69	0.383784	1.73401	0.00130525	0.0114447	0.00854214	1846	tags=35%, list=16%, signal=29%	Slc39a14/Hif1a/Slc11a2/Steap4/Mt2/Hpx/Hmox1/Fth1/Ifng/Steap2/Myc/Slc11a1/Slc39a4/Slc30a4/Hamp2/Hamp/Slc39a5/Slc31a2/Tmprss6/Ap3b1/Ccdc115/Fthl17a/Aco1/Cyb561
BP	GO:1901137	carbohydrate derivative biosynthetic process	373	-0.264644	-1.42986	0.00131065	0.0114678	0.00855937	3009	tags=37%, list=26%, signal=28%	St6galnac6/Tpi1/Dhodh/Eno1/Chst8/Chpf/Npr1/Dhdds/Bace2/Vangl2/Gucy1b1/Cad/Pgap1/B3gnt8/Stt3a/Extl1/Nme4/Pgap3/Tafazzin/Dolpp1/Large1/Itm2b/Alg12/Sccpdh/Pigq/Prpsap2/Prpsap1/Atp5j/Atp5j2/Mogs/Hs2st1/C1galt1/Acsl5/Alg14/Adssl1/Dlat/Pdgfb/Dcakd/Atic/Ap2a1/Pdgfrb/Mgat4b/Dip2a/Gnpda2/Slc10a7/Chst7/Extl3/Rrm2/Pomk/Coasy/B4galt7/Alg9/Nudt2/Ggta1/Ramp1/Adcy3/Gal3st1/Ppara/Srd5a3/Ddost/Tusc3/Adcy8/Atp5g2/…
BP	GO:0035384	thioester biosynthetic process	22	-0.58042	-1.86535	0.00131335	0.0114678	0.00855937	2270	tags=68%, list=20%, signal=55%	Mlycd/Ppcs/Pdk3/Pdhb/Acsl5/Dlat/Dip2a/Pdha1/Mpc2/Gcdh/Acat1/Acsl1/Pdk2/Acly/Acss1
BP	GO:0071616	acyl-CoA biosynthetic process	22	-0.58042	-1.86535	0.00131335	0.0114678	0.00855937	2270	tags=68%, list=20%, signal=55%	Mlycd/Ppcs/Pdk3/Pdhb/Acsl5/Dlat/Dip2a/Pdha1/Mpc2/Gcdh/Acat1/Acsl1/Pdk2/Acly/Acss1
BP	GO:2000379	positive regulation of reactive oxygen species metabolic process	63	0.399657	1.76013	0.00131423	0.0114678	0.00855937	1083	tags=29%, list=9%, signal=26%	Cxcl1/Zc3h12a/Nfe2l2/Cyba/Prkcd/Sod2/Syk/Cd177/Thbs1/Gadd45a/Xdh/Mmp8/Cyp1b1/Cdkn1a/Tlr6/Tgfb1/Tyrobp/Tlr4
BP	GO:0071166	ribonucleoprotein complex localization	54	0.414989	1.77293	0.00132613	0.0115577	0.00862647	1729	tags=30%, list=15%, signal=25%	Rrs1/Eif6/Sdad1/Thoc1/Abce1/Nmd3/Riok2/Nsun2/Srsf3/Prpf31/4931428L18Rik/Ran/Alyref/Ssb/Ddx39a/Nxf2
BP	GO:0016055	Wnt signaling pathway	312	-0.279125	-1.47825	0.00132801	0.0115601	0.00862829	3287	tags=37%, list=29%, signal=27%	Gata3/Daam2/Aspm/Apoe/Kremen1/Wnt4/Ift20/Wwtr1/Tle4/Col1a1/Grk6/Lrp1/Ednrb/Mdk/Rbms3/Nxn/Vangl2/Rnf146/Sox7/Rapgef1/Grb10/Csnk2a1/Btrc/Hdac2/Ctnnbip1/Notum/Fermt2/Nlk/Zeb2/Adgra2/Fzd4/Lrp5/Sost/Strn/Spin1/Tnks/Csnk1g2/Limd1/Fbxw4/Wls/Ccn4/App/Nrarp/Pygo2/Tle2/Ccdc88c/Sfrp2/Rac1/Zbed3/Wnt3a/Cdk14/Fgfr2/Lrrk1/Axin2/Rac3/Hdac1/Tiam1/Porcn/Med12/Frmd8/Ctr9/Tax1bp3/Wnt2/Calcoco1/Plpp3/Wwox/Ddb1/Wnt11/…
BP	GO:0006085	acetyl-CoA biosynthetic process	15	-0.642799	-1.86874	0.00135361	0.0117688	0.00878403	3773	tags=80%, list=33%, signal=54%	Mlycd/Ppcs/Pdk3/Pdhb/Dlat/Dip2a/Pdha1/Mpc2/Acat1/Pdk2/Acly/Acss1
BP	GO:0061756	leukocyte adhesion to vascular endothelial cell	37	0.465685	1.83316	0.00138754	0.0120493	0.00899339	2150	tags=49%, list=19%, signal=40%	Il6/Tnf/Selp/Sele/Vcam1/St3gal4/Rela/Pawr/Sell/Traf6/Gcnt1/Ccr2/Ccl28/Golph3/Selplg/Itgb2/Rock1/Itgb7
MF	GO:0017171	serine hydrolase activity	139	0.31198	1.56447	0.00139307	0.0120828	0.00901839	2641	tags=30%, list=23%, signal=24%	Ctsc/Cfb/Mmp13/F10/Rhbdl3/Adam17/St14/F3/Proz/Tpp2/Hp/Mmp8/Prss22/Gzmb/Prss44/Tmprss6/Mmp9/Klk1b27/Cela2a/C1ra/F12/Prss40/Mcpt2/Fap/Ltf/Masp2/Prss21/Plat/Plau/Gzmc/Prss30/2210010C04Rik/Plg/Prss3/Klk1b8/Ctrl/Prss55/Klk1b4/Prss37/Prss12/Habp2/Gzmm
BP	GO:0002455	humoral immune response mediated by circulating immunoglobulin	36	0.478451	1.85868	0.00140478	0.0121689	0.00908268	2612	tags=42%, list=23%, signal=32%	Bcl3/Fcgr2b/Tnf/Hpx/C3/Ptprc/Ptpn6/Mbl1/C1ra/Fcer2a/C1qb/Masp2/C4bp/Cd46/Cd55b
CC	GO:0030018	Z disc	90	-0.368249	-1.62663	0.00140637	0.0121689	0.00908268	4389	tags=49%, list=38%, signal=30%	Anxa5/Ank2/Cfl2/Ank1/Myoz1/Aldoa/Ryr2/Hrc/S100a1/Cavin4/Actn2/Cacna1c/Stk11/Pak1/Asb2/Des/Fbxo32/Ppp2r5a/Nebl/Casq1/Sphkap/Ldb3/Myl12b/Ryr1/Slc8a1/Slc4a1/Dst/Pdlim2/Ppp3cb/Ank3/Csrp1/Palld/Cryab/Jph2/Sptan1/Stub1/Adra1a/Jup/Myh7/Rtn2/Pygm/Actn4/Dmd/Pdlim3
MF	GO:0030594	neurotransmitter receptor activity	67	0.387376	1.72846	0.00140967	0.0121701	0.00908361	4087	tags=57%, list=36%, signal=37%	Chrna2/Chrna7/Chrm1/Htr2c/Gabrg3/Hrh2/Htr7/Olfr749/Hrh4/Grm5/Chrm4/Chrne/Gabrb1/Htr1f/Grin1/Gabrr2/Chrng/Htr4/Htr2b/Chrna5/Chrnd/Drd2/Grik2/Chrm3/Chrna4/Grik3/Chrna6/Grid2/Gabrg2/Gria2/Gabra1/Htr1d/Grik5/Gabrd/Glra1/Gabrq/Gabra2/Tspo
MF	GO:0005201	extracellular matrix structural constituent	103	-0.352977	-1.58808	0.00140988	0.0121701	0.00908361	4367	tags=60%, list=38%, signal=38%	Col4a1/Col4a3/Ltbp2/Nid2/Eln/Fbn2/Scara3/Col4a5/Ntn1/Efemp1/Col11a1/Dpt/Vtn/Adipoq/Col24a1/Igfbp7/Lama2/Spock2/Nid1/Spon1/Col1a1/Col4a2/Col4a6/Col5a3/Mfap2/Lamb1/Col10a1/Ogn/Col17a1/Mfap5/Matn2/Aspn/Col1a2/Col12a1/Npnt/Fbln1/Matn4/Slit2/Fbn1/Pxdn/Col4a4/Col23a1/Tnxb/Lama4/Mmrn2/Sparc/Efemp2/Mfge8/Col6a2/Lamc1/Col6a1/Lamb3/Col5a1/Lama3/Creld1/Col6a3/Col8a1/Fbln5/Ltbp4/Fbln2/Bgn/Col14a1
BP	GO:0009117	nucleotide metabolic process	330	-0.270223	-1.43657	0.00141433	0.012194	0.00910141	2277	tags=32%, list=20%, signal=26%	Bad/Acsl5/Adssl1/App/Fhit/Arl2/P2rx7/Pfkfb2/Gpam/Enpp5/Slc4a1/Dlat/Dcakd/Crot/Atic/Gtpbp1/Nt5c/Dip2a/Tkfc/Park7/Rrm2/Scp2/Ncor1/Coasy/Gpd1/Nudt2/Adcy3/Ppara/Mcee/Cbfa2t3/Atp2b2/Adcy8/Atp5g2/Dut/Nudt18/Mpi/Gucy1a1/Hmgcs1/Pdha1/Antkmt/Atp5h/Gmpr/Paics/Uck1/Mthfd1/Adcy6/Pde5a/Ndufc2/Naxe/Impdh1/Nudt12/Atp5d/Nudt19/Mpc2/Ppargc1a/Adk/Parp1/Atp5b/Dguok/Prkag3/Ogdh/Suclg2/Galk1/Atp5c1/Dpyd/Vcp/Rora/Entp…
BP	GO:0033209	tumor necrosis factor-mediated signaling pathway	55	0.411618	1.75974	0.00141612	0.0121948	0.00910203	1499	tags=33%, list=13%, signal=29%	Ptpn2/Tnf/Nfkbia/Sphk1/Rffl/Traf2/Adam17/Syk/Cyld/Casp1/Rela/Stat1/Krt8/Tnfrsf1a/Traf6/Traf3/Traf1/Ikbkb
BP	GO:2000403	positive regulation of lymphocyte migration	30	0.5146	1.88257	0.001423	0.0122395	0.0091354	1145	tags=33%, list=10%, signal=30%	Cxcl10/Ccl7/Ccl20/Cxcl13/Adam8/Adam17/Ccl5/Xcl1/Tnfsf14/Ccr2
BP	GO:0009595	detection of biotic stimulus	26	0.530873	1.87351	0.00143382	0.0123179	0.00919386	1652	tags=50%, list=14%, signal=43%	Tlr2/Clec4n/Ly96/Pglyrp1/Tlr1/Itgav/Tlr6/Dmbt1/Lbp/Tlr4/Crtam/Yap1/Naip2
BP	GO:0002707	negative regulation of lymphocyte mediated immunity	42	0.45919	1.84115	0.00143662	0.0123273	0.00920091	1638	tags=38%, list=14%, signal=33%	Fcgr2b/Muc4/Ceacam1/Thoc1/Il20rb/Tap1/Clec2d/Serpinb9/Vsir/Serpinb9b/Ptprc/Tap2/Nckap1l/Ptpn6/Klre1/Parp3
BP	GO:0042100	B cell proliferation	74	0.3956	1.80196	0.00144007	0.0123422	0.00921204	2043	tags=35%, list=18%, signal=29%	Ctps/Fcgr2b/Prkcd/Shb/Cd40/Cdkn1a/Tirap/Il21/Pawr/Ifna11/Bst1/Tyrobp/Ptprc/Tlr4/Cd24a/Nckap1l/Il10/Cd180/Tnfrsf13b/Tlr9/Ada/Ifna9/Btk/Ctla4/Il7r/Nfatc2
BP	GO:0002638	negative regulation of immunoglobulin production	12	0.680831	1.92181	0.00146406	0.0125168	0.00934238	382	tags=33%, list=3%, signal=32%	Il33/Fcgr2b/Il13ra2/Thoc1
BP	GO:0002834	regulation of response to tumor cell	23	0.566149	1.94426	0.00146564	0.0125168	0.00934238	2529	tags=61%, list=22%, signal=47%	Muc4/Ceacam1/Cd274/Pvr/Il12b/Xcl1/Cd24a/Crtam/Klrk1/Klre1/Gsdme/Slc22a13/Hrg/Hspd1
BP	GO:0002837	regulation of immune response to tumor cell	23	0.566149	1.94426	0.00146564	0.0125168	0.00934238	2529	tags=61%, list=22%, signal=47%	Muc4/Ceacam1/Cd274/Pvr/Il12b/Xcl1/Cd24a/Crtam/Klrk1/Klre1/Gsdme/Slc22a13/Hrg/Hspd1
BP	GO:0051668	localization within membrane	457	-0.250559	-1.37223	0.00147773	0.0126052	0.00940836	2608	tags=29%, list=23%, signal=24%	Get4/Zdhhc24/Rab10/Ptpn9/Tomm40/Snx12/Clip3/Psap/Fermt2/Numb/Tspan17/Clasp2/Slmap/Timm22/Stxbp1/Arl6ip1/Hras/Sptbn1/Sec61a2/Srp68/Exoc4/Sec23a/Gdi1/Ehd3/Vamp5/Ar/Vps26c/Fam126a/Myadm/Mmgt1/Cnih2/Crkl/Slc4a1/Rac1/Wnt3a/Tm9sf2/Ap2b1/Scrib/Tamalin/Atp13a1/Rab40c/Zdhhc7/Zdhhc4/Scp2/Camk2b/Ramp2/Vamp2/Ramp1/Ank3/Zdhhc21/Ift122/Epb41l3/Ttc8/Ehd4/Sgtb/Vps53/Magi2/Mmgt2/Clstn1/Llgl1/Dusp18/Nectin3/C2cd5/…
BP	GO:0006753	nucleoside phosphate metabolic process	336	-0.266655	-1.42291	0.00150232	0.0127999	0.00955362	2277	tags=31%, list=20%, signal=26%	Bad/Acsl5/Adssl1/App/Fhit/Arl2/P2rx7/Pfkfb2/Gpam/Enpp5/Slc4a1/Dlat/Dcakd/Crot/Atic/Gtpbp1/Nt5c/Dip2a/Tkfc/Park7/Rrm2/Scp2/Ncor1/Coasy/Gpd1/Nudt2/Adcy3/Ppara/Mcee/Cbfa2t3/Atp2b2/Adcy8/Atp5g2/Dut/Nudt18/Mpi/Gucy1a1/Hmgcs1/Pdha1/Antkmt/Atp5h/Gmpr/Paics/Uck1/Mthfd1/Adcy6/Pde5a/Ndufc2/Naxe/Impdh1/Nudt12/Atp5d/Nudt19/Mpc2/Ppargc1a/Adk/Parp1/Atp5b/Dguok/Prkag3/Ogdh/Suclg2/Galk1/Atp5c1/Dpyd/Vcp/Rora/Entp…
BP	GO:0050852	T cell receptor signaling pathway	81	0.364045	1.66914	0.00151284	0.0128743	0.00960919	1965	tags=33%, list=17%, signal=28%	Ptpn2/Zc3h12a/Bcl10/Ripk2/Nfkbid/Shb/Icosl/Ifng/Cyld/Rela/Pawr/Fyb/Traf6/Ptprc/Tec/Mog/Ptpn6/Pde4b/Kcnn4/Ptprj/Lck/Txk/Usp9x/Eif2b1/Vtcn1/Ada/Ctla4
BP	GO:0072539	T-helper 17 cell differentiation	21	0.588964	1.97384	0.00151463	0.0128744	0.00960923	2073	tags=52%, list=18%, signal=43%	Il6/Batf/Zc3h12a/Nlrp3/Nfkbid/Stat3/Tgfb1/Il23a/Il6ra/Ly9/Otud5
CC	GO:0031233	intrinsic component of external side of plasma membrane	17	0.619406	1.94627	0.00151808	0.0128885	0.00961982	2244	tags=47%, list=20%, signal=38%	Ceacam1/Art2b/Cd24a/Car4/Tnfrsf23/Adam9/Ceacam2/Gp2
BP	GO:0150115	cell-substrate junction organization	73	-0.410182	-1.74031	0.00152534	0.0129349	0.00965445	2546	tags=45%, list=22%, signal=35%	Col17a1/Fermt2/Pdpk1/Clasp2/Cfl1/Rac1/Tsc1/Dst/Dusp22/Taok2/Coro1c/Bcas3/Camsap3/Ptk2/Bcl2/Lamc1/Tln1/Tek/Macf1/Ptpra/Ajuba/Iqsec1/Ldb1/Ptprk/Sorbs1/Kdr/Thsd1/Mapre2/Lamtor2/Abl1/Clasp1/Dmtn/Pik3r1
BP	GO:2001242	regulation of intrinsic apoptotic signaling pathway	139	0.310567	1.55738	0.00153595	0.0130096	0.0097102	773	tags=18%, list=7%, signal=17%	Ptpn2/Hif1a/Ptpn1/Nfe2l2/Plscr1/Sod2/Ptgs2/Nupr1/Pmaip1/Vnn1/Skil/Map2k1/Xbp1/Clu/Slc9a3r1/S100a8/Cyld/Mcl1/S100a9/Bdkrb2/Ddx3x/Ddit3/Plagl2/Marchf7/Cyct
BP	GO:0008543	fibroblast growth factor receptor signaling pathway	59	-0.431865	-1.75443	0.00154964	0.0131102	0.00978527	2233	tags=36%, list=20%, signal=29%	Flrt3/Crkl/Pdgfb/Spry1/Fgfr2/Nptn/Sos1/Fgfr1/Kif16b/Tcf7l2/Sulf1/Fgf1/Rab14/Ccn2/Fgfr3/Ndst1/Fgf18/Fgf7/Wnt5a/Shisa2/Hhip
BP	GO:0045346	regulation of MHC class II biosynthetic process	13	0.678711	1.96659	0.00155407	0.0131205	0.00979294	1271	tags=46%, list=11%, signal=41%	Il33/Xbp1/Ifng/Tlr4/Nfx1/Il10
BP	GO:0030316	osteoclast differentiation	87	0.363415	1.68698	0.00155448	0.0131205	0.00979294	2334	tags=40%, list=20%, signal=32%	Ccl3/Ccr1/Tnf/Snx10/Cd300lf/Adam8/Junb/Tcirg1/Ceacam1/Csf1/Calca/Ifng/Cebpb/Ccl5/Dcstamp/Fcer1g/Il12b/Fos/Clec2d/Tgfb1/Traf6/Tyrobp/Epha2/Il23a/Fshb/Gab2/Mafb/Creb1/Ubash3b/Chuk/Ocstamp/Src/Sfrp1/Zbtb7a/Mitf
CC	GO:0030663	COPI-coated vesicle membrane	13	-0.652682	-1.79075	0.00155667	0.0131236	0.00979527	2384	tags=69%, list=21%, signal=55%	Scyl1/Copz1/Tmed3/Kdelr3/Copz2/Copa/Copg1/Kdelr1/Copg2
BP	GO:0006120	mitochondrial electron transport, NADH to ubiquinone	17	-0.62298	-1.87436	0.00157045	0.0132243	0.00987044	2360	tags=65%, list=21%, signal=51%	Ndufb9/Ndufv2/Pink1/Ndufv1/Ndufs3/Ndufa10/Park7/Ndufc2/Ndufs7/Ndufb8/Ndufs8
BP	GO:0007005	mitochondrion organization	363	-0.263464	-1.41895	0.00159032	0.0133761	0.00998372	3235	tags=38%, list=28%, signal=28%	Cox7a2l/Nipsnap2/Atg13/Afg3l1/Higd1a/Mtfr1/Dmac2/Tmem126a/Hebp2/Bnip3l/Dhodh/Cav2/Romo1/Fam162a/Fundc2/Cnp/Higd1b/Huwe1/Coq7/Bcap31/Akt1/Ndufa3/Ndufs5/Gper1/Micos13/Uqcc1/Cert1/Tafazzin/Kat2a/Ndufa12/Tomm40/Synj2/Bik/Ndufaf3/Ndufa5/Timm22/Fundc1/Ndufb9/Cdc37/Bad/Mef2a/Coa3/Atpaf2/Pink1/Mcu/Siva1/Capn10/Dap3/Aip/Wipi2/Vdac2/Timm17b/Chchd3/Ndufab1/Slc25a46/P2rx7/Ndufb11/Mtx1/Fxn/Atp2a1/Ndufs3/Atf2/…
BP	GO:0051968	positive regulation of synaptic transmission, glutamatergic	25	0.520815	1.82629	0.00161116	0.0135356	0.0101028	3012	tags=52%, list=26%, signal=38%	Ccl2/Ptgs2/Kmo/Cacng5/Ccr2/Adora2a/Glul/Adcyap1/Cacng2/Cacng8/Cckbr/Ngfr/Cacng7
BP	GO:1903322	positive regulation of protein modification by small protein conjugation or removal	103	0.328826	1.57029	0.00161721	0.0135706	0.0101289	1373	tags=23%, list=12%, signal=21%	Birc3/Zc3h12a/Bcl10/Gnl3/Birc2/Tank/Ripk2/Psmd10/Senp2/Sphk1/Fbxo4/Rassf1/Trib1/Dcun1d5/Ddx3x/Cry1/Marchf7/Fbxo33/Hamp2/Hamp/Aimp2/Cdk9/Hspa5/Mul1
MF	GO:0019239	deaminase activity	16	0.621092	1.90535	0.00163143	0.0136741	0.0102061	1851	tags=50%, list=16%, signal=42%	Apobec3/Lacc1/Apobec1/Adar/Ampd2/Gda/Ampd3/Ada
BP	GO:0032968	positive regulation of transcription elongation from RNA polymerase II promoter	14	0.639311	1.87998	0.00166967	0.0139784	0.0104333	2260	tags=50%, list=20%, signal=40%	Dab2/Map2k1/Eapp/Supt16/Gtf2f1/Ikzf1/Eloc
BP	GO:2000273	positive regulation of signaling receptor activity	37	0.459252	1.80784	0.00167532	0.0140032	0.0104518	1298	tags=27%, list=11%, signal=24%	Ccl2/Hif1a/Hbegf/Adam17/Ifngr2/Ifng/Areg/Adra2b/Il10/Rgs9
BP	GO:0031056	regulation of histone modification	130	-0.336121	-1.58667	0.00167651	0.0140032	0.0104518	3458	tags=46%, list=30%, signal=33%	Atg5/Mthfr/Kdm4b/Nelfe/Gata3/Nipbl/Gata2/Suv39h1/Akap8/Prkd1/Eid1/Wbp2/Otub1/Kdm4c/Kdm5a/Rnf40/Kat2a/Arrb1/Ctbp1/Atrx/Auts2/Rps6ka4/Tada3/Pink1/Igf2/App/Pygo2/Airn/Ehmt2/Paxip1/Kmt2b/Atm/Dnmt1/Park7/Jarid2/Ncor1/Ctr9/Zmpste24/Pih1d1/Ctcf/Men1/Nelfa/Ruvbl2/Ing2/Asxl2/Mapk3/Hdac8/Kmt2e/Lpin1/Tada2a/Rps6ka5/Srebf1/Setd7/Ogt/Myb/Otub2/Flcn/Tcf21/Kdm3a/Snai2
BP	GO:0051403	stress-activated MAPK cascade	177	0.285584	1.4861	0.00168759	0.0140795	0.0105087	1094	tags=20%, list=10%, signal=19%	Il1b/Zc3h12a/Fcgr2b/Dab2/Tnf/Gadd45b/Ripk2/Tlr3/Sphk1/Myd88/Zfp36/Nfkb1/Traf2/Mapk13/Ceacam1/Gadd45g/Ptger4/Map2k1/Tlr7/Trib1/Aida/Gadd45a/Marveld3/Sirpa/Cyld/Mapkapk2/Xdh/Rell1/Eif2ak2/Mmp8/Tirap/Igbp1b/Traf6/Map2k3/Tlr4/Traf3
BP	GO:1902106	negative regulation of leukocyte differentiation	81	0.361829	1.65898	0.00169484	0.0141236	0.0105417	794	tags=21%, list=7%, signal=20%	Ptpn2/Fgl2/Zc3h12a/Irf1/Anxa1/Nfkbid/Ceacam1/Calca/Trib1/Ifng/Socs1/Pglyrp1/Cyld/Il4ra/Myc/Id2/Clec2d
BP	GO:0071359	cellular response to dsRNA	15	0.642055	1.92155	0.00170118	0.0141601	0.0105689	1373	tags=60%, list=12%, signal=53%	Sting1/Ifih1/Tlr3/Nfkb1/Zc3hav1/Flot1/Ralb/Riok3/Mul1
BP	GO:0044320	cellular response to leptin stimulus	11	0.706114	1.93148	0.00170497	0.0141754	0.0105803	565	tags=36%, list=5%, signal=35%	Ebi3/Ugcg/Stat3/Nr4a3
BP	GO:0002701	negative regulation of production of molecular mediator of immune response	30	0.506836	1.85417	0.00172715	0.0143433	0.0107056	1271	tags=33%, list=11%, signal=30%	Irak3/Il33/Fcgr2b/Tnf/Il13ra2/Hmox1/Thoc1/Tgfb1/Vsir/Il10
BP	GO:0031650	regulation of heat generation	12	0.676038	1.90828	0.00174677	0.0144896	0.0108148	553	tags=50%, list=5%, signal=48%	Il1b/Tnf/Ptgs2/Ptges/Ccr5/Ccl5
BP	GO:0003002	regionalization	276	-0.280802	-1.4709	0.00175827	0.0145682	0.0108735	2899	tags=33%, list=25%, signal=25%	Pcsk5/Hoxa3/Vangl2/Nckap1/Pgap1/Robo1/Dnaaf1/Meox2/Six1/Foxa2/Traf3ip1/Kat2a/Adgrg1/Ctnnbip1/Zeb2/Lrp5/Ovol2/Xrcc2/Wls/Nrarp/Ar/Nodal/Sfrp2/Crkl/Prkacb/Wnt3a/Hey1/Spry1/Tbx20/Atm/Gata5/Aldh1a2/Fgfr2/Bmp4/Hoxb5/Axin2/Med12/Foxa1/Nr2f1/Tmem107/Hey2/Irx2/Wnt2/Ift122/Tulp3/Fgfr1/Dll4/Lrp2/Wnt11/Foxf1/Kif3a/Hoxa4/Lrp6/Wdr19/Pbx2/Disp1/Hspb11/Hes6/Hoxb6/Fgf1/Hoxa2/Hoxa5/Gli2/Prkdc/Kdm6a/Celsr2/Ldb1/Mef…
BP	GO:0046700	heterocycle catabolic process	277	0.254873	1.41625	0.00176207	0.014583	0.0108845	1550	tags=19%, list=14%, signal=17%	Il6/Zc3h12a/Ikbke/Helz2/Samhd1/Nfe2l2/Upp1/Pnp/Tnfrsf1b/Myd88/Apobec1/Zfp36/Hmox1/Traf2/Etf1/Zc3hav1/Ncf1/Tent2/Rnasel/Exosc2/Ido1/Mrto4/Slfn9/Zpr1/Fastkd2/Ncf2/Mapkapk2/Xdh/Kmo/Entpd1/Apex1/Tirap/Nt5c3/Urah/Isg20/Nsun2/Slc11a1/Pnrc2/Itpa/Art2b/Tut7/Gda/Apaf1/Noct/Tbrg4/Fastkd3/Prpf18/Magoh/Csde1/Ybx2/Ssb/Patl1/Foxl2/Enpp1
MF	GO:0008022	protein C-terminus binding	168	-0.311628	-1.51544	0.00176715	0.0146017	0.0108985	3682	tags=47%, list=32%, signal=32%	Plekhb1/Epb41/Pias4/Ercc4/Rbfox1/Vps36/Gria1/Cenpf/Tjp1/Sipa1/Nsf/Rad51/Itgb1bp1/Nipbl/Cltc/Homer3/Tfcp2/Mki67/Clic6/Top2a/Psmd9/Tcf4/Ercc1/Pabpc1/Sp1/Dynll1/Dnm1/Hras/Cdc37/Tjp2/Terf2/Fbln1/Slc4a1/Cdc20/Ap2a1/Dst/Neil1/Srebf2/Id1/Numa1/Top2b/Med12/Vamp2/Pex1/Tax1bp3/Calcoco1/Atp2b2/Adcy8/Sh3gl2/Kcnk3/Mpdz/Pias3/Atxn1/Dgkz/Foxn3/Pparg/Phb2/Sae1/Ywhab/Slc9a3r2/Ccn2/Tesk1/Rab3a/Xrcc6/Bcam/Fbln5/Pfk…
MF	GO:0005085	guanyl-nucleotide exchange factor activity	116	-0.347413	-1.6031	0.00176837	0.0146017	0.0108985	3051	tags=40%, list=27%, signal=29%	Dock8/Arhgef2/Arhgef25/Plce1/Dennd6a/Cyth3/Rapgef1/Adrb1/Ralgps2/Ngef/Gapvd1/Rabif/Hps1/Dennd5a/Ccdc88c/Sos2/Arhgef10/Ect2/Arhgef19/Farp1/Tiam1/Lamtor1/Cyth2/Sos1/Ranbp10/Dennd2c/Dock4/Fbxo8/Arhgef18/Arhgef17/Eif2b5/Rab3gap2/Ankrd27/Iqsec1/Plekhg5/Arhgef6/Fgd1/Dnmbp/Psd3/Sbf1/Sh3bp5l/Lamtor2/Rapgef2/Nucb1/Flcn/Net1
BP	GO:0071774	response to fibroblast growth factor	72	-0.390426	-1.6527	0.00177549	0.0146345	0.010923	2233	tags=35%, list=20%, signal=28%	Flrt3/Crkl/Pdgfb/Nr4a1/Spry1/Fgfr2/Nptn/Sos1/Fgfr1/Dll4/Kif16b/Tcf7l2/Sulf1/Ndnf/Fgf1/Rab14/Ccn2/Fgfr3/Ndst1/Fgf18/Fgf7/Wnt5a/Ext2/Shisa2/Hhip
MF	GO:0030695	GTPase regulator activity	250	-0.288261	-1.49047	0.00178001	0.0146345	0.010923	3051	tags=36%, list=27%, signal=27%	Dock8/Arhgef2/Arap2/Arhgef25/Plce1/Evi5/Dennd6a/Cyth3/Arfgap1/Tbc1d17/Sh3bp4/Rapgef1/Adrb1/Arhgap17/Ralgps2/Racgap1/Ngef/Arrb1/Stard13/Gapvd1/Tbc1d5/Arap1/Rabif/Hps1/Arhgap23/Sec23a/Gdi1/Dennd5a/Agap3/Ccdc88c/Slit2/Sos2/Arhgef10/Syde1/Ect2/Arhgef19/Tbck/Gipc1/Farp1/Tiam1/Depdc5/Ralbp1/Lamtor1/Cyth2/Als2cl/Sos1/Ranbp10/Smap1/Dennd2c/Llgl1/Wnt11/Dock4/Rgs12/Rap1gap/Fbxo8/Arhgef18/Arhgef17/Tbc1d10b/…
MF	GO:0060589	nucleoside-triphosphatase regulator activity	250	-0.288261	-1.49047	0.00178001	0.0146345	0.010923	3051	tags=36%, list=27%, signal=27%	Dock8/Arhgef2/Arap2/Arhgef25/Plce1/Evi5/Dennd6a/Cyth3/Arfgap1/Tbc1d17/Sh3bp4/Rapgef1/Adrb1/Arhgap17/Ralgps2/Racgap1/Ngef/Arrb1/Stard13/Gapvd1/Tbc1d5/Arap1/Rabif/Hps1/Arhgap23/Sec23a/Gdi1/Dennd5a/Agap3/Ccdc88c/Slit2/Sos2/Arhgef10/Syde1/Ect2/Arhgef19/Tbck/Gipc1/Farp1/Tiam1/Depdc5/Ralbp1/Lamtor1/Cyth2/Als2cl/Sos1/Ranbp10/Smap1/Dennd2c/Llgl1/Wnt11/Dock4/Rgs12/Rap1gap/Fbxo8/Arhgef18/Arhgef17/Tbc1d10b/…
BP	GO:0045048	protein insertion into ER membrane	13	-0.647715	-1.77712	0.00178045	0.0146345	0.010923	3745	tags=85%, list=33%, signal=57%	Emc7/Tram1/Tram1l1/Emc6/Get4/Mmgt1/Mmgt2/Emc9/Get3/Sgta/Emc10
MF	GO:0019956	chemokine binding	27	0.526552	1.87074	0.00182282	0.0149564	0.0111632	1145	tags=33%, list=10%, signal=30%	Ccr1/Zfp36/Ccrl2/Ackr1/Ccr5/Cxcr2/Itgav/Pdpn/Ccr2
BP	GO:0002756	MyD88-independent toll-like receptor signaling pathway	10	0.722321	1.94057	0.00182374	0.0149564	0.0111632	1083	tags=60%, list=9%, signal=54%	Irf7/Cd300lf/Tlr3/Cd40/Tlr6/Tlr4
BP	GO:0034138	toll-like receptor 3 signaling pathway	16	0.618107	1.89619	0.0018316	0.0150038	0.0111986	1510	tags=50%, list=13%, signal=43%	Tnfaip3/Tlr3/Cd86/Tnip2/Flot1/Tirap/Oas1e/Wdfy1
BP	GO:0031110	regulation of microtubule polymerization or depolymerization	70	-0.403708	-1.69539	0.00183942	0.0150507	0.0112336	2561	tags=39%, list=22%, signal=30%	Ttbk2/Clip3/Clasp2/Katnb1/Dctn1/Ckap5/Arl2/Cdh5/Rac1/Tubb4a/Dst/Atxn7/Numa1/Stmn2/Camsap3/Map1b/Met/Nin/Dysf/Stmn1/Fkbp4/Mapre2/Abl1/Specc1l/Clasp1/Mid1ip1/Prune1
CC	GO:0032426	stereocilium tip	12	0.674392	1.90363	0.00184774	0.0150676	0.0112462	2297	tags=50%, list=20%, signal=40%	Slc9a3r1/Homer2/Coro1a/Whrn/Tmc1/Ush1c
BP	GO:0060330	regulation of response to interferon-gamma	12	0.67444	1.90377	0.00184774	0.0150676	0.0112462	466	tags=42%, list=4%, signal=40%	Ptpn2/Irgm1/Hpx/Parp9/Socs1
BP	GO:0060334	regulation of interferon-gamma-mediated signaling pathway	12	0.67444	1.90377	0.00184774	0.0150676	0.0112462	466	tags=42%, list=4%, signal=40%	Ptpn2/Irgm1/Hpx/Parp9/Socs1
BP	GO:2000401	regulation of lymphocyte migration	48	0.424763	1.75854	0.00186126	0.0151607	0.0113157	1145	tags=25%, list=10%, signal=23%	Cxcl10/Ccl7/Ccl2/Ccl12/Ccl20/Cxcl13/Adam8/Adam17/Ccl5/Xcl1/Tnfsf14/Ccr2
BP	GO:0002363	alpha-beta T cell lineage commitment	19	0.5806	1.88493	0.0018635	0.0151619	0.0113166	2232	tags=53%, list=20%, signal=42%	Il6/Batf/Stat3/Tgfb1/Stat6/Il23a/Il6ra/Ly9/Otud5/Tox
BP	GO:0045581	negative regulation of T cell differentiation	40	0.461441	1.82778	0.0018743	0.0152327	0.0113694	2079	tags=38%, list=18%, signal=31%	Ptpn2/Fgl2/Zc3h12a/Irf1/Anxa1/Nfkbid/Socs1/Cyld/Il4ra/Zfp35/Socs5/Runx1/Ctla4/Lag3/Ihh
BP	GO:0048661	positive regulation of smooth muscle cell proliferation	86	0.356011	1.63929	0.00187737	0.0152361	0.011372	2065	tags=35%, list=18%, signal=29%	Il6/Hif1a/Tnf/C3ar1/Cyba/Ptgs2/Myd88/Hmox1/Hbegf/Nampt/Thbs1/Ccl5/Nr4a3/Myc/Cx3cl1/Id2/Egr1/Tgfb1/Traf6/Rps6kb1/Tlr4/Mmp9/S1pr1/Il6ra/Il18/Hdac4/Irak4/Tert/Grk2/Hmgcr
BP	GO:0007423	sensory organ development	431	-0.257381	-1.40273	0.00187895	0.0152361	0.011372	2874	tags=32%, list=25%, signal=25%	Triobp/Vangl2/Tulp1/Mfap2/Cdkn1c/Rbp4/Tmie/Six1/Dchs1/Traf3ip1/Twist2/Kcnq1/Sp1/Hdac2/Nf2/Dicer1/Psap/Mfap5/Zeb2/Fzd4/Prrx1/Lrp5/Hsf4/Mdm1/Limk2/Dlx6/Olfm3/Hps1/Bmp6/Grhl2/Thrb/Pygo2/Mcm2/Ddr1/Pdgfb/Rac1/Wnt3a/Sox11/Hey1/Scrib/Spry1/Pdgfrb/Kcnma1/Myo7a/Aldh1a2/Fgfr2/Jag1/Bmp4/Hdac1/Ntrk2/Hmgn1/Spred2/Tgfb2/Ccm2/Cux1/Hey2/Ift122/Tulp3/Ttc8/Atp2b2/Ece1/Sos1/Bnc2/Rcn1/Grcc10/Clcn2/Fgfr1/Bcl2/Dll4/Pr…
BP	GO:0009896	positive regulation of catabolic process	353	0.243	1.38814	0.00188325	0.0152539	0.0113853	754	tags=13%, list=7%, signal=13%	Tlr2/Il6/Il1b/Gclc/Tnfaip3/Irgm1/Ctsc/Sting1/Hif1a/Il33/Zc3h12a/Dab2/Tnf/Ptpn1/Trim30d/Trim12a/Ripk2/Prkcd/Trim30a/Psmd10/Adam8/Pik3c2a/Tnfrsf1b/Zfp36/Nupr1/Hmox1/Trim12c/Sptlc2/Zc3hav1/Map2k1/Trib1/Xbp1/Clu/Sumo1/Gja1/Mefv/Ifng/Tbk1/Ier3/Exosc2/Trim21/Myc/Ddit3/Rnf139/Optn/Ralb/Rnf14
BP	GO:0048562	embryonic organ morphogenesis	245	-0.29041	-1.49742	0.00188809	0.015276	0.0114018	2874	tags=32%, list=25%, signal=25%	Triobp/Hoxa3/Vangl2/Nckap1/Mfap2/Rbp4/Tmie/Dnaaf1/Six1/Efna1/Twist2/Kcnq1/Sp1/Mfap5/Prrx1/Dlx6/Ovol2/Grhl2/Nodal/Rac1/Wnt3a/Sox11/Scrib/Tbx20/Myo7a/Aldh1a2/Fgfr2/Bmp4/Hoxb5/Med12/Tgfb2/Ift122/Tulp3/Atp2b2/Fgfr1/Prkra/Men1/Wnt11/Tcf7l2/Foxf1/Kif3a/Hoxa4/Lrp6/Wdr19/Naglu/Asxl2/Hoxb6/Hoxa2/Foxf2/Hoxa5/Gli2/Mapk3/Arid1a/Kdm6a/Wnt9a/Gjb6/Mef2c/Ndst1/Shh/Gnas/Rarg/Itga8/Cited2/Hoxa1/Insig1/Bloc1s5/Irx5…
BP	GO:0007178	transmembrane receptor protein serine/threonine kinase signaling pathway	268	-0.27791	-1.44908	0.00189603	0.0153231	0.0114369	2494	tags=33%, list=22%, signal=26%	Fermt2/Nlk/Zeb2/Sost/Ovol2/Aspn/Sptbn1/Col1a2/Hpgd/Npnt/Zfp128/Bmp6/Nup93/Nodal/Sfrp2/Cdh5/Zyx/Fbn1/Wnt3a/Sox11/Spry1/Tbx20/Dusp22/Atf2/Bmp4/Smad7/Gipc1/Trim33/Id1/Numa1/Spred2/Atoh8/Tgfb2/Pmepa1/Ppara/Pdcd4/Smurf2/Slc2a10/Ptk2/Magi2/Hfe/Lrp2/Men1/Tcf7l2/Pparg/Sulf1/Smurf1/Stoml1/Twsg1/Ing2/Neo1/Mapk3/Glg1/Stub1/Sh2b1/Parp1/Ptprk/Htra1/Fstl3/Smad6/Vasn/Acvr2a/Il17rd/Ltbp4/Itga8/Cited2/Cldn5/Htra3…
MF	GO:0016799	hydrolase activity, hydrolyzing N-glycosyl compounds	30	0.503397	1.84159	0.00190095	0.0153457	0.0114538	1290	tags=40%, list=11%, signal=36%	Tlr2/Il1r1/Il1rap/Tlr1/Tlr6/Man2a1/Art5/Bst1/Art2b/Tlr4/Il1rapl1/Il18r1
BP	GO:0032736	positive regulation of interleukin-13 production	14	0.632909	1.86115	0.00191253	0.0154219	0.0115107	1540	tags=50%, list=13%, signal=43%	Il33/Tslp/Nlrp3/Il1rap/Il17ra/Tlr4/Il18
BP	GO:0042058	regulation of epidermal growth factor receptor signaling pathway	50	0.425241	1.78093	0.00191524	0.0154265	0.0115141	1926	tags=32%, list=17%, signal=27%	Ptpn2/Hbegf/Adam17/Rhbdf2/Ceacam1/Ptpn12/Rnf115/Mvp/Areg/Fasl/Hip1r/Mmp9/Ptprj/Socs5/Tfap2a/Ceacam2
BP	GO:1903707	negative regulation of hemopoiesis	83	0.349555	1.60214	0.00192233	0.0154664	0.0115439	794	tags=20%, list=7%, signal=19%	Ptpn2/Fgl2/Zc3h12a/Irf1/Anxa1/Nfkbid/Ceacam1/Calca/Trib1/Ifng/Socs1/Pglyrp1/Cyld/Il4ra/Myc/Id2/Clec2d
BP	GO:0006099	tricarboxylic acid cycle	26	-0.542051	-1.83258	0.00194395	0.015623	0.0116607	3504	tags=69%, list=31%, signal=48%	Sucla2/Pdhb/Idh3a/Mdh1/Idh1/Dlat/Sdhc/Sdhb/Pdha1/Idh3b/Sdhd/Aco2/Ogdh/Suclg2/Suclg1/Cs/Sdha/Idh3g
CC	GO:0002102	podosome	19	0.577369	1.87444	0.00198308	0.0159197	0.0118822	1281	tags=37%, list=11%, signal=33%	Adam8/Lcp1/Vcam1/Ptpn12/Actr2/Actr3/Tpm3
BP	GO:0003184	pulmonary valve morphogenesis	15	-0.628267	-1.8265	0.00198621	0.0159272	0.0118878	2068	tags=67%, list=18%, signal=55%	Robo1/Slit2/Hey1/Tbx20/Jag1/Bmp4/Tgfb2/Hey2/Smad6/Heyl
BP	GO:0048762	mesenchymal cell differentiation	184	-0.303332	-1.50187	0.00199008	0.0159405	0.0118977	3190	tags=43%, list=28%, signal=31%	Wnt4/Efnb1/Wwtr1/Col1a1/Sema3a/Ednrb/Mdk/Notch4/Vangl2/Ager/Sema3d/Six1/Efna1/Foxa2/Hdac2/Dicer1/Pef1/Fermt2/Zeb2/Clasp2/Ovol2/Rflnb/Cfl1/Sfrp2/Sox11/Hey1/Spry1/Tbx20/Gata5/Sema3e/Aldh1a2/Fgfr2/Jag1/Bmp4/Smad7/Axin2/Coro1c/Cul7/Tiam1/Foxa1/Spred2/Tgfb2/Hey2/Wnt2/Pdcd4/Fgfr1/Bcl2/Sema6a/Wnt11/Tcf7l2/Lrp6/Pofut2/Cdh2/Trim28/Mapk3/Tsc2/Edn3/Mef2c/Shh/Dag1/Vasn/Il17rd/Cited2/Sema5a/Sema3b/Dlg5/Hes1/C…
BP	GO:0002053	positive regulation of mesenchymal cell proliferation	31	-0.510506	-1.80647	0.0019925	0.0159422	0.011899	2742	tags=52%, list=24%, signal=39%	Six1/Prrx1/Lrp5/Fbxw4/Fgfr2/Foxp1/Wnt2/Fgfr1/Foxf1/Lrp6/Shh/Kdr/Foxp2/Wnt5a/Smo/Gas1
BP	GO:0035743	CD4-positive, alpha-beta T cell cytokine production	22	0.553347	1.89098	0.00199866	0.0159706	0.0119202	1540	tags=45%, list=13%, signal=39%	Il6/Il1b/Arid5a/Il1r1/Nlrp3/Rsad2/Il12b/Xcl1/Il18r1/Il18
BP	GO:0070269	pyroptosis	18	0.61786	1.96429	0.00200047	0.0159706	0.0119202	2376	tags=50%, list=21%, signal=40%	Casp4/Zbp1/Gsdmd/Casp1/Gzmb/Naip2/Gsdme/Gzmc/Naip1
BP	GO:0035904	aorta development	47	-0.451046	-1.75061	0.00204205	0.0162845	0.0121545	2070	tags=51%, list=18%, signal=42%	Lrp1/Notch4/Robo1/Six1/Plxnd1/Hey1/Ap2b1/Pdgfrb/Jag1/Dctn5/Tgfb2/Hey2/Efemp2/Fkbp10/Efnb2/Dll4/Lrp2/Ndst1/Smad6/Hes1/Tbx2/Myh10/Eya1/Snx17
BP	GO:0045628	regulation of T-helper 2 cell differentiation	13	0.6682	1.93613	0.0020627	0.0164311	0.0122639	1754	tags=62%, list=15%, signal=52%	Il6/Irf1/Anxa1/Nlrp3/Il4ra/Il18/Zfp35/Socs5
CC	GO:0005604	basement membrane	77	-0.38633	-1.66566	0.0020664	0.0164424	0.0122724	4611	tags=65%, list=40%, signal=39%	Itgb4/Vegfa/Alb/Itga6/Col4a1/Col4a3/Smoc1/Nid2/Col4a5/Ntn1/Efemp1/Ntn4/Cst3/P3h1/Lama2/Nid1/Ache/Ccdc80/Col4a2/Col4a6/Entpd2/Lamb1/Col17a1/Matn2/Thbs2/Npnt/Egfl6/Fbln1/Fbn1/Col4a4/Lama4/Tgfb2/Mmrn2/Atrn/Sparc/Efemp2/Lamc1/Lamb3/Col5a1/Smc3/Lama3/Loxl1/Col8a1/Dag1/Adamts1/P3h2/Cd151/Timp2/Serpinf1/Pmp22
MF	GO:0070577	lysine-acetylated histone binding	13	-0.641902	-1.76117	0.00209158	0.0166063	0.0123947	1203	tags=38%, list=11%, signal=34%	Brd3/Carm1/Zmynd8/Dpf2/Mllt3
MF	GO:0140033	acetylation-dependent protein binding	13	-0.641902	-1.76117	0.00209158	0.0166063	0.0123947	1203	tags=38%, list=11%, signal=34%	Brd3/Carm1/Zmynd8/Dpf2/Mllt3
BP	GO:1903432	regulation of TORC1 signaling	28	-0.523123	-1.81341	0.00210545	0.016698	0.0124631	1939	tags=43%, list=17%, signal=36%	Atm/Depdc5/Telo2/Pih1d1/Castor1/Sesn3/Tsc2/Ctns/Castor2/Klhl22/Sesn1/Flcn
BP	GO:0002864	regulation of acute inflammatory response to antigenic stimulus	16	0.612151	1.87792	0.00211224	0.0167335	0.0124896	907	tags=44%, list=8%, signal=40%	Fcgr2b/Il20rb/Fcgr3/Fcer1g/Fcgr1/C3/Npy
BP	GO:1905114	cell surface receptor signaling pathway involved in cell-cell signaling	377	-0.264989	-1.42802	0.00212306	0.0168008	0.0125399	2684	tags=36%, list=24%, signal=28%	Rnf220/Grin2a/Mesd/Gata3/Daam2/Aspm/Apoe/Kremen1/Wnt4/Ift20/Wwtr1/Tle4/Col1a1/Grk6/Lrp1/Ednrb/Mdk/Rbms3/Nxn/Vangl2/Rnf146/Sox7/Rapgef1/Grb10/Adrb1/Csnk2a1/Btrc/Hdac2/Ctnnbip1/Notum/Fermt2/Nlk/Zeb2/Adgra2/Fzd4/Lrp5/Sost/Strn/Spin1/Tnks/Csnk1g2/Limd1/Fbxw4/Wls/Ckap5/Ccn4/App/Nrarp/Pygo2/Tle2/Ccdc88c/Sfrp2/Rac1/Zbed3/Wnt3a/Baiap2/Pclo/Dmpk/Cdk14/Fgfr2/Bmp4/Lrrk1/Axin2/Rac3/Hdac1/Tiam1/Porcn/Med12/Sl…
BP	GO:0060537	muscle tissue development	349	-0.25887	-1.38606	0.00214977	0.0169751	0.01267	2295	tags=27%, list=20%, signal=22%	Nox4/Ryr1/Ndufv2/Mef2a/Ccn4/Igf2/Ube4b/Vamp5/Arid2/Slc8a1/Prkar1a/Wnt3a/Tsc1/Sox11/Hey1/Mylpf/Mbnl1/Nr4a1/Tbx20/Pdgfrb/Gata5/Aldh1a2/Fgfr2/Bmp4/Smad7/Jarid2/Nfatc3/Tgfb2/Foxp1/Hey2/Ppara/Efemp2/Acta1/Wnt2/Csrp1/Zmpste24/Mettl8/Efnb2/Usp2/Fgfr1/Bcl2/Dll4/Lrp2/Tcf7l2/Met/Lrp6/Ncam1/Myh14/Svil/Zfpm2/Dysf/Fgf1/Actc1/Srpk3/Jph2/Cby1/Hdac3/Arid1a/Ppargc1a/Ahr/Mef2c/Adra1a/Shh/Sgcb/Rxra/Kcnk2/Itga8/Cite…
BP	GO:0002830	positive regulation of type 2 immune response	15	0.636756	1.90569	0.00214979	0.0169751	0.01267	779	tags=47%, list=7%, signal=44%	Il6/Il33/Nlrp3/Rsad2/Ido1/Il4ra/Xcl1
BP	GO:0042454	ribonucleoside catabolic process	10	0.715842	1.92316	0.00215969	0.0169876	0.0126793	1851	tags=50%, list=16%, signal=42%	Upp1/Pnp/Xdh/Urah/Ada
BP	GO:1904816	positive regulation of protein localization to chromosome, telomeric region	10	0.717122	1.9266	0.00215969	0.0169876	0.0126793	2258	tags=80%, list=20%, signal=64%	Gnl3/Cct3/Cct8/Cct6a/Cct5/Cct2/Pml/Cct4
BP	GO:2000107	negative regulation of leukocyte apoptotic process	44	0.443224	1.80161	0.00216165	0.0169876	0.0126793	1226	tags=32%, list=11%, signal=29%	Arg2/Hif1a/Fcgr2b/Bcl10/Pnp/St3gal1/Ccr5/Ido1/Ccl5/Fcer1g/Cxcr2/Serpinb9/Stat5a/Hcls1
BP	GO:1902041	regulation of extrinsic apoptotic signaling pathway via death domain receptors	41	0.438965	1.75006	0.00216287	0.0169876	0.0126793	658	tags=22%, list=6%, signal=21%	Tnfaip3/Rffl/Hmox1/Pmaip1/Skil/Thbs1/Cflar/Ddx3x/Fgg
BP	GO:0038202	TORC1 signaling	32	-0.493678	-1.76071	0.00216313	0.0169876	0.0126793	3352	tags=56%, list=29%, signal=40%	Mtor/Rragd/Itfg2/Mlst8/Rptor/Atm/Depdc5/Telo2/Pih1d1/Mfsd8/Castor1/Sesn3/Tsc2/Ctns/Castor2/Klhl22/Sesn1/Flcn
BP	GO:0007409	axonogenesis	330	-0.2658	-1.41306	0.00216863	0.0170123	0.0126977	3052	tags=34%, list=27%, signal=25%	Bmpr2/Lrp1/Sema3a/Rnf6/Evl/Igf1r/Vangl2/Robo1/Gfra3/Cnp/Sema3d/Cxcl12/Efna1/Efna4/Rab10/Tubb2b/Zeb2/Numb/Ptprs/Clasp2/Map6/Gap43/Stk25/Matn2/Stxbp1/Auts2/Gdi1/Flrt3/App/Slc25a46/Limk1/Plxnd1/Slit2/Rac1/Wnt3a/Apbb1/Dst/Fxn/Sema3e/Taok2/Fgfr2/Ulk1/Nptn/Ndn/Tiam1/Top2b/Ntrk2/Ttl/Tgfb2/Foxp1/Notch3/Rtn4rl1/Ank3/Metrn/Ttc8/Ece1/Ptk2/Efnb2/Grcc10/Bcl2/Llgl1/Cdh4/Lrp2/Sema6a/Map1b/Enah/Nin/Unc5c/Epha1/N…
BP	GO:1901983	regulation of protein acetylation	56	-0.414916	-1.66587	0.00217651	0.0170556	0.01273	3789	tags=61%, list=33%, signal=41%	Sox4/Glyr1/Kat5/Atg5/Gata3/Gata2/Eid1/Wbp2/Kat2a/Hdac2/Arrb1/Ctbp1/Sirt3/Auts2/Rps6ka4/App/Paxip1/Terf2ip/Dip2a/Park7/Camk1/Zmpste24/Pih1d1/Ctcf/Ruvbl2/Mapk3/Hdac8/Hint2/Tada2a/Rps6ka5/Dip2b/Flcn/Klf15/Snai2
BP	GO:0070228	regulation of lymphocyte apoptotic process	53	0.419658	1.77544	0.00219164	0.0171556	0.0128046	1271	tags=30%, list=11%, signal=27%	Arg2/Hif1a/Bcl10/Adam8/Pnp/Nfkbid/St3gal1/Ceacam1/Cd274/Ido1/Ccl5/Myc/Siglec1/Serpinb9/Cd24a/Il10
BP	GO:0032604	granulocyte macrophage colony-stimulating factor production	11	0.697796	1.90873	0.00219561	0.0171681	0.012814	1831	tags=64%, list=16%, signal=53%	Il1b/Syk/Il12b/Il23a/Il18/Il17f/Tlr9
BP	GO:0043583	ear development	166	-0.312691	-1.51881	0.002213	0.0172853	0.0129015	3344	tags=40%, list=29%, signal=29%	Mcoln3/Pcdh15/Anp32b/Gata3/Nipbl/Gata2/Ift20/Zeb1/Pls1/Triobp/Vangl2/Tmie/Six1/Dchs1/Kcnq1/Dicer1/Psap/Prrx1/Dlx6/Mcm2/Ddr1/Rac1/Wnt3a/Hey1/Scrib/Kcnma1/Myo7a/Fgfr2/Jag1/Bmp4/Tgfb2/Ccm2/Cux1/Hey2/Ttc8/Atp2b2/Ece1/Fgfr1/Bcl2/Prkra/Ift27/Lrp10/Kif3a/Mpv17/Maf/Wdr19/Naglu/Hoxa2/Gli2/Mapk3/Fgfr3/Gjb6/Shh/Itga8/Hoxa1/Insig1/Bloc1s5/Cebpa/Fzd2/Hes1/Fzd6/Wnt5a/Ptk7/Cthrc1/Eya1/Mycl/Gas1
MF	GO:0005179	hormone activity	88	0.351965	1.63812	0.00226942	0.0177069	0.0132161	2977	tags=40%, list=26%, signal=30%	Nts/Calca/Adm/Inhba/Prl7c1/Npy/Hamp2/Gcg/Prl3b1/Vgf/Hamp/Retnlb/Retnla/Prl8a6/Pmch/Fshb/Adcyap1/Insl6/Gip/Npff/Ins2/Prl8a9/Nmb/Prl7a1/a/Ppy/Pyy/Sst/Trh/Inhbc/Ghrh/Inhbb/Pdyn/Cck/Nppc
BP	GO:0045860	positive regulation of protein kinase activity	252	0.262083	1.43717	0.0022723	0.0177102	0.0132187	1116	tags=19%, list=10%, signal=17%	Il1b/Chil1/Irgm1/Tnf/Ptpn1/Pim1/Sdc4/Prkcd/Psmd10/Adam8/Daxx/Hbegf/Cd86/Traf2/Adam17/Ceacam1/Cd40/Syk/Csf1/Il34/Map2k1/Calca/Clu/Thbs1/Ifng/Socs1/Tlr1/Ddx3x/Areg/Egr1/Il12b/Cdkn1a/Tirap/Ralb/Adra2b/Tlr6/Tgfb1/Stap1/Camkk2/Slc11a1/Traf6/Map2k3/Ptprc/Pik3cg/Gcg/Tlr4/Cd24a
BP	GO:0044344	cellular response to fibroblast growth factor stimulus	71	-0.392671	-1.66379	0.00228337	0.0177773	0.0132687	2233	tags=35%, list=20%, signal=29%	Flrt3/Crkl/Pdgfb/Nr4a1/Spry1/Fgfr2/Nptn/Sos1/Fgfr1/Dll4/Kif16b/Tcf7l2/Sulf1/Ndnf/Fgf1/Rab14/Ccn2/Fgfr3/Ndst1/Fgf18/Fgf7/Wnt5a/Ext2/Shisa2/Hhip
BP	GO:0048736	appendage development	146	-0.322683	-1.54249	0.00232613	0.0180713	0.0134881	4424	tags=53%, list=39%, signal=33%	Evx2/Itga6/Wdpcp/Smad4/Gja5/Smoc1/Lrp4/Ift52/Iqce/Hoxd9/Fbn2/Bmpr1a/Trp63/Sema3c/Cacna1c/Bmp7/Ift172/Sox4/Gpc3/Gli3/Cibar1/Slc39a3/Asph/Tbx5/Nipbl/Rab23/Kremen1/Bmpr2/Pcsk5/Meox2/Lmbr1/Traf3ip1/Hdac2/Ttbk2/Dicer1/Zfp219/Fermt2/Prrx1/Lrp5/Atrx/Dlx6/Fbxw4/Grhl2/Sfrp2/Sox11/Mbnl1/Aldh1a2/Gna12/Fgfr2/Bmp4/Tbx4/Hdac1/Tgfb2/Tmem107/Ift122/Tulp3/Ece1/Fgfr1/Lrp6/Wdr19/Pbx2/Mecom/Gli2/Wnt9a/Shh/Gnas/Rarg/…
BP	GO:0060173	limb development	146	-0.322683	-1.54249	0.00232613	0.0180713	0.0134881	4424	tags=53%, list=39%, signal=33%	Evx2/Itga6/Wdpcp/Smad4/Gja5/Smoc1/Lrp4/Ift52/Iqce/Hoxd9/Fbn2/Bmpr1a/Trp63/Sema3c/Cacna1c/Bmp7/Ift172/Sox4/Gpc3/Gli3/Cibar1/Slc39a3/Asph/Tbx5/Nipbl/Rab23/Kremen1/Bmpr2/Pcsk5/Meox2/Lmbr1/Traf3ip1/Hdac2/Ttbk2/Dicer1/Zfp219/Fermt2/Prrx1/Lrp5/Atrx/Dlx6/Fbxw4/Grhl2/Sfrp2/Sox11/Mbnl1/Aldh1a2/Gna12/Fgfr2/Bmp4/Tbx4/Hdac1/Tgfb2/Tmem107/Ift122/Tulp3/Ece1/Fgfr1/Lrp6/Wdr19/Pbx2/Mecom/Gli2/Wnt9a/Shh/Gnas/Rarg/…
BP	GO:1901216	positive regulation of neuron death	102	0.344076	1.64348	0.00233221	0.0180918	0.0135034	1182	tags=26%, list=10%, signal=24%	Ccl3/Il1b/Fcgr2b/Tnf/Daxx/Nupr1/Eif2s1/Pmaip1/Clu/Ifng/Mcl1/Ncf2/Ddit3/Kmo/Egr1/Fos/Optn/Tlr6/Pawr/Fasl/Tnfrsf1a/Mybl2/Tyrobp/Picalm/Tlr4/Aimp2/Atf4
BP	GO:0071639	positive regulation of monocyte chemotactic protein-1 production	12	0.661858	1.86825	0.00233378	0.0180918	0.0135034	1189	tags=42%, list=10%, signal=37%	Il1b/Mcoln2/Syk/Oas3/Oas1e
BP	GO:0035773	insulin secretion involved in cellular response to glucose stimulus	65	-0.399979	-1.65752	0.00234015	0.0181217	0.0135258	3145	tags=49%, list=28%, signal=36%	Adcy5/Lrp1/Ccdc186/Hmgn3/C2cd2l/Abcg1/Foxa2/Arrb1/Lrp5/Ucp2/Bad/Birc5/Rac1/Gpld1/Nr1d1/Ncoa6/Ppp3cb/Stxbp4/Adcy8/Oxct1/Phpt1/Tcf7l2/Gpr27/Cdk16/Mpc2/Vsnl1/Rab11b/Pde3b/Pde8b/Rab11fip5/Rab11fip2/C1qtnf12
BP	GO:0000469	cleavage involved in rRNA processing	19	0.573029	1.86035	0.0023434	0.0181274	0.0135301	1086	tags=37%, list=10%, signal=33%	Rrs1/Nhp2/Exosc2/Rrp36/Utp23/Tbl3/Fcf1
BP	GO:0051386	regulation of neurotrophin TRK receptor signaling pathway	15	-0.624407	-1.81527	0.0023534	0.0181804	0.0135695	1954	tags=40%, list=17%, signal=33%	Spry1/Ulk1/Ptprf/Wasf1/Ppp2r5d/Slc9a6
MF	GO:0005184	neuropeptide hormone activity	21	0.572864	1.91988	0.00235878	0.0181804	0.0135695	2977	tags=62%, list=26%, signal=46%	Nts/Npy/Vgf/Adcyap1/Npff/Nmb/a/Ppy/Pyy/Ghrh/Pdyn/Cck/Nppc
BP	GO:0045348	positive regulation of MHC class II biosynthetic process	11	0.695142	1.90147	0.00235977	0.0181804	0.0135695	2886	tags=73%, list=25%, signal=54%	Il33/Xbp1/Ifng/Tlr4/Il10/Cdk5r1/Ciita/Tmem106a
BP	GO:0007044	cell-substrate junction assembly	68	-0.390295	-1.63221	0.0023603	0.0181804	0.0135695	2546	tags=43%, list=22%, signal=33%	Col17a1/Fermt2/Pdpk1/Clasp2/Cfl1/Rac1/Tsc1/Dst/Dusp22/Taok2/Coro1c/Bcas3/Camsap3/Ptk2/Bcl2/Lamc1/Tln1/Tek/Macf1/Ptpra/Ajuba/Ldb1/Ptprk/Sorbs1/Kdr/Thsd1/Abl1/Clasp1/Dmtn
BP	GO:0051873	killing by host of symbiont cells	18	0.610401	1.94057	0.00236395	0.0181891	0.0135761	1731	tags=44%, list=15%, signal=38%	Cxcl5/Cxcl1/Trem1/Myd88/Ncf1/Reg3g/Mbl1/Nlrp6
BP	GO:0043302	positive regulation of leukocyte degranulation	26	0.512683	1.80932	0.00237696	0.0182503	0.0136218	2310	tags=46%, list=20%, signal=37%	Adora2b/Syk/Cd177/Vamp8/Fgr/Il4ra/Fcer1g/Gab2/Itgb2/Itgb2l/Pld2/Ms4a2
BP	GO:0070633	transepithelial transport	26	0.513435	1.81197	0.00237696	0.0182503	0.0136218	729	tags=31%, list=6%, signal=29%	Csf2/Slc5a1/Cftr/Cxadr/Slc12a2/Abcc1/Best1/Abcb1b
MF	GO:0016614	oxidoreductase activity, acting on CH-OH group of donors	111	-0.342801	-1.55531	0.00240544	0.0184494	0.0137703	3424	tags=43%, list=30%, signal=31%	Srd5a2/Zadh2/Ctbp2/Hsd17b11/Idh3a/Akr1e1/Gulo/Mdh1/Dcxr/Akr1a1/Idh1/Spr/Dhrs4/Ldhb/Me2/Hibadh/Hsd17b2/Hsd17b12/Ctbp1/Hpgd/Hsd17b7/Me1/Gpd1/Akr7a5/Sdr42e1/Idh3b/Hsd17b10/Rdh14/Akr1b10/Impdh1/Bdh1/Uevld/Nsdhl/Vkorc1/Adh5/Cbr1/Sord/Rdh11/Idh3g/Adh7/Hsd17b4/Fasn/Adh1/Prxl2b/Ptgr2/Ehhadh/Grhpr/Hadh
BP	GO:0035051	cardiocyte differentiation	147	-0.325058	-1.55606	0.0024357	0.0186616	0.0139288	3871	tags=44%, list=34%, signal=29%	Tbx18/Sema3c/Rxrb/Bmp7/Igf1/Sox6/Alpk3/Pak1/Slc25a4/Asb2/Atg5/Tbx5/Mtor/Adra1b/Ift20/Pbrm1/Hnrnpu/Vangl2/Nebl/Gata6/Gper1/Adrb1/Dhx36/Kat2a/Hdac2/Dicer1/Nox4/Mef2a/Ccn4/Slc8a1/Pdgfb/Wnt3a/Tsc1/Pdgfrb/Jag1/Bmp4/Sox18/Tgfb2/Foxp1/Hey2/Ppara/Pdcd4/Zmpste24/Efnb2/Met/Lrp6/Actc1/Cby1/Hdac3/Mapk3/Arid1a/Mef2c/Adra1a/Smad6/Sgcb/Rxra/Cited2/Hes1/Tbx2/Acadm/Myh11/Myh10/Fzd7/Col14a1
BP	GO:0045953	negative regulation of natural killer cell mediated cytotoxicity	12	0.659879	1.86266	0.00245554	0.0187937	0.0140273	1534	tags=58%, list=13%, signal=51%	Ceacam1/Tap1/Clec2d/Serpinb9/Serpinb9b/Tap2/Klre1
BP	GO:0051883	killing of cells in other organism involved in symbiotic interaction	19	0.572147	1.85749	0.00246357	0.0188352	0.0140583	1731	tags=42%, list=15%, signal=36%	Cxcl5/Cxcl1/Trem1/Myd88/Ncf1/Reg3g/Mbl1/Nlrp6
CC	GO:0005839	proteasome core complex	16	0.608862	1.86783	0.00247433	0.0188975	0.0141048	3219	tags=75%, list=28%, signal=54%	Psma6/Psma3/Psmb10/Psmb8/Psmb9/Psma2/Psmb4/Psma7/Psmb6/Psma1/Psma8/Psmb3
BP	GO:0060348	bone development	172	-0.305555	-1.4891	0.00247992	0.0189202	0.0141218	2726	tags=36%, list=24%, signal=28%	Col10a1/Dchs1/Serpinh1/Kat2a/Inppl1/Notum/Lrp5/Prpsap2/Scube2/Ryr1/Rflnb/Tjp2/Ccn4/Bmp6/Chad/Sfrp2/Cadm1/Fbn1/Atf2/Fgfr2/Bmp4/Lrrk1/Slc10a7/Axin2/Dym/Foxp1/Tmem107/Sparc/Ppib/Thbs3/Tulp3/Zmpste24/Foxn3/Sulf1/Lrp6/Cldn18/Asxl2/Carm1/Tmem119/Glg1/Fgfr3/Mef2c/Fgf18/Por/Gnas/Vkorc1/Rarg/Cited2/Npr2/Kdr/Insig1/Ltbp3/Mapk14/Bmpr1b/Meis1/Pex7/Anxa6/Ski/Map2k6/Ext2/Lrrc17/Bgn
BP	GO:0006475	internal protein amino acid acetylation	103	-0.342956	-1.54299	0.00250032	0.0190356	0.0142079	3830	tags=49%, list=34%, signal=33%	Brca2/Per1/Glyr1/Smc5/Kat5/Mecp2/Ing5/Phf20/Atg5/Gata3/Gata2/Epc1/Eid1/Wbp2/Ing4/Mbd3/Msl1/Kat2a/Arrb1/Ctbp1/Auts2/Rps6ka4/Tada3/Dmap1/App/Apbb1/Paxip1/Atf2/Park7/Ep400/Phf14/Zmpste24/Mettl8/Pih1d1/Ctcf/Ing3/Ruvbl2/Mapk3/Hdac8/Ldb1/Nat8f1/Ncoa1/Por/Tada2a/Rps6ka5/Ogt/Kat6b/Flcn/Hcfc1/Snai2
BP	GO:0018393	internal peptidyl-lysine acetylation	103	-0.342956	-1.54299	0.00250032	0.0190356	0.0142079	3830	tags=49%, list=34%, signal=33%	Brca2/Per1/Glyr1/Smc5/Kat5/Mecp2/Ing5/Phf20/Atg5/Gata3/Gata2/Epc1/Eid1/Wbp2/Ing4/Mbd3/Msl1/Kat2a/Arrb1/Ctbp1/Auts2/Rps6ka4/Tada3/Dmap1/App/Apbb1/Paxip1/Atf2/Park7/Ep400/Phf14/Zmpste24/Mettl8/Pih1d1/Ctcf/Ing3/Ruvbl2/Mapk3/Hdac8/Ldb1/Nat8f1/Ncoa1/Por/Tada2a/Rps6ka5/Ogt/Kat6b/Flcn/Hcfc1/Snai2
BP	GO:0048568	embryonic organ development	391	-0.258479	-1.39724	0.00250675	0.0190645	0.0142294	2950	tags=33%, list=26%, signal=25%	Pls1/Birc6/Pcsk5/Triobp/Hoxa3/Vangl2/Nckap1/Mfap2/Cdkn1c/Rbp4/Tmie/Dnaaf1/Akt1/Six1/Efna1/Traf3ip1/Twist2/Kcnq1/Sp1/Mrtfb/Ttbk2/Tubb2b/Mfap5/Prrx1/Dlx6/Ovol2/Thoc5/Igf2/Grhl2/Nodal/Arid2/Slc8a1/Hsd17b7/Pdgfb/Rac1/Wnt3a/Syde1/Sox11/Hey1/Scrib/Tbx20/Pdgfrb/Myo7a/Vash2/Aldh1a2/Fgfr2/Bmp4/Hoxb5/Tbx4/Sox18/Epn2/Ncoa6/Med12/Ttpa/Tgfb2/Hey2/Wnt2/Ift122/Tulp3/Atp2b2/Ece1/Tnrc6c/Fgfr1/Prkra/Gab1/Men1/Wnt1…
BP	GO:0006281	DNA repair	331	-0.264205	-1.40525	0.00252252	0.0191643	0.0143039	3830	tags=43%, list=34%, signal=29%	Brca2/Uhrf1/Rrm2b/Setmar/Pold1/Smc1a/Mbd4/Uimc1/Smc5/Kat5/Poll/Ercc4/Kdm1a/Usp10/Shld1/Polh/Mgmt/Mlh1/Pot1a/Rad1/Pole/Gtf2h4/Tex264/Smug1/Rad51/Ercc6l2/Nipbl/Xrcc1/Wrnip1/Suv39h1/Dhx9/Hus1/Rad9a/Kmt5c/H2ax/Pclaf/Rad51d/Otub1/Trp53bp1/Fancc/Mcm3/Fignl1/Babam2/Ap5s1/Cdc14b/Fus/Mutyh/Ercc1/Ino80b/Huwe1/Usp45/Chek2/Cdca5/Lig1/Msh3/Mrnip/Ogg1/Ascc1/Ube2v1/Paxx/Mms19/Cdk2/Kif22/Prrx1/Nsmce4a/Atrx/Chd1l…
BP	GO:1902532	negative regulation of intracellular signal transduction	387	0.236996	1.36914	0.00252964	0.0191981	0.0143292	1039	tags=16%, list=9%, signal=15%	Ptpn2/Litaf/Rnf149/Il1b/Tnfaip3/Irak3/Hif1a/Zc3h12a/Dab2/Ptpn1/Nfe2l2/Tank/Prkcd/Psmd10/Senp2/Sod2/Ptgs2/Nlrp3/Nfkbid/Rffl/Ceacam1/Vnn1/Map2k1/Thoc1/Xbp1/Clu/Aida/Thbs1/Slc9a3r1/Ace2/Marveld3/Sirpa/Cyld/Ppef2/Dusp16/Mcl1/Bdkrb2/Lpar1/Mmp3/Dhx58/Ddx3x/Homer2/Xdh/Ddit3/Cnksr3/Mapkapk5/Spry4/Ifi35/Optn/Oprl1/Rela/Marchf7/Stat1/Igbp1b/Chrna7/Psca/Rcan1/Rnf125/Map2k3/Ptprc/Rasa3/Gcg/Cyrib
BP	GO:0000038	very long-chain fatty acid metabolic process	35	-0.482172	-1.76875	0.00255212	0.0193484	0.0144414	1482	tags=34%, list=13%, signal=30%	Acaa1b/Acox1/Hacd3/Elovl1/Elovl5/Abcd1/Hsd17b4/Acot1/Tecr/Acot2/Acsl1/Abcd3
BP	GO:0060143	positive regulation of syncytium formation by plasma membrane fusion	23	0.549545	1.88723	0.00256971	0.0194614	0.0145257	3094	tags=78%, list=27%, signal=57%	Cxcl9/Ehd1/Cd53/Il4ra/Gdf15/Dcstamp/Flot1/Tyrobp/Tnfsf14/Adam9/Ccl8/Nfatc2/Ocstamp/Ripor2/Scgb3a1/Rapgef3/Myod1/Gcm1
BP	GO:0045687	positive regulation of glial cell differentiation	41	0.433169	1.72696	0.00257368	0.019471	0.0145329	840	tags=29%, list=7%, signal=27%	Tlr2/Il1b/Il33/Egr2/Tnfrsf1b/Il34/Id2/Il6st/Spint1/Rela/Tgfb1/Actr3
BP	GO:1900015	regulation of cytokine production involved in inflammatory response	35	0.461659	1.76564	0.00260471	0.0196852	0.0146927	1083	tags=34%, list=9%, signal=31%	Il6/Hif1a/Zc3h12a/Tnf/Il1r2/Myd88/Stat3/Mefv/Sirpa/Tlr6/Il17ra/Tlr4
BP	GO:2000316	regulation of T-helper 17 type immune response	17	0.603812	1.89728	0.00261244	0.0197126	0.0147132	225	tags=29%, list=2%, signal=29%	Clec4n/Arid5a/Zc3h12a/Nlrp3/Nfkbid
BP	GO:1903532	positive regulation of secretion by cell	271	0.254065	1.41044	0.0026138	0.0197126	0.0147132	2116	tags=26%, list=19%, signal=22%	Tlr2/Hcar2/Il1b/Hif1a/Dab2/Adora2b/Mmp13/Sdc4/P2ry2/Sphk1/Cftr/Arf6/Sdcbp/Syk/Cd33/Ptger4/Ptges/Cd177/Nadk/Slc12a2/Gja1/Vamp8/Rab15/Fgr/Il4ra/Fcer1g/Kmo/Fgg/Ankrd1/Spp1/Tgfb1/Htr2c/Gcg/Rab5a/Tlr4/Myrip/Oga/Serp1/Nr0b2/Adora2a/Golph3/Glul/Kcnn4/Myom1/Syt10/Ntsr1/Adam9/Acsl4/Foxl2/Adcyap1/Oprk1/Nkx3-1/Gab2/Glrx/Creb1/Runx1/Selenot/Itgb2/Nucb2/Tacr1/Fga/Ptpn23/Gip/Itgb2l/Pld2/Grk2/Rgcc/Nmu/Ins2/Tac1…
BP	GO:0061760	antifungal innate immune response	12	0.658201	1.85793	0.00261788	0.0197229	0.0147208	103	tags=33%, list=1%, signal=33%	Clec4e/Clec4n/Clec4d/Bcl10
BP	GO:0046330	positive regulation of JNK cascade	71	0.370883	1.67869	0.00262309	0.0197415	0.0147348	1094	tags=24%, list=10%, signal=22%	Il1b/Fcgr2b/Dab2/Tnf/Gadd45b/Ripk2/Tlr3/Myd88/Traf2/Ceacam1/Gadd45g/Gadd45a/Mmp8/Tirap/Traf6/Tlr4/Traf3
BP	GO:0045124	regulation of bone resorption	40	0.453837	1.79766	0.00264776	0.0199064	0.0148578	1537	tags=32%, list=13%, signal=28%	Il6/Adam8/Ceacam1/Syk/Ptger4/Calca/Dcstamp/Itgav/Spp1/Fcgr4/Hamp/S1pr1/Fshb
MF	GO:0000049	tRNA binding	45	0.426278	1.74721	0.00265327	0.0199271	0.0148733	2194	tags=47%, list=19%, signal=38%	Rars/Slfn9/Trnt1/Yrdc/Pus1/Elp5/Cars/Nsun2/Ears2/Mettl1/Ctu1/Yars2/Trmt10c/Eif2s3y/Eef1a1/Ssb/Ctu2/Xpo5/Tert/Nemf/Kars
BP	GO:0019835	cytolysis	19	0.569269	1.84814	0.00266385	0.0199858	0.0149171	2423	tags=53%, list=21%, signal=42%	Fgl2/Tgfb1/Lyz2/Reg3g/Gzmb/Lbp/Ccl28/Lyz1/Gzmc/Hrg
BP	GO:2000343	positive regulation of chemokine (C-X-C motif) ligand 2 production	11	0.68911	1.88497	0.00268808	0.0201466	0.0150371	1083	tags=45%, list=9%, signal=41%	Tnf/Mcoln2/Ccl5/Tirap/Tlr4
BP	GO:0050851	antigen receptor-mediated signaling pathway	111	0.327371	1.58827	0.00269602	0.0201852	0.015066	2115	tags=32%, list=19%, signal=26%	Ptpn2/Zc3h12a/Bcl10/Ripk2/Nfkbid/Shb/Syk/Icosl/Ifng/Cyld/Rela/Stap1/Pawr/Fyb/Traf6/Ptprc/Tec/Sh2b2/Nckap1l/Mog/Ptpn6/Nfam1/Pde4b/Kcnn4/Ptprj/Lck/Txk/Usp9x/Eif2b1/Vtcn1/Ada/Btk/Ctla4/Nfatc2/Eif2b4
BP	GO:0030901	midbrain development	39	-0.482291	-1.79763	0.00270497	0.0202313	0.0151003	2260	tags=46%, list=20%, signal=37%	Kat2a/Wls/Sfrp2/Rac1/Wnt3a/Fgfr2/Wnt2/Sos1/Fgfr1/Lrp6/Aplp2/Fgfr3/Ndst1/Shh/Dlg5/Hes1/Fzd6/Wnt5a
BP	GO:0000478	endonucleolytic cleavage involved in rRNA processing	10	0.707915	1.90187	0.00271446	0.0202603	0.015122	1086	tags=40%, list=10%, signal=36%	Rrs1/Utp23/Tbl3/Fcf1
BP	GO:0000479	endonucleolytic cleavage of tricistronic rRNA transcript (SSU-rRNA, 5.8S rRNA, LSU-rRNA)	10	0.707915	1.90187	0.00271446	0.0202603	0.015122	1086	tags=40%, list=10%, signal=36%	Rrs1/Utp23/Tbl3/Fcf1
MF	GO:0016628	oxidoreductase activity, acting on the CH-CH group of donors, NAD or NADP as acceptor	26	-0.529635	-1.7906	0.00272805	0.0203277	0.0151723	1590	tags=35%, list=14%, signal=30%	Srd5a3/Pecr/Decr1/Dpyd/Decr2/Fasn/Ptgr2/Tecr/Dhcr7
CC	GO:0002199	zona pellucida receptor complex	11	0.687726	1.88118	0.00272911	0.0203277	0.0151723	2258	tags=64%, list=20%, signal=51%	Cct3/Cct8/Cct6a/Cct5/Cct2/Zpbp/Cct4
BP	GO:0010506	regulation of autophagy	181	0.28065	1.46347	0.00273257	0.0203325	0.0151758	911	tags=18%, list=8%, signal=17%	Tlr2/Tnfaip3/Irgm1/Sting1/Hif1a/Zc3h12a/Trim30d/Trim12a/Ripk2/Trim30a/Pik3c2a/Nupr1/Hmox1/Trim12c/Sptlc2/Map2k1/Stat3/Xbp1/Nampt/Mefv/Ifng/Tbk1/Trim21/Mcl1/Ddit3/Casp1/Optn/Ralb/Chmp4b/Bmf/Il10ra/Tbc1d14
BP	GO:0090026	positive regulation of monocyte chemotaxis	15	0.626207	1.87412	0.002764	0.020541	0.0153315	1145	tags=47%, list=10%, signal=42%	Cxcl10/Ccl2/Ccr1/Ccl5/Cxcl17/Pla2g7/Ccr2
BP	GO:0031398	positive regulation of protein ubiquitination	83	0.343775	1.57565	0.00276629	0.020541	0.0153315	1265	tags=24%, list=11%, signal=22%	Birc3/Bcl10/Birc2/Ripk2/Psmd10/Senp2/Sphk1/Fbxo4/Rassf1/Trib1/Dcun1d5/Ddx3x/Cry1/Marchf7/Fbxo33/Hamp2/Hamp/Aimp2/Cdk9/Hspa5
BP	GO:0007029	endoplasmic reticulum organization	59	-0.419016	-1.70223	0.00278845	0.0206843	0.0154385	3745	tags=56%, list=33%, signal=38%	Emc7/Tor1b/Tram1/Tram1l1/Sptssb/Atl2/Sec16a/Cav2/Emc6/Esyt1/Cert1/Casq1/Get4/Rab10/Arl6ip1/Lman1/Mmgt1/Zbed3/Lman2/Mmgt2/Mospd3/Vapb/Rab3gap2/Lpcat3/Rtn3/Atl3/Emc9/Get3/Eif2ak3/Sgta/Smpd4/Emc10/Reep4
MF	GO:0009055	electron transfer activity	48	-0.43252	-1.68024	0.00279142	0.0206851	0.0154391	2392	tags=50%, list=21%, signal=40%	Ndufa13/Ndufv2/Ndufv1/Ndufs3/Sdhc/Cyc1/Ndufa10/Ndufb7/Aox3/Uqcr11/Etfa/Sdhb/Aifm2/Cox4i1/Cox8a/Ndufc2/Etfdh/Ndufs7/Ndufb8/Aifm1/Nqo2/Ndufs8/Por/Sdha
BP	GO:0034142	toll-like receptor 4 signaling pathway	27	0.518172	1.84097	0.00279652	0.0206941	0.0154457	1510	tags=41%, list=13%, signal=35%	Ripk2/Nfkbia/Arf6/Ly96/Pik3ap1/Ifi35/Tirap/Lbp/Tlr4/Oas1e/Wdfy1
CC	GO:0042641	actomyosin	65	-0.396248	-1.64207	0.00279835	0.0206941	0.0154457	2501	tags=42%, list=22%, signal=33%	Ldb3/Fermt2/Myl12b/Nox4/Zyx/Dst/Pdlim2/Acta1/Ptk2/Palld/Septin9/Enah/Daam1/Myh14/Sipa1l3/Tek/Mprip/Sorbs1/Acta2/Prkcz/Myh7/Cnn2/Amot/Myh11/Myh10/Actn4/Pdlim3
BP	GO:0002920	regulation of humoral immune response	31	0.483638	1.79063	0.00280311	0.0207081	0.0154562	2612	tags=42%, list=23%, signal=32%	Il1b/Fcgr2b/Tnf/Hpx/C3/Ptprc/Ptpn6/Cfh/Fcer2a/Il17f/C4bp/Cd46/Cd55b
BP	GO:0070230	positive regulation of lymphocyte apoptotic process	18	0.604367	1.92139	0.00280845	0.0207263	0.0154698	1271	tags=56%, list=11%, signal=49%	Adam8/Nfkbid/Ceacam1/Cd274/Ido1/Ccl5/Myc/Siglec1/Cd24a/Il10
BP	GO:1901214	regulation of neuron death	288	0.255816	1.43099	0.00281222	0.020733	0.0154748	1271	tags=19%, list=11%, signal=17%	Ccl3/Il6/Ccl2/Il1b/Ccl12/Gclc/Hif1a/Fcgr2b/Tnf/Adam8/Sod2/Tnfrsf1b/Daxx/Nupr1/Eif2s1/Hmox1/Pmaip1/Csf1/Stat3/Clu/Ifng/Cebpb/C5ar1/Abcc1/Eno2/Mcl1/Ccl5/Nr4a3/Zpr1/Ncf2/Ddit3/Kmo/Cx3cl1/Egr1/Fos/Optn/Egln3/Chmp4b/Tlr6/Pawr/Fasl/Tnfrsf1a/Chrna7/Npy/Mybl2/Tyrobp/Picalm/Sncb/Retreg1/Tlr4/Aimp2/Atf4/Draxin/Nae1/Il10
BP	GO:0002923	regulation of humoral immune response mediated by circulating immunoglobulin	14	0.622171	1.82957	0.00282704	0.020821	0.0155405	2612	tags=64%, list=23%, signal=50%	Fcgr2b/Tnf/Hpx/Ptprc/Ptpn6/Fcer2a/C4bp/Cd46/Cd55b
BP	GO:0090023	positive regulation of neutrophil chemotaxis	23	0.546598	1.87711	0.00286219	0.0210584	0.0157176	1725	tags=48%, list=15%, signal=41%	Il1b/C3ar1/C5ar1/Cxcr2/Tirap/Xcl1/Sell/Lbp/Nckap1l/Il23a/Rac2
CC	GO:0005819	spindle	232	-0.282346	-1.45339	0.00288181	0.0211625	0.0157954	3748	tags=43%, list=33%, signal=29%	Ttk/Smc1a/Aurka/Epb41/Mapkbp1/Tpx2/Fbf1/Kif20a/Ska2/Cenpf/Rps6ka2/Nusap1/Rtraf/Nedd9/Aspm/Cdc6/Cltc/Cep19/Aurkb/Ckap2l/Hnrnpu/Kif18a/Ngrn/Anxa11/Lsm14a/Plk1/Arl3/Birc6/Cdc14b/Anapc7/Cdk1/Map2k5/Map4/Unc119/Prc1/Akt1/Cdca8/Ciao1/Kat2a/Racgap1/Haus6/Cbx3/Mms19/Kif22/Clasp2/Sirt2/Dynll1/Spin1/Limk2/Sac3d1/Katnb1/Tnks/Haus7/Dctn1/Tada3/Ckap5/App/Birc5/Incenp/Ect2/Wrap73/Atm/Tbck/Mzt2/Cep89/Ncor1/Camk…
BP	GO:0062009	secondary palate development	17	-0.600602	-1.80703	0.00288342	0.0211625	0.0157954	2044	tags=47%, list=18%, signal=39%	Wnt3a/Sox11/Tgfb2/Wnt11/Fzd1/Fzd2/Wnt5a/Tgfb3
BP	GO:0060021	roof of mouth development	76	-0.374222	-1.60019	0.00288513	0.0211625	0.0157954	2132	tags=36%, list=19%, signal=29%	Prrx1/Dlx6/Pygo2/Wnt3a/Sox11/Tgfb2/Tmem107/Sos1/Bnc2/Men1/Wnt11/Lrp6/Foxf2/Mef2c/Shh/Ephb3/Insig1/Prdm16/Fzd1/Fzd2/Tbx2/Wnt5a/Ski/Tgfb3/Tcf21/Snai2/Gas1
BP	GO:0070997	neuron death	318	0.248642	1.40065	0.00289744	0.0212312	0.0158467	1336	tags=19%, list=12%, signal=17%	Ccl3/Il6/Cxcl2/Ccl2/Il1b/Ccl12/Gclc/Hif1a/Fcgr2b/Tnf/Adam8/Sod2/Tnfrsf1b/Daxx/Nupr1/Eif2s1/Hmox1/Pmaip1/Csf1/Stat3/Clu/Ifng/Ccr5/Cebpb/C5ar1/Abcc1/Eno2/Mcl1/Ccl5/Nr4a3/Zpr1/Ncf2/Ddit3/Kmo/Cx3cl1/Egr1/Fos/Optn/Egln3/Chmp4b/Tlr6/Pawr/Fasl/Tnfrsf1a/Chrna7/Npy/Mybl2/Tyrobp/Picalm/Sncb/Retreg1/Apaf1/Tlr4/Aimp2/Atf4/Draxin/Nae1/Il10/Tnfrsf23/Adora2a
BP	GO:0030010	establishment of cell polarity	117	-0.332327	-1.53884	0.00291335	0.0213262	0.0159175	3142	tags=42%, list=28%, signal=31%	Ift20/Jam3/Dock8/Prickle2/Arhgef2/Plk1/Igf1r/Vangl2/Map4/Cyth3/Rab10/Msn/Exoc4/Cfl1/Dctn1/Cdh5/Crkl/Hey1/Scrib/Cenpa/Spry1/Coro7/Numa1/Bcas3/Zw10/Ttc8/Camsap3/Nek3/Wee1/Llgl1/Map1b/Foxf1/Ubxn2b/Prkci/Pard3/Pard6a/Sipa1l3/Tsc2/Shh/Prkcz/Pkd1/Rab11fip2/Hes1/Clasp1/Amot/Wnt5a/Ptk7/Eya1/Gpsm2
BP	GO:0002062	chondrocyte differentiation	88	-0.365583	-1.60445	0.00292166	0.0213654	0.0159468	2626	tags=40%, list=23%, signal=31%	Serpinh1/Sox5/Zfp219/Scube2/Mboat2/Rflnb/Ccn4/Bmp6/Thrb/Sfrp2/Atf2/Bmp4/Smad7/Axin2/Gpld1/Fgfr1/Sulf1/Maf/Pth1r/Gli2/Ccn2/Glg1/Wnt9a/Mef2c/Fgf18/Por/Eif2ak3/Rarg/Mustn1/Nfib/Ltbp3/Mapk14/Bmpr1b/Anxa6/Snai2
MF	GO:0005549	odorant binding	11	0.686673	1.8783	0.00293431	0.0214362	0.0159996	3429	tags=91%, list=30%, signal=64%	Obp1a/Olfr74/Olfr154/Olfr15/Olfr73/Olfr480/Olfr1509/Lcn3/Olfr112/Olfr1508
BP	GO:0044793	negative regulation by host of viral process	12	0.653218	1.84386	0.00294258	0.0214749	0.0160285	313	tags=33%, list=3%, signal=32%	Ccl12/Zc3h12a/Ptx3/Ceacam1
BP	GO:0055001	muscle cell development	164	-0.301139	-1.45833	0.00295006	0.0215078	0.0160531	4855	tags=55%, list=43%, signal=32%	Srf/Bin1/Gata4/Wfikkn2/Gsk3b/Krt19/Myh6/G6pdx/Cacnb4/Prox1/Vegfa/Actn3/Myf6/Dner/Shox2/Rgs2/Smad4/Ank2/Cfl2/Myoz1/Cavin4/Mylk3/Tmod3/Ptcd2/Bmpr1a/Actn2/Tbx18/Flii/Igf1/Alpk3/Pak1/Gpx1/Kdm1a/Slc25a4/Asb2/Atg5/Tnnt1/Tbx5/Mtor/Smyd3/Adra1b/Megf10/Pbrm1/Hnrnpu/Cav2/Tmod2/Nebl/Six1/Adrb1/Casq1/Hdac2/Dicer1/Ldb3/Lmod1/Ryr1/Mef2a/Ccn4/Sypl2/Slc8a1/Prkar1a/Pdgfrb/Bmp4/Chrnb1/Ramp2/Nfatc3/Foxp1/Hey2/Ppara…
BP	GO:1900078	positive regulation of cellular response to insulin stimulus	24	-0.551353	-1.8281	0.00297149	0.0216422	0.0161534	668	tags=25%, list=6%, signal=24%	Sorbs1/Prkcz/Mfn2/Opa1/Echdc3/C1qtnf12
BP	GO:0048251	elastic fiber assembly	11	-0.689014	-1.82652	0.00298224	0.0216986	0.0161955	1890	tags=64%, list=17%, signal=53%	Tnxb/Efemp2/Thsd4/Fbln5/Ltbp4/Ltbp3/Myh11
MF	GO:0050664	oxidoreductase activity, acting on NAD(P)H, oxygen as acceptor	10	0.703715	1.89058	0.00299185	0.0217428	0.0162285	630	tags=60%, list=6%, signal=57%	Txnrd1/Cyba/Ncf1/Cybb/Ncf2/Kmo
BP	GO:1903487	regulation of lactation	16	0.600836	1.84321	0.00299734	0.0217428	0.0162285	3901	tags=69%, list=34%, signal=45%	Xbp1/Prl7c1/Prl3b1/Prl8a6/Prl8a9/Prl7a1/Prl4a1/Prl7d1/Prl6a1/Prl/Prl8a8
BP	GO:1903489	positive regulation of lactation	16	0.600836	1.84321	0.00299734	0.0217428	0.0162285	3901	tags=69%, list=34%, signal=45%	Xbp1/Prl7c1/Prl3b1/Prl8a6/Prl8a9/Prl7a1/Prl4a1/Prl7d1/Prl6a1/Prl/Prl8a8
BP	GO:0036499	PERK-mediated unfolded protein response	12	0.649228	1.8326	0.00302375	0.0219123	0.016355	1775	tags=58%, list=16%, signal=49%	Ptpn2/Ptpn1/Nfe2l2/Eif2s1/Nck1/Atf4/Tmem33
BP	GO:0072102	glomerulus morphogenesis	11	-0.687844	-1.82342	0.00304888	0.0220316	0.016444	1935	tags=64%, list=17%, signal=53%	Pdgfrb/Bmp4/Notch3/Ahr/Mef2c/Tcf21/Mtss1
CC	GO:0001725	stress fiber	59	-0.416385	-1.69154	0.00304935	0.0220316	0.016444	2501	tags=46%, list=22%, signal=36%	Ldb3/Fermt2/Myl12b/Nox4/Zyx/Dst/Pdlim2/Acta1/Ptk2/Palld/Septin9/Enah/Daam1/Myh14/Sipa1l3/Tek/Mprip/Sorbs1/Acta2/Prkcz/Myh7/Cnn2/Amot/Myh11/Myh10/Actn4/Pdlim3
CC	GO:0097517	contractile actin filament bundle	59	-0.416385	-1.69154	0.00304935	0.0220316	0.016444	2501	tags=46%, list=22%, signal=36%	Ldb3/Fermt2/Myl12b/Nox4/Zyx/Dst/Pdlim2/Acta1/Ptk2/Palld/Septin9/Enah/Daam1/Myh14/Sipa1l3/Tek/Mprip/Sorbs1/Acta2/Prkcz/Myh7/Cnn2/Amot/Myh11/Myh10/Actn4/Pdlim3
BP	GO:0090181	regulation of cholesterol metabolic process	32	-0.482252	-1.71996	0.00306041	0.0220402	0.0164505	3601	tags=62%, list=32%, signal=43%	Ces1f/Sec14l2/Ces1g/Erlin2/Apoe/Acadvl/Ces1d/Abcg1/Fmo5/Thrb/Ephx2/Srebf2/Scp2/Ldlr/Fgf1/Lpcat3/Lmf1/Por/Srebf1/Dhcr7
BP	GO:0043433	negative regulation of DNA-binding transcription factor activity	128	0.31525	1.55916	0.00306294	0.0220402	0.0164505	706	tags=19%, list=6%, signal=18%	Bcl3/Tnfaip3/Irak3/Zc3h12a/Bhlhe40/Pim1/Nfkbib/Nfkbia/Psmd10/Nlrp3/Nfkbid/Nupr1/Hmox1/Irak2/Trib1/Sumo1/Cebpg/Cyld/Trim21/Ddit3/Tax1bp1/Id2/Rlim/Cyp1b1
BP	GO:0043030	regulation of macrophage activation	42	0.44225	1.77322	0.00306376	0.0220402	0.0164505	1453	tags=38%, list=13%, signal=33%	Ctsc/Il33/Slc7a2/Sphk1/Thbs1/Tnip2/Il4ra/Cx3cl1/Mmp8/Tlr6/Stap1/Lbp/Tlr4/Hamp/Il10/Syt11
BP	GO:0050879	multicellular organismal movement	44	-0.45696	-1.75082	0.0030658	0.0220402	0.0164505	3373	tags=48%, list=30%, signal=34%	Tnnt1/Mtor/Xrcc1/Tnni2/Vti1a/Spr/Casq1/Myh8/Gaa/Nr4a1/Atp2a1/Gigyf2/Dmpk/Tnnc2/Chrnb1/Grcc10/Myh14/Parp1/Myh7/Bscl2/Dmd
BP	GO:0050881	musculoskeletal movement	44	-0.45696	-1.75082	0.0030658	0.0220402	0.0164505	3373	tags=48%, list=30%, signal=34%	Tnnt1/Mtor/Xrcc1/Tnni2/Vti1a/Spr/Casq1/Myh8/Gaa/Nr4a1/Atp2a1/Gigyf2/Dmpk/Tnnc2/Chrnb1/Grcc10/Myh14/Parp1/Myh7/Bscl2/Dmd
BP	GO:0007163	establishment or maintenance of cell polarity	176	-0.304799	-1.49264	0.0030913	0.0222014	0.0165708	3142	tags=40%, list=28%, signal=29%	Ift20/Rnd2/Jam3/Dock8/Prickle2/Arhgef2/Plk1/Igf1r/Vangl2/Map4/Nckap1/Cyth3/Rab10/Clasp2/Stk25/Msn/Exoc4/Cfl1/Rhobtb1/Dctn1/Ckap5/Atn1/Cdh5/Crkl/Rac1/Hey1/Scrib/Dst/Cenpa/Spry1/Coro7/Rac3/Numa1/Bcas3/Zw10/Ttc8/Camsap3/Nek3/Wee1/Llgl1/Wnt11/Map1b/Foxf1/Ubxn2b/Prkci/Pard3/Kif3a/Aqp1/Pard6a/Parva/Sipa1l3/Tek/Macf1/Tsc2/Shh/Rhobtb3/Pard6g/Prkcz/Mtcl1/Pkd1/Rab11fip2/Dlg5/Hes1/Clasp1/Amot/Wnt5a/Ptk7/Eya…
MF	GO:0001653	peptide receptor activity	107	0.322738	1.54964	0.00309473	0.022204	0.0165727	2652	tags=36%, list=23%, signal=28%	Gpr84/Ccr1/Ogfr/Fpr1/Bdkrb1/Ccrl2/Ccr5/Bdkrb2/Cxcr2/Oprl1/Mc1r/Gpr35/Agtrap/Ccr2/Sstr3/Fpr-rs4/Avpr1b/Nmur2/Gcgr/Ntsr1/Rxfp2/Galr2/Oprk1/Nlrp6/Ackr3/Crcp/Nmbr/Sstr4/Tacr1/Ltb4r1/Sstr1/Adcyap1r1/Tacr3/Ghrhr/Npy5r/Npy6r/Cckbr/Xcr1
MF	GO:0000030	mannosyltransferase activity	12	-0.665301	-1.80302	0.00311032	0.0222745	0.0166254	3713	tags=92%, list=33%, signal=62%	Pomt2/Pigb/Dpy19l1/Alg12/Alg9/Tmtc2/Alg3/Alg2/Tmtc4/Alg1/Pomt1
MF	GO:0030550	acetylcholine receptor inhibitor activity	10	0.702622	1.88765	0.00311073	0.0222745	0.0166254	1419	tags=50%, list=12%, signal=44%	Ly6i/Ly6a/Ly6f/Ly6g6g/Ly6h
BP	GO:1901615	organic hydroxy compound metabolic process	390	-0.253014	-1.36916	0.00311684	0.0222962	0.0166415	3340	tags=38%, list=29%, signal=28%	Ephx1/Grin2a/Abca2/Tm7sf2/Gata3/Ip6k2/Idh3a/Degs2/Erlin2/Apoe/Acadvl/Wnt4/Tph1/Scnn1b/Cpq/Pnpo/Ces1d/Inpp5k/Lrp1/Slc37a4/Tpi1/Hagh/Alox12/Ednrb/Ebp/Npr1/Dhdds/Sc5d/Abcg1/Rbp4/Akr1a1/Idh1/Pgp/Sult1d1/Gper1/Spr/Ebpl/Ldhb/Apoc1/Fmo5/Synj2/Inppl1/Zeb2/Impa2/Lrp5/Stard4/Maoa/Asah1/App/Bmp6/Lipa/Thrb/Ddc/Fech/Hsd17b7/Bpnt1/Pfkfb2/Haghl/Ephx2/Inpp5e/Kcnma1/Cyp39a1/Iyd/Rbp1/Srebf2/Tkfc/Gipc1/Plcb3/Park7/…
MF	GO:0050660	flavin adenine dinucleotide binding	67	-0.389793	-1.62185	0.00312564	0.0223149	0.0166555	1754	tags=37%, list=15%, signal=32%	Acox3/Aox3/Etfa/Acoxl/Cry2/Txnrd2/Aifm2/Acox1/Cyb5r3/Mtrr/Acads/Aifm1/Nqo2/Dpyd/Por/Acad8/Ilvbl/Sdha/Fmo3/Acadm/Acad9/Gcdh/Maob/Ivd/Txnrd3
BP	GO:0005980	glycogen catabolic process	13	-0.627364	-1.72129	0.00312871	0.0223149	0.0166555	3155	tags=69%, list=28%, signal=50%	Adra1b/Adrb1/Gaa/Ppp1ca/Ppp1r3c/Pfkm/Agl/Pygm/Pygb
BP	GO:0009251	glucan catabolic process	13	-0.627364	-1.72129	0.00312871	0.0223149	0.0166555	3155	tags=69%, list=28%, signal=50%	Adra1b/Adrb1/Gaa/Ppp1ca/Ppp1r3c/Pfkm/Agl/Pygm/Pygb
BP	GO:1990830	cellular response to leukemia inhibitory factor	100	0.328852	1.56716	0.00314886	0.0224364	0.0167462	2381	tags=38%, list=21%, signal=30%	Socs3/Snx10/Eef1e1/Sdad1/Hk2/Xbp1/Eed/Smarca5/Polr1f/Spry4/Gnpnat1/Nfyb/Spp1/Egln3/Elavl2/B3gnt2/Gtf2h1/Srsf7/Trim25/Srsf3/Nrp2/Arid5b/Rnf125/Mybl2/Rnmt/Cacybp/Ncl/Shmt1/Zfp42/Creb1/Padi2/Pla2g10/Pml/Abcg4/Chchd4/Sstr1/Ubxn2a/Hells
CC	GO:0042101	T cell receptor complex	14	0.618147	1.81774	0.00315245	0.0224399	0.0167488	1953	tags=50%, list=17%, signal=41%	Ceacam1/Syk/Apbb1ip/Ptpn6/Cd3g/Ceacam2/Cd3d
BP	GO:0048706	embryonic skeletal system development	113	-0.338022	-1.54631	0.00321134	0.0228366	0.0170449	3093	tags=42%, list=27%, signal=31%	Dmrt2/Bmp7/Col11a1/Mmp14/Gli3/Cdk20/Slc39a3/Nipbl/Col1a1/Zeb1/Pcsk5/Hoxa3/Rbp4/Six1/Twist2/Sp1/Prrx1/Grhl2/Nodal/Hsd17b7/Sox11/Fgfr2/Bmp4/Hoxb5/Med12/Tgfb2/Tulp3/Slc2a10/Men1/Sulf1/Hoxa4/Wdr19/Asxl2/Hoxb6/Hoxa2/Hoxa5/Wnt9a/Mef2c/Ndst1/Shh/Gnas/Acvr2a/Hoxa1/Irx5/Wnt5a/Tgfb3/Eya1/Gas1
BP	GO:0042733	embryonic digit morphogenesis	51	-0.43685	-1.72031	0.00322957	0.0229436	0.0171247	2674	tags=45%, list=23%, signal=35%	Lmbr1/Traf3ip1/Hdac2/Ttbk2/Lrp5/Fbxw4/Grhl2/Sfrp2/Gna12/Bmp4/Hdac1/Tmem107/Ift122/Tulp3/Ece1/Lrp6/Gli2/Shh/Map3k20/Fzd6/Tbx2/Wnt5a/Gas1
BP	GO:0072524	pyridine-containing compound metabolic process	25	0.501903	1.75997	0.00323824	0.0229826	0.0171538	979	tags=36%, list=9%, signal=33%	Pnp/Ncf1/Nampt/Nadk/Ido1/Ncf2/Kmo/Nnmt/Art2b
BP	GO:0010639	negative regulation of organelle organization	251	-0.280209	-1.4515	0.00326616	0.023158	0.0172848	4516	tags=54%, list=40%, signal=33%	Zfp207/Bub3/Ccnf/Tpr/Exosc10/Slc25a5/Snca/Smad4/Prap1/Zfy2/Mad2l1bp/Arhgef7/Mad2l1/Camsap2/Mapt/Mcrs1/Tex14/Chek1/Tmod3/Rad50/Fbxo5/Prelid1/Tbc1d30/Mad1l1/Bcl2l2/Rnf41/Flii/Bmp7/Bnip3/Wasf2/Setmar/Ttk/Igf1/Coro1b/Tom1l1/Tpx2/Ercc4/Gpx1/Pik3ca/Pot1a/Rad1/Rps6ka2/Tjp1/Dnm1l/Cep192/Ctc1/Xrcc1/Capn1/Aurkb/Higd1a/Inpp5k/Hnrnpu/Arhgef2/Top2a/Plk1/Evl/Map4/Ercc1/Tmod2/Huwe1/Akt1/Styxl1/Kat2a/Ttbk2/Clip3…
BP	GO:0051017	actin filament bundle assembly	118	-0.32675	-1.5108	0.003282	0.0232475	0.0173516	3772	tags=51%, list=33%, signal=34%	Wasf2/Coro1b/Pls3/Pak1/Rhoa/Tjp1/Arhgef10l/Mtor/Pcdh15/Itgb1bp1/Tnfaip1/Wnt4/Inpp5k/Itgb5/Pls1/Evl/Triobp/Dpysl3/Gas7/Nf2/Arrb1/Fermt2/Clasp2/Arap1/Nox4/Cfl1/Limk1/Zyx/Rac1/Arhgef10/Tsc1/Baiap2/Prkcq/Id1/Ttc8/Sorbs3/Wnt11/Met/Epha1/Arhgef18/Ccn2/Tesk1/Pik3r2/Stmn1/Bag4/Sorbs1/Arhgap28/Fam171a1/Abl1/Clasp1/Baiap2l1/Pfn2/Dmtn/Kank2/Myh10/Tgfb3/Add1/Pik3r1/Mtss1/Actn4
MF	GO:0120227	acyl-CoA binding	18	-0.601732	-1.83096	0.00332421	0.0235234	0.0175575	1762	tags=44%, list=15%, signal=38%	Scp2/Eci2/Acads/Acot11/Acadm/Acad9/Gcdh/Pank1
BP	GO:0070935	3'-UTR-mediated mRNA stabilization	12	0.645289	1.82148	0.00334844	0.0236717	0.0176682	739	tags=33%, list=6%, signal=31%	Myd88/Zfp36/Mapkapk2/Tirap
BP	GO:0016045	detection of bacterium	11	0.682108	1.86581	0.00338573	0.0239119	0.0178475	2754	tags=73%, list=24%, signal=55%	Tlr2/Pglyrp1/Tlr1/Tlr6/Dmbt1/Naip2/Naip1/Parg
BP	GO:0051568	histone H3-K4 methylation	44	-0.454695	-1.74214	0.0034162	0.0240935	0.0179831	2352	tags=48%, list=21%, signal=38%	Auts2/Pygo2/Wdr82/Dpy30/Ash2l/Ehmt2/Paxip1/Kmt2b/Dnmt1/Ncoa6/Rbbp5/Ctr9/Pih1d1/Cxxc1/Men1/Nelfa/Kmt2e/Pagr1a/Setd1b/Ogt/Myb
BP	GO:2000116	regulation of cysteine-type endopeptidase activity	179	0.280525	1.45825	0.00341863	0.0240935	0.0179831	2397	tags=32%, list=21%, signal=26%	Il6/Slc11a2/Tnf/Bcl10/Ripk2/Ptgs2/Nlrp3/Rffl/Pmaip1/Syk/F3/Thbs1/Mefv/S100a8/Cflar/S100a9/Myc/Ddx3x/Xdh/Casp1/Tnfsf10/Cyct/Stat1/Rps6ka3/Pawr/Igbp1b/Fasl/Hip1r/Bak1/Casp12/Ift57/Apaf1/Psmb9/Smad3/Mmp9/Tnfrsf23/Adora2a/Mul1/Lck/Foxl2/Naip2/Nlrp6/Ppp2ca/Nle1/Nkx3-1/Rps6ka1/Grk2/Sox2/Cryaa/Ltf/Pml/Casp8ap2/Src/Csn2/Grin1/Cst7/Naip1/Ccn1
BP	GO:0030111	regulation of Wnt signaling pathway	226	-0.287488	-1.46768	0.0034227	0.0240935	0.0179831	3265	tags=39%, list=29%, signal=28%	Daam2/Aspm/Apoe/Kremen1/Ift20/Wwtr1/Tle4/Col1a1/Lrp1/Mdk/Rbms3/Nxn/Vangl2/Rnf146/Sox7/Rapgef1/Grb10/Csnk2a1/Btrc/Hdac2/Ctnnbip1/Notum/Nlk/Zeb2/Adgra2/Fzd4/Sost/Spin1/Tnks/Csnk1g2/Limd1/Wls/Ccn4/App/Nrarp/Tle2/Ccdc88c/Sfrp2/Zbed3/Wnt3a/Cdk14/Fgfr2/Lrrk1/Axin2/Hdac1/Tiam1/Frmd8/Tax1bp3/Plpp3/Wwox/Wnt11/Foxo1/Tcf7l2/Hic1/Sulf1/Lrp6/Ruvbl2/Wnk1/Lzts2/Cdh2/Tle5/Cby1/Macf1/Fgfr3/Ctnnd2/Wif1/Tsc2/Shh/Vc…
BP	GO:0032645	regulation of granulocyte macrophage colony-stimulating factor production	10	0.699214	1.87849	0.00342774	0.0240935	0.0179831	1831	tags=70%, list=16%, signal=59%	Il1b/Syk/Il12b/Il23a/Il18/Il17f/Tlr9
BP	GO:0060485	mesenchyme development	227	-0.292548	-1.49444	0.00342812	0.0240935	0.0179831	3190	tags=41%, list=28%, signal=30%	Wnt4/Efnb1/Wwtr1/Col1a1/Bmpr2/Sema3a/Ednrb/Mdk/Notch4/Vangl2/Nckap1/Ager/Robo1/Sema3d/Six1/Efna1/Dchs1/Foxa2/Hdac2/Dicer1/Pef1/Fermt2/Zeb2/Clasp2/Ovol2/Exoc4/Rflnb/Cfl1/Nodal/Sfrp2/Wnt3a/Sox11/Hey1/Spry1/Tbx20/Gata5/Sema3e/Aldh1a2/Fgfr2/Jag1/Bmp4/Smad7/Axin2/Coro1c/Cul7/Tiam1/Foxa1/Spred2/Tgfb2/Hey2/Wnt2/Pdcd4/Bnc2/Fgfr1/Bcl2/Sema6a/Wnt11/Tcf7l2/Foxf1/Lrp6/Pofut2/Cdh2/Trim28/Hoxa5/Mapk3/Tsc2/Edn3…
BP	GO:0021694	cerebellar Purkinje cell layer formation	16	-0.598014	-1.77704	0.00343804	0.0241398	0.0180176	2522	tags=56%, list=22%, signal=44%	Psap/Slc25a46/Herc1/Atp2b2/Gba/Ldb1/Rora/Atxn2/Ttll1
BP	GO:1904814	regulation of protein localization to chromosome, telomeric region	11	0.679791	1.85948	0.00346781	0.0243252	0.0181559	2736	tags=82%, list=24%, signal=62%	Gnl3/Cct3/Cct8/Cct6a/Cct5/Cct2/Pml/Cct4/Macroh2a1
BP	GO:0051817	modulation of process of other organism involved in symbiotic interaction	48	0.410056	1.69765	0.00348438	0.0244177	0.018225	872	tags=21%, list=8%, signal=19%	Ccl12/Irgm1/Zc3h12a/Sftpd/Ptx3/Ceacam1/Ifng/Ccl5/Sap30/Snw1
BP	GO:0038179	neurotrophin signaling pathway	34	-0.494526	-1.79104	0.0035007	0.0244973	0.0182844	1954	tags=38%, list=17%, signal=32%	Spry1/Ulk1/Ndn/Ptprf/Wasf1/Sos1/Magi2/Kidins220/Ppp2r5d/Akt1s1/Bex1/Rapgef2/Slc9a6
MF	GO:0016616	oxidoreductase activity, acting on the CH-OH group of donors, NAD or NADP as acceptor	105	-0.347259	-1.56213	0.00350253	0.0244973	0.0182844	3424	tags=44%, list=30%, signal=31%	Srd5a2/Zadh2/Ctbp2/Hsd17b11/Idh3a/Akr1e1/Mdh1/Dcxr/Akr1a1/Idh1/Spr/Dhrs4/Ldhb/Me2/Hibadh/Hsd17b2/Hsd17b12/Ctbp1/Hpgd/Hsd17b7/Me1/Gpd1/Akr7a5/Sdr42e1/Idh3b/Hsd17b10/Rdh14/Akr1b10/Impdh1/Bdh1/Uevld/Nsdhl/Adh5/Cbr1/Sord/Rdh11/Idh3g/Adh7/Hsd17b4/Fasn/Adh1/Prxl2b/Ptgr2/Ehhadh/Grhpr/Hadh
BP	GO:0070234	positive regulation of T cell apoptotic process	14	0.614633	1.80741	0.00351854	0.0245745	0.018342	918	tags=50%, list=8%, signal=46%	Adam8/Nfkbid/Ceacam1/Cd274/Ido1/Ccl5/Siglec1
BP	GO:0006066	alcohol metabolic process	248	-0.282856	-1.46166	0.00352036	0.0245745	0.018342	3647	tags=46%, list=32%, signal=32%	Gdpd1/Sqle/Mtmr2/Lss/Pts/Ces1f/Sec14l2/Mecp2/Pten/Dhfr/Ces1g/Plb1/Ephx1/Abca2/Tm7sf2/Ip6k2/Idh3a/Degs2/Erlin2/Apoe/Acadvl/Wnt4/Scnn1b/Ces1d/Inpp5k/Lrp1/Tpi1/Ednrb/Ebp/Dhdds/Sc5d/Abcg1/Rbp4/Akr1a1/Idh1/Pgp/Gper1/Spr/Apoc1/Fmo5/Synj2/Inppl1/Impa2/Lrp5/Asah1/App/Bmp6/Thrb/Fech/Hsd17b7/Bpnt1/Ephx2/Inpp5e/Kcnma1/Cyp39a1/Rbp1/Srebf2/Tkfc/Plcb3/Park7/Sgpp1/Scp2/Ldlr/Gpd1/Chka/Srd5a3/Hmgcs1/Plpp3/Idh3b/C…
CC	GO:0042175	nuclear outer membrane-endoplasmic reticulum membrane network	425	-0.248845	-1.35615	0.0035531	0.0247791	0.0184948	2855	tags=31%, list=25%, signal=24%	Sc5d/Emc6/Esyt1/Atf6b/Rhbdd1/Bcap31/Stt3a/Slc35b2/Gper1/Pgap3/Ankle2/Dolpp1/Rab10/Alg12/Ubxn1/Pigq/Hsd17b12/Arl6ip1/Abhd12/Calr/Mogs/Mboat2/Sec61a2/Ryr1/Stx17/Wls/Tmco1/Sec23a/Rab2a/Alg14/Ubxn8/Lman1/Hsd17b7/Mmgt1/Kdelr3/Dst/Atp13a1/Atp2a1/Sppl3/Dmpk/Slc35b4/Pld3/Ptdss1/Srebf2/Abcb6/Tmem14a/Cyp2j6/Tmem98/Sgpp1/Saraf/Pomk/Cds1/Gramd1b/Alg9/Porcn/Peds1/Sptssa/Sel1l/Ddost/Arxes2/Tusc3/Lman2/Zmpste24…
BP	GO:0007389	pattern specification process	343	-0.258994	-1.38476	0.00355903	0.0247965	0.0185077	2899	tags=31%, list=25%, signal=24%	Pcsk5/Hoxa3/Vangl2/Nckap1/Pgap1/Robo1/Dnaaf1/Meox2/Six1/Dync2li1/Dchs1/Sim2/Foxa2/Dnaaf2/Traf3ip1/Gas8/Kat2a/Adgrg1/Ctnnbip1/Zeb2/Lrp5/Ovol2/Rfng/Xrcc2/Wls/Nrarp/Ar/Nodal/Sfrp2/Crkl/Prkacb/Wnt3a/Hey1/Spry1/Tbx20/Atm/Gata5/Aldh1a2/Fgfr2/Bmp4/Hoxb5/Axin2/Med12/Ripply3/Foxa1/Nr2f1/Tmem107/Hey2/Dnah5/Irx2/Wnt2/Ift122/Tulp3/Ttc8/Mfng/Fgfr1/Dll4/Lrp2/Wnt11/Foxf1/Kif3a/Hoxa4/Lrp6/Wdr19/Pbx2/Disp1/Hspb11…
BP	GO:0000768	syncytium formation by plasma membrane fusion	52	0.406075	1.71955	0.0035818	0.0248807	0.0185706	2291	tags=44%, list=20%, signal=36%	Cxcl10/Cxcl9/Il36g/Adam8/Ehd1/Cd53/Cflar/Il4ra/Gdf15/Dcstamp/Flot1/Casp1/Stat1/Tyrobp/Tnfsf14/Adam9/Ccl8/Plekho1/Nfatc2/Ins2/Ocstamp/Ripor2/Cd9
BP	GO:0140253	cell-cell fusion	52	0.406075	1.71955	0.0035818	0.0248807	0.0185706	2291	tags=44%, list=20%, signal=36%	Cxcl10/Cxcl9/Il36g/Adam8/Ehd1/Cd53/Cflar/Il4ra/Gdf15/Dcstamp/Flot1/Casp1/Stat1/Tyrobp/Tnfsf14/Adam9/Ccl8/Plekho1/Nfatc2/Ins2/Ocstamp/Ripor2/Cd9
CC	GO:0042383	sarcolemma	118	-0.325109	-1.50321	0.0035831	0.0248807	0.0185706	3266	tags=41%, list=29%, signal=29%	Cd36/Ncstn/Cltc/Adra1b/Adcy5/Acp1/Alox12/Kcnj3/Cav2/Igf1r/Cacna2d1/Casq1/Kcnq1/Msn/Ryr1/Lamp1/Slc8a1/Dst/Cd59a/Prkcq/Plcb3/Ppp3cb/Ank3/Snta1/Cib2/Ptk2/Col6a2/Col6a1/Adcy6/Aqp1/Abcc9/Cdh2/Dysf/Cacnb2/Col6a3/Sspn/Adra1a/Dag1/Cacnb3/Sgcb/Gnas/Rtn2/Got2/Smpd4/Anxa6/Tgfb3/Bgn/Dmd
BP	GO:0010564	regulation of cell cycle process	452	-0.243299	-1.33063	0.00358489	0.0248807	0.0185706	4068	tags=44%, list=36%, signal=30%	Ccnd1/Tmod3/Hinfp/Ube2c/Rpa2/Pkd2/Apbb2/Fbxo5/Insm1/E2f1/Drd3/Mad1l1/Etaa1/Calm1/Trp63/Tas1r2/Cirbp/Brca2/Calm3/Bmp7/Sox4/Lsm11/Setmar/Ttk/Igf1/Trim39/Mbd4/Aurka/Uimc1/Smc5/Appl2/Hacd1/Cd28/Tom1l1/Tpx2/Mecp2/Kif20a/Pten/Rhoa/Rad1/Cenpf/Tipin/Rps6ka2/Nusap1/Cep192/Ctc1/Anp32b/Cradd/Zfyve19/Cdc6/Cltc/Wnt4/Aurkb/Hus1/Anapc4/Ints7/Rad9a/Hnrnpu/Mki67/Trp53bp1/Plk1/Babam2/Birc6/Cdc14b/Anapc7/Cdc25c/Cdk…
BP	GO:0150076	neuroinflammatory response	27	0.510364	1.81323	0.00362028	0.0251022	0.0187359	825	tags=33%, list=7%, signal=31%	Ctsc/Ptgs2/Sphk1/Tnfrsf1b/Nupr1/Ifng/Cx3cl1/Mmp8/Stap1
BP	GO:0033623	regulation of integrin activation	13	0.639951	1.85428	0.00363424	0.0251687	0.0187855	1116	tags=46%, list=10%, signal=42%	Plek/Cxcl13/Selp/Ptger4/Fblim1/Cd24a
BP	GO:0002448	mast cell mediated immunity	42	0.439991	1.76417	0.00363683	0.0251687	0.0187855	581	tags=24%, list=5%, signal=23%	Adora2b/Il13ra2/Hmox1/Syk/Snap23/Vamp8/Fgr/Nr4a3/Il4ra/Fcer1g
BP	GO:0006820	anion transport	346	0.236611	1.34582	0.00364386	0.0251932	0.0188038	2806	tags=31%, list=25%, signal=24%	Arg2/Slc26a4/Il1b/Slc6a14/Nfkbie/Anxa1/Slc7a2/P2ry2/Prkcd/Cftr/Ceacam1/Syk/Ptges/Slc12a2/Slc9a3r1/Ace2/Gja1/Cebpb/Abcc1/Best1/Myc/Slc13a2/Bdkrb2/Kmo/Abcb1b/Cd47/Slc20a1/Slc16a1/Clic1/Lrrc8c/Slc6a20a/Slc11a1/Aqp9/Slc10a6/Htr2c/Slc22a7/Clic4/Gabrg3/Hrh2/Car4/Slc16a6/Slc3a2/Atf4/Slc7a1/Clcnkb/Avpr1b/Fgf23/Nmur2/Adora2a/Slc17a2/Kcnn4/Ntsr1/Acsl4/Enpp1/Trpc4/Slc37a2/Slc25a18/Grm5/Slc16a3/Abcb11/Slc6a2…
BP	GO:0045859	regulation of protein kinase activity	438	0.229347	1.33175	0.00369165	0.0254438	0.0189908	1116	tags=16%, list=10%, signal=15%	Il6/Ptpn2/Il1b/Tnfaip3/Chil1/Irgm1/Irak3/Dab2/Tnf/Gadd45b/Ptpn1/Pim1/Sdc4/Prkcd/Psmd10/Adam8/Daxx/Hbegf/Cd86/Traf2/Adam17/Ceacam1/Shb/Cd40/Gtpbp4/Syk/Csf1/Gadd45g/Il34/Map2k1/Calca/Trib1/Clu/Aida/Thbs1/Slc9a3r1/Ifng/Cep85/Socs1/Fgr/C5ar1/Gadd45a/Tlr1/Ddx3x/Mvp/Areg/Spry4/Adar/Ccnl1/Egr1/Il12b/Cdkn1a/Tirap/Ralb/Adra2b/Tlr6/Ccna1/Tgfb1/Stap1/Camkk2/Slc11a1/Traf6/Ggnbp2/Map2k3/Ptprc/Pkig/Pik3cg/Gcg/…
BP	GO:0001911	negative regulation of leukocyte mediated cytotoxicity	18	0.595341	1.8927	0.00369744	0.0254438	0.0189908	1534	tags=56%, list=13%, signal=48%	Muc4/Ceacam1/Tap1/Clec2d/Serpinb9/Serpinb9b/Ptprc/Tap2/Nckap1l/Klre1
BP	GO:0032703	negative regulation of interleukin-2 production	18	0.595987	1.89475	0.00369744	0.0254438	0.0189908	989	tags=39%, list=9%, signal=36%	Tnfaip3/Sftpd/Zfp36/Ceacam1/Il20rb/Homer2/Ptprc
BP	GO:0031050	dsRNA processing	37	0.435295	1.71354	0.00369771	0.0254438	0.0189908	1240	tags=30%, list=11%, signal=27%	Il6/Zc3h12a/Tnf/Map2k1/Stat3/Ddx3x/Adar/Tgfb1/Zc3h7a/Tut7/Srrt
BP	GO:0070918	production of small RNA involved in gene silencing by RNA	37	0.435295	1.71354	0.00369771	0.0254438	0.0189908	1240	tags=30%, list=11%, signal=27%	Il6/Zc3h12a/Tnf/Map2k1/Stat3/Ddx3x/Adar/Tgfb1/Zc3h7a/Tut7/Srrt
BP	GO:0010092	specification of animal organ identity	32	-0.477784	-1.70402	0.00370354	0.0254596	0.0190027	2821	tags=53%, list=25%, signal=40%	Robo1/Six1/Ar/Wnt3a/Spry1/Gata5/Fgfr2/Bmp4/Axin2/Wnt2/Fgfr1/Lrp2/Wnt11/Fgf1/Mef2c/Wnt5a/Smarcd3
BP	GO:0032743	positive regulation of interleukin-2 production	28	0.506789	1.81761	0.00370725	0.0254609	0.0190037	1885	tags=46%, list=17%, signal=39%	Cd83/Il1b/Anxa1/Ripk2/Pnp/Traf2/Traf6/Ptprc/Ccr2/Stat5a/Pde4b/Vtcn1/Runx1
MF	GO:0005198	structural molecule activity	364	-0.255975	-1.37906	0.00371935	0.0254976	0.019031	3831	tags=40%, list=34%, signal=27%	Mpp2/Mrps12/Vim/Col11a1/Dpt/Vtn/Adipoq/Mrps11/Rps28/Clta/Epb41/Col24a1/Pls3/Igfbp7/Rps10/Bfsp1/Lama2/Mrpl30/Tubb2a/Spock2/Nid1/Mrpl14/Des/Crocc/Ctbp2/Spon1/Mrpl55/Cltc/Mrps15/Erc1/Krt15/Ndufa7/Col1a1/Mrps25/Ndc1/Col4a2/Cldn15/Rpl28/Cldn19/Col4a6/Col5a3/Igf1r/Srbd1/Nup205/Mfap2/Vps25/Nup188/Lamb1/Col10a1/Mrpl10/Ogn/Krt10/Tubb2b/Col17a1/Mrps5/Mfap5/Dnm3/Ppl/Mrpl28/Cldn10/Mrps24/Matn2/Sntg2/Tln2/Mrp…
BP	GO:1902570	protein localization to nucleolus	16	0.592742	1.81838	0.00372152	0.0254976	0.019031	1940	tags=44%, list=17%, signal=36%	Rrs1/Pinx1/Nmd3/Rpf2/Ran/Glul/Tert
BP	GO:0036037	CD8-positive, alpha-beta T cell activation	26	0.494101	1.74374	0.00372318	0.0254976	0.019031	2232	tags=54%, list=20%, signal=43%	Irf1/Ceacam1/Cd274/Ifng/Socs1/Vsir/Tnfsf8/Crtam/Nckap1l/Clec4a2/Runx1/Cd244a/Otud5/Tox
MF	GO:0016903	oxidoreductase activity, acting on the aldehyde or oxo group of donors	48	-0.42779	-1.66187	0.00372949	0.0255166	0.0190452	3006	tags=44%, list=26%, signal=32%	Aldh1l1/Aldh1a7/Dhrs4/Fmo5/Hsd17b12/Dlat/Aldh1a2/Aldh5a1/Aox3/Bckdhb/Aldh6a1/Pdha1/Akr1b10/Aldh2/Ogdh/Suclg2/Adh5/Rdh11/Adh7/Aldh7a1/Aldh9a1
BP	GO:0035264	multicellular organism growth	152	-0.31933	-1.54281	0.00374548	0.0256018	0.0191088	3352	tags=39%, list=29%, signal=28%	Mtor/Pcdh15/Ctc1/Gpat4/Nipbl/Scnn1b/Suv39h1/Wwtr1/Pls1/Ercc1/Cdkn1c/Zfx/Icmt/Adrb1/Spr/Kat2a/Dicer1/Atrx/Stat5b/Xrcc2/Igf2/App/Ar/Grhl2/Atn1/Gpam/Fxn/Gigyf2/Atm/Rai1/Wdr11/Ncor1/Atrn/Ccm2/Ppib/Ttc8/Celf1/Zmpste24/Sos1/Bcl2/Tcf7l2/Selenom/Hoxa5/Hdac3/Kdm6a/Adrb3/Ghr/Gnas/Klf2/Rarg/Pde4d/Cdk4/Fto/Atxn2/Ptch1/Gamt/Smo/Add1/Pmp22/Dhcr7
BP	GO:0033006	regulation of mast cell activation involved in immune response	26	0.49346	1.74148	0.00376525	0.0256883	0.0191734	2310	tags=50%, list=20%, signal=40%	Adora2b/Il13ra2/Hmox1/Syk/Vamp8/Fgr/Il4ra/Fcer1g/Fes/Rac2/Gab2/Pld2/Ms4a2
BP	GO:0043304	regulation of mast cell degranulation	26	0.49346	1.74148	0.00376525	0.0256883	0.0191734	2310	tags=50%, list=20%, signal=40%	Adora2b/Il13ra2/Hmox1/Syk/Vamp8/Fgr/Il4ra/Fcer1g/Fes/Rac2/Gab2/Pld2/Ms4a2
BP	GO:0022600	digestive system process	80	0.338208	1.54824	0.00377219	0.0256975	0.0191802	2089	tags=31%, list=18%, signal=26%	Mmp13/Slc5a1/Snx10/Muc4/Ugcg/Strap/Vamp8/Oprl1/Pawr/Hip1r/Hamp2/Chrm1/Tlr4/Hrh2/Hamp/Cracd/Kcnn4/Cyp8b1/Tff3/Oprk1/Aco1/Tlr9/Tacr1/Nmu/Tac1
BP	GO:0032309	icosanoid secretion	37	0.434808	1.71162	0.00378034	0.0256975	0.0191802	2318	tags=41%, list=20%, signal=32%	Il1b/Anxa1/P2ry2/Syk/Ptges/Bdkrb2/Hrh2/Avpr1b/Nmur2/Ntsr1/Acsl4/Sstr4/Pla2g10/Nmb/Pla2g2e
BP	GO:2001238	positive regulation of extrinsic apoptotic signaling pathway	48	0.407805	1.68833	0.00378365	0.0256975	0.0191802	989	tags=27%, list=9%, signal=25%	Tnf/Bcl10/Tnfrsf12a/Pmaip1/Traf2/Skil/Thbs1/Cyld/Inhba/Tnfsf10/Siglec1/Bcl2l14/Ptprc
BP	GO:0030036	actin cytoskeleton organization	497	-0.238928	-1.32465	0.00378371	0.0256975	0.0191802	2649	tags=31%, list=23%, signal=25%	Arhgap17/Casq1/Pfdn1/Gas7/Mrtfb/Racgap1/Hdac2/Nf2/Mlst8/Arrb1/Stard13/Inppl1/Ldb3/Fermt2/Clasp2/Mob2/Nck2/Tmsb10/Arap1/Pecam1/Limk2/Lmod1/Auts2/Hras/Sptbn1/Calr/Hax1/Nox4/Rflnb/Cfl1/Mef2a/Rhobtb1/Mcu/Capn10/Cdk10/Limk1/Myadm/Zyx/Slit2/Pdgfb/Rac1/Zbed3/Prkar1a/Arhgef10/Tsc1/Syde1/Ect2/Baiap2/Epb41l1/Phactr2/Arhgef19/Pdgfrb/Tbck/Fmnl3/Wasl/Myo7a/Sema3e/Prkcq/Taok2/Cdc42ep5/Farp1/Pdlim2/Coro7/Coro1c…
MF	GO:0042605	peptide antigen binding	10	0.692731	1.86107	0.00378438	0.0256975	0.0191802	3178	tags=90%, list=28%, signal=65%	Tap1/H2-Q10/Tap2/H2-M3/H2-K1/H2-T24/H2-Ab1/H2-Eb1/H2-Aa
BP	GO:0035194	post-transcriptional gene silencing by RNA	57	0.379048	1.63731	0.00379001	0.0257116	0.0191907	1251	tags=28%, list=11%, signal=25%	Il6/Zc3h12a/Tnf/Zfp36/Nfkb1/Eif6/Map2k1/Stat3/Ddx3x/Adar/Tgfb1/Zc3h7a/Tut7/Clp1/Srrt/Tial1
BP	GO:0006471	protein ADP-ribosylation	27	0.509654	1.81071	0.00379371	0.0257125	0.0191914	1823	tags=41%, list=16%, signal=34%	Parp8/Arl6/Parp9/Ifng/Pum3/Parp12/Art5/Art2b/Parp3/Wars/Tinf2
BP	GO:1901223	negative regulation of NIK/NF-kappaB signaling	19	0.557218	1.80902	0.00382551	0.0258967	0.0193289	763	tags=37%, list=7%, signal=34%	Litaf/Zc3h12a/Nlrp3/Cyld/Ddx3x/Ifi35/Rela
BP	GO:0070527	platelet aggregation	41	0.422839	1.68577	0.00382806	0.0258967	0.0193289	2751	tags=46%, list=24%, signal=35%	Il6/Plek/Prkcd/Ceacam1/Syk/Fgg/Pdpn/Rap2b/Stxbp3/Ptpn6/Cfh/Il6ra/Ubash3b/Fga/Tspan32/Cd9/Pdgfra/Gata1/Bloc1s4
BP	GO:0045579	positive regulation of B cell differentiation	14	0.611683	1.79873	0.00384395	0.0259799	0.019391	1271	tags=57%, list=11%, signal=51%	Pnp/Syk/Xbp1/Il21/Atp11c/Stat5a/Nckap1l/Il10
CC	GO:0035631	CD40 receptor complex	10	0.6903	1.85454	0.00386363	0.0260583	0.0194495	2039	tags=70%, list=18%, signal=58%	Birc2/Traf2/Cd40/Traf6/Traf3/Ikbkb/Chuk
BP	GO:0046636	negative regulation of alpha-beta T cell activation	30	0.482929	1.76671	0.00386434	0.0260583	0.0194495	2079	tags=43%, list=18%, signal=36%	Arg2/Zc3h12a/Irf1/Anxa1/Cd274/Socs1/Il4ra/Vsir/Adora2a/Zfp35/Socs5/Runx1/Ihh
CC	GO:0035770	ribonucleoprotein granule	164	0.280361	1.4466	0.00386818	0.0260583	0.0194495	2466	tags=32%, list=22%, signal=25%	Zc3h12a/Apobec3/Trim30d/Trim12a/Trim30a/Zfp36/Eif2s1/Trim12c/Shb/Usp3/Psma6/Sumo1/Icosl/G3bp1/Socs1/Fastkd2/Ddx3x/Gabpb1/Top1/Tdrd7/Trim25/Nsun2/Pnrc2/Eif4e/Noct/Tbrg4/Fastkd3/Cdk9/Tial1/Ddx3y/Pcbp1/Patl1/Psma2/Ncl/Taf5l/Carhsp1/Atxn2l/Lsm3/Marcks/Rock1/Eif4e2/Lsm1/Serpinb1b/Ddx28/Lin28a/Ddx25/Elavl1/Samd4/Igf2bp1/Tdrd1/Sqstm1/Htt
BP	GO:0002716	negative regulation of natural killer cell mediated immunity	13	0.637921	1.8484	0.00386997	0.0260583	0.0194495	1534	tags=54%, list=13%, signal=47%	Ceacam1/Tap1/Clec2d/Serpinb9/Serpinb9b/Tap2/Klre1
BP	GO:0002467	germinal center formation	14	0.610665	1.79574	0.00388463	0.0261326	0.019505	302	tags=29%, list=3%, signal=28%	Bcl3/Tnfaip3/Nfkb2/Adam17
BP	GO:1990778	protein localization to cell periphery	256	-0.275194	-1.42907	0.00389098	0.026151	0.0195187	3142	tags=36%, list=28%, signal=26%	Ift20/Sec16a/Inpp5k/Atp2c2/Lrp1/Ppp2r5a/Arfrp1/Plk1/Pls1/Arl3/Ap2m1/Akt1/Gper1/Dchs1/Csnk2a1/Rab10/Ptpn9/Clip3/Numb/Tspan17/Clasp2/Slmap/Stxbp1/Hras/Sptbn1/Sec23a/Ehd3/Vamp5/Ar/Fam126a/Myadm/Slc4a1/Rac1/Wnt3a/Scrib/Tamalin/Rab40c/Zdhhc7/Scp2/Camk2b/Numa1/Ramp2/Vamp2/Ramp1/Ank3/Epb41l3/Ttc8/Ehd4/Magi2/Clstn1/Nectin3/C2cd5/Prkci/Sytl2/Adcy6/Tmem150a/Lrp6/Wdr19/Slc9a3r2/Cdh2/Cacnb2/Macf1/Akap5/Rilpl…
MF	GO:0008234	cysteine-type peptidase activity	114	0.3141	1.52606	0.00390069	0.0261919	0.0195493	1677	tags=26%, list=15%, signal=23%	Tnfaip3/Ctsc/Zc3h12a/Casp4/Tank/Usp18/Senp2/Usp16/Usp3/Cflar/Cyld/Casp1/Ctsb/Usp26/Ctsk/Mindy3/Casp12/Senp3/4930486L24Rik/Stambpl1/Usp38/Atg4b/Cts8/Vcpip1/Psmd14/Usp39/Usp27x/Desi1/Otud4/Usp9x
MF	GO:0016289	CoA hydrolase activity	21	-0.567662	-1.80433	0.00390741	0.0262126	0.0195647	497	tags=38%, list=4%, signal=37%	Acot13/Abcd1/Acot1/Acot11/Hibch/Acot2/Abcd3/Acaa2
BP	GO:0043090	amino acid import	41	0.421993	1.6824	0.00391457	0.0262363	0.0195824	2064	tags=34%, list=18%, signal=28%	Slc6a14/Slc7a2/Prkcd/Slc9a3r1/Ace2/Slc6a20a/Slc3a2/Slc7a1/Ntsr1/Slc6a20b/Slc7a8/Rgs4/Slc7a3/Septin2
BP	GO:0006949	syncytium formation	54	0.393548	1.68133	0.00392456	0.0262572	0.019598	2291	tags=43%, list=20%, signal=34%	Cxcl10/Cxcl9/Il36g/Adam8/Ehd1/Cd53/Cflar/Il4ra/Gdf15/Dcstamp/Flot1/Casp1/Stat1/Tyrobp/Tnfsf14/Adam9/Ccl8/Plekho1/Nfatc2/Ins2/Ocstamp/Ripor2/Cd9
CC	GO:0043218	compact myelin	15	-0.608836	-1.77001	0.00392495	0.0262572	0.019598	3559	tags=67%, list=31%, signal=46%	Pten/Jam3/Sirt2/Cd59a/Pllp/Mpdz/Prkci/Pard3/Cldn5/Pmp22
BP	GO:0015809	arginine transport	10	0.688954	1.85093	0.00398251	0.0265695	0.0198311	1871	tags=50%, list=16%, signal=42%	Arg2/Slc7a2/Slc11a1/Slc7a1/Slc7a3
BP	GO:0015985	energy coupled proton transport, down electrochemical gradient	16	-0.594468	-1.7665	0.00398267	0.0265695	0.0198311	4053	tags=88%, list=35%, signal=57%	Atp5g1/Atp5k/Atp5o/Atpsckmt/Dnajc30/Atp5j/Atp5j2/Atp5g2/Antkmt/Atp5h/Atp5d/Atp5b/Atp5c1/Atp5a1
BP	GO:0015986	ATP synthesis coupled proton transport	16	-0.594468	-1.7665	0.00398267	0.0265695	0.0198311	4053	tags=88%, list=35%, signal=57%	Atp5g1/Atp5k/Atp5o/Atpsckmt/Dnajc30/Atp5j/Atp5j2/Atp5g2/Antkmt/Atp5h/Atp5d/Atp5b/Atp5c1/Atp5a1
BP	GO:0007586	digestion	90	0.329463	1.53856	0.00399474	0.0266254	0.0198728	2089	tags=30%, list=18%, signal=25%	Mmp13/Slc5a1/Snx10/Muc4/Ugcg/Cyp7b1/Strap/Vamp8/Oprl1/Pawr/Hip1r/Hamp2/Chrm1/Tlr4/Hrh2/Hamp/Cracd/Arx/Kcnn4/Cyp8b1/Tff3/Oprk1/Aco1/Tlr9/Tacr1/Nmu/Tac1
BP	GO:0060412	ventricular septum morphogenesis	40	-0.446824	-1.67912	0.00403259	0.026853	0.0200427	2068	tags=45%, list=18%, signal=37%	Slit2/Sox11/Hey1/Fgfr2/Bmp4/Smad7/Tgfb2/Hey2/Wnt11/Lrp6/Zfpm2/Cited2/Fzd1/Fzd2/Hes1/Egln1/Wnt5a/Heyl
BP	GO:0043369	CD4-positive or CD8-positive, alpha-beta T cell lineage commitment	21	0.556185	1.86398	0.00405223	0.0269589	0.0201217	2232	tags=52%, list=20%, signal=42%	Il6/Batf/Stat3/Cyld/Tgfb1/Stat6/Il23a/Il6ra/Ly9/Otud5/Tox
BP	GO:0060977	coronary vasculature morphogenesis	23	-0.547265	-1.79658	0.00406003	0.0269859	0.0201419	2129	tags=48%, list=19%, signal=39%	Arid2/Pdgfrb/Fgfr2/Hey2/Fgfr1/Lrp2/Zfpm2/Fgf1/Shh/Smad6/Rxra
CC	GO:0005789	endoplasmic reticulum membrane	409	-0.253524	-1.3766	0.00406548	0.0269973	0.0201504	2855	tags=32%, list=25%, signal=25%	Sc5d/Emc6/Esyt1/Atf6b/Rhbdd1/Bcap31/Stt3a/Slc35b2/Gper1/Pgap3/Ankle2/Dolpp1/Rab10/Alg12/Ubxn1/Pigq/Hsd17b12/Arl6ip1/Abhd12/Calr/Mogs/Mboat2/Sec61a2/Ryr1/Stx17/Wls/Tmco1/Sec23a/Rab2a/Alg14/Ubxn8/Lman1/Hsd17b7/Mmgt1/Kdelr3/Dst/Atp13a1/Atp2a1/Sppl3/Dmpk/Slc35b4/Pld3/Ptdss1/Srebf2/Abcb6/Tmem14a/Cyp2j6/Tmem98/Sgpp1/Saraf/Pomk/Cds1/Gramd1b/Alg9/Porcn/Peds1/Sptssa/Sel1l/Ddost/Arxes2/Tusc3/Lman2/Zmpste24…
BP	GO:0021513	spinal cord dorsal/ventral patterning	17	-0.587539	-1.76772	0.00408075	0.0270457	0.0201865	1558	tags=35%, list=14%, signal=31%	Ift122/Tulp3/Dll4/Gli2/Shh/Smo
MF	GO:0008094	ATP-dependent activity, acting on DNA	72	-0.372367	-1.57626	0.00408289	0.0270457	0.0201865	3384	tags=49%, list=30%, signal=34%	Rad51/Ercc6l2/Wrnip1/Dhx9/Rad51d/Mcm3/Top2a/Rbbp4/Dhx36/Msh3/Atrx/Chd1l/Xrcc2/Chd3/Mcm2/Recql4/Mcm5/Rfc1/Recql5/Rfc2/Ep400/Top2b/Rfc3/Shprh/Mcm7/Ttf2/Ruvbl2/Smc3/Fbh1/Arid1a/Xrcc6/Smarcal1/Bptf/Msh2/Smarca2
MF	GO:0004867	serine-type endopeptidase inhibitor activity	61	0.367051	1.58796	0.00408758	0.0270457	0.0201865	1645	tags=28%, list=14%, signal=24%	Tfpi2/Serpinb6b/Serpina3m/Serpina3n/Slpi/Spint1/Wfdc3/Itih1/Itih4/Serpinb9/Serpina3c/Serpinb9b/Serpina10/Serpina1f/Wfdc18/Serpini1/Pcsk1n
BP	GO:0002820	negative regulation of adaptive immune response	46	0.413141	1.69916	0.00408773	0.0270457	0.0201865	1273	tags=26%, list=11%, signal=23%	Samsn1/Il33/Zc3h12a/Fcgr2b/Muc4/Thoc1/Il20rb/Il4ra/Vsir/Ptprc/Nckap1l/Ptpn6
BP	GO:0002836	positive regulation of response to tumor cell	18	0.591806	1.88146	0.00410152	0.0270873	0.0202176	2529	tags=61%, list=22%, signal=48%	Cd274/Pvr/Il12b/Xcl1/Cd24a/Crtam/Klrk1/Gsdme/Slc22a13/Hrg/Hspd1
BP	GO:0002839	positive regulation of immune response to tumor cell	18	0.591806	1.88146	0.00410152	0.0270873	0.0202176	2529	tags=61%, list=22%, signal=48%	Cd274/Pvr/Il12b/Xcl1/Cd24a/Crtam/Klrk1/Gsdme/Slc22a13/Hrg/Hspd1
BP	GO:0021702	cerebellar Purkinje cell differentiation	14	-0.627883	-1.7787	0.00414877	0.0273718	0.0204299	2522	tags=57%, list=22%, signal=45%	Psap/Slc25a46/Herc1/Atp2b2/Ldb1/Rora/Atxn2/Ttll1
BP	GO:0089718	amino acid import across plasma membrane	37	0.431957	1.70039	0.00415217	0.0273718	0.0204299	2064	tags=35%, list=18%, signal=29%	Slc6a14/Slc7a2/Prkcd/Ace2/Slc6a20a/Slc3a2/Slc7a1/Ntsr1/Slc6a20b/Slc7a8/Rgs4/Slc7a3/Septin2
BP	GO:0060415	muscle tissue morphogenesis	65	-0.389267	-1.61313	0.00417716	0.0275114	0.0205341	2184	tags=32%, list=19%, signal=26%	Ube4b/Hey1/Tbx20/Fgfr2/Smad7/Tgfb2/Hey2/Efemp2/Wnt2/Dll4/Lrp2/Lrp6/Zfpm2/Actc1/Rxra/Myh7/Fzd1/Fzd2/Egln1/Dsp/Wnt5a
BP	GO:0006476	protein deacetylation	72	-0.37203	-1.57483	0.00421148	0.0277121	0.0206839	2647	tags=38%, list=23%, signal=29%	Kdm5a/Hdac2/Sirt2/Ctbp1/Sirt3/Tada3/Pink1/Ndn/Hdac1/Ncor1/Spred2/Nek3/Sirt4/Ing2/Dysf/Hdac11/Hdac3/Hdac8/Ndst1/Fnta/Mta3/Mta1/Lpin1/Tada2a/Srebf1/Rcor3/Tcf21
BP	GO:0031111	negative regulation of microtubule polymerization or depolymerization	38	-0.46227	-1.70843	0.00422975	0.0278071	0.0207548	2561	tags=42%, list=22%, signal=33%	Ttbk2/Clip3/Clasp2/Katnb1/Cdh5/Tubb4a/Atxn7/Stmn2/Camsap3/Map1b/Dysf/Stmn1/Fkbp4/Specc1l/Clasp1/Mid1ip1
BP	GO:0048771	tissue remodeling	155	0.286528	1.46722	0.00423953	0.027846	0.0207839	1550	tags=23%, list=14%, signal=20%	Il6/Hif1a/Timp1/Snx10/Adam8/Elf3/Acp5/Tcirg1/Ceacam1/Syk/Ptger4/Calca/Gja1/Rbpj/B4galt1/Dcstamp/Itgav/Abcb1b/Spp1/Fcgr4/Ctsk/Traf6/Bak1/Hamp/Cd24a/Ccr2/Stat5a/Epha2/Spp2/Mmp9/Cts8/Il23a/S1pr1/Fshb/Il18/Enpp1
BP	GO:0002577	regulation of antigen processing and presentation	13	0.629755	1.82474	0.00430369	0.0282161	0.0210601	2586	tags=62%, list=23%, signal=48%	Fgl2/Tapbpl/Thbs1/Slc11a1/Tap2/H2-Ab1/Cd68/Was
BP	GO:0035634	response to stilbenoid	13	0.629032	1.82264	0.00430369	0.0282161	0.0210601	2146	tags=54%, list=19%, signal=44%	Saa3/Ifit3/Usp18/Saa2/Slc22a7/Cyp2b9/Fgl1
BP	GO:0150105	protein localization to cell-cell junction	16	-0.592756	-1.76141	0.00432306	0.0283174	0.0211357	2615	tags=69%, list=23%, signal=53%	Abcb1a/Pecam1/Tjp2/Cdh5/Scrib/Zdhhc7/Mapk9/Arhgef18/Dlg5/Dsp/Actn4
BP	GO:1903793	positive regulation of anion transport	48	0.402519	1.66645	0.00433943	0.0283989	0.0211965	2294	tags=38%, list=20%, signal=30%	Il1b/P2ry2/Cftr/Ptges/Slc12a2/Ace2/Cebpb/Kmo/Abcb1b/Htr2c/Atf4/Avpr1b/Adora2a/Ntsr1/Abcb11/Sstr4/Pla2g10/Slc34a1
BP	GO:0006970	response to osmotic stress	54	0.389017	1.66197	0.00434471	0.0283989	0.0211965	852	tags=24%, list=7%, signal=22%	Relb/Serpinb6b/Ptgs2/Apobec1/Mapk13/Slc12a2/Anxa7/Marveld3/Bdkrb2/Ddx3x/Kmo/Abcb1b/Lrrc8c
MF	GO:0016874	ligase activity	111	-0.333044	-1.51104	0.00434814	0.0283989	0.0211965	2860	tags=39%, list=25%, signal=29%	Cad/Slc27a1/Naprt/Carns1/Lig1/Atp5j/Atp5j2/Acsl5/Adssl1/Wars2/Hlcs/Dip2a/Qrsl1/Atp6v1a/Ttl/Fars2/Dph6/Sars/Aarsd1/Uba1/Atp5h/Cars2/Paics/Mthfd1/Acsf2/Sae1/Hars2/Atp5d/Dars2/Atp5b/Suclg2/Atp5c1/Suclg1/Tarsl2/Pcca/Ttll1/Atp5a1/Gatc/Mccc1/Pccb/Acsl1/Slc27a3/Acss1
BP	GO:0014819	regulation of skeletal muscle contraction	12	-0.647066	-1.7536	0.00435908	0.0283989	0.0211965	2634	tags=67%, list=23%, signal=51%	Casq1/Nr4a1/Atp2a1/Dmpk/Grcc10/Myh7/Bscl2/Dmd
BP	GO:0032011	ARF protein signal transduction	12	-0.647497	-1.75477	0.00435908	0.0283989	0.0211965	2752	tags=58%, list=24%, signal=44%	Cyth3/Arfgap1/Cyth2/Fbxo8/Iqsec1/Psd3/Mapre2
BP	GO:0032012	regulation of ARF protein signal transduction	12	-0.647497	-1.75477	0.00435908	0.0283989	0.0211965	2752	tags=58%, list=24%, signal=44%	Cyth3/Arfgap1/Cyth2/Fbxo8/Iqsec1/Psd3/Mapre2
BP	GO:0009067	aspartate family amino acid biosynthetic process	16	-0.591987	-1.75913	0.00439114	0.0285819	0.0213331	3436	tags=62%, list=30%, signal=44%	Mthfr/Mtap/Enoph1/Aass/Plod2/Mtrr/Mthfd1/Mri1/Got2/Adi1
MF	GO:0004114	3',5'-cyclic-nucleotide phosphodiesterase activity	17	-0.584403	-1.75829	0.00442366	0.0287677	0.0214718	1229	tags=41%, list=11%, signal=37%	Pde5a/Pde7b/Pde3b/Pde8b/Pde4d/Pde7a/Pde3a
BP	GO:0090288	negative regulation of cellular response to growth factor stimulus	85	-0.362689	-1.59228	0.00443078	0.0287881	0.021487	2095	tags=36%, list=18%, signal=30%	Sfrp2/Slit2/Fbn1/Spry1/Cd59a/Smad7/Trim33/Epn2/Ptprf/Mmrn2/Smurf2/Lrp2/Sema6a/Tcf7l2/Pparg/Sulf1/Smurf1/Twsg1/Htra1/Fstl3/Smad6/Htra3/Fzd1/Spg20/Abl1/Wnt5a/Nedd4/Ski/Shisa2/Bambi/Tob1
BP	GO:0043543	protein acylation	160	-0.304156	-1.47438	0.0044406	0.028801	0.0214967	3179	tags=39%, list=28%, signal=29%	Gata2/Naa30/Epc1/Eid1/Wbp2/Ing4/Mbd3/Msl1/Cdyl/Hhatl/Zdhhc24/Kat2a/Hdac2/Arrb1/Clip3/Ctbp1/Sirt3/Auts2/Clock/Rps6ka4/Tada3/Dmap1/App/Apbb1/Nmt2/Paxip1/Terf2ip/Zdhhc7/Atf2/Dip2a/Zdhhc4/Park7/Ep400/Porcn/Camk1/Zdhhc21/Phf14/Zmpste24/Mettl8/Pih1d1/Zdhhc8/Ctcf/Ing3/Ruvbl2/Mapk3/Hdac8/Hint2/Ldb1/Zdhhc9/Ogdh/Nat8f1/Ncoa1/Por/Zdhhc3/Tada2a/Rps6ka5/Ogt/Kat6b/Dip2b/Flcn/Klf15/Hcfc1/Snai2
BP	GO:0090596	sensory organ morphogenesis	224	-0.279822	-1.42738	0.00444074	0.028801	0.0214967	2874	tags=33%, list=25%, signal=25%	Triobp/Vangl2/Tulp1/Mfap2/Rbp4/Tmie/Six1/Kcnq1/Sp1/Hdac2/Mfap5/Prrx1/Lrp5/Dlx6/Olfm3/Thrb/Pdgfb/Rac1/Wnt3a/Sox11/Scrib/Myo7a/Fgfr2/Jag1/Bmp4/Hdac1/Ntrk2/Hmgn1/Ift122/Ttc8/Atp2b2/Grcc10/Fgfr1/Bcl2/Prkra/Nectin3/Prkci/Col5a1/Lrp6/Wdr19/Aqp5/Naglu/Aqp1/Hoxa2/Foxf2/Gli2/Mapk3/Arid1a/Fgfr3/Col8a1/Gjb6/Shh/Rarg/Itga8/Cited2/Mfn2/Hoxa1/Kdr/Insig1/Bloc1s5/Casp6/Irx5/Meis1/Fzd2/Fzd6/Tbx2/Wnt5a/Ptk7/Cthrc1…
BP	GO:1904996	positive regulation of leukocyte adhesion to vascular endothelial cell	19	0.549326	1.7834	0.00446841	0.0289545	0.0216112	1145	tags=47%, list=10%, signal=43%	Il6/Tnf/Selp/Sele/St3gal4/Rela/Pawr/Traf6/Ccr2
BP	GO:0033008	positive regulation of mast cell activation involved in immune response	16	0.587195	1.80136	0.00448792	0.0290042	0.0216483	581	tags=38%, list=5%, signal=36%	Adora2b/Syk/Vamp8/Fgr/Il4ra/Fcer1g
BP	GO:0043306	positive regulation of mast cell degranulation	16	0.587195	1.80136	0.00448792	0.0290042	0.0216483	581	tags=38%, list=5%, signal=36%	Adora2b/Syk/Vamp8/Fgr/Il4ra/Fcer1g
BP	GO:0006081	cellular aldehyde metabolic process	52	-0.423722	-1.67433	0.00448812	0.0290042	0.0216483	3190	tags=56%, list=28%, signal=40%	Wnt4/Scnn1b/Pnpo/Tpi1/Hagh/Ednrb/Hyi/Rbp4/Akr1a1/Idh1/Dhrs4/Bmp6/Haghl/Kcnma1/Aldh1a2/Tkfc/Park7/Clcn2/Pdxk/Aldh2/Glo1/Adh5/Tkt/Rdh11/Aldh9a1/Pnkd/Adh1/Kdm3a/Grhpr
MF	GO:0005149	interleukin-1 receptor binding	10	0.684319	1.83847	0.0045	0.029029	0.0216668	2056	tags=60%, list=18%, signal=49%	Il1b/Myd88/Il1rap/Tlr9/Irak4/Il36rn
BP	GO:0070944	neutrophil-mediated killing of bacterium	10	0.685211	1.84087	0.0045	0.029029	0.0216668	371	tags=40%, list=3%, signal=39%	Cxcl5/Trem1/Myd88/Ncf1
BP	GO:1990823	response to leukemia inhibitory factor	101	0.326758	1.56051	0.00453613	0.0291974	0.0217925	2381	tags=38%, list=21%, signal=30%	Socs3/Snx10/Eef1e1/Sdad1/Hk2/Xbp1/Eed/Smarca5/Polr1f/Spry4/Gnpnat1/Nfyb/Spp1/Egln3/Elavl2/B3gnt2/Gtf2h1/Srsf7/Trim25/Srsf3/Nrp2/Arid5b/Rnf125/Mybl2/Rnmt/Cacybp/Ncl/Shmt1/Zfp42/Creb1/Padi2/Pla2g10/Pml/Abcg4/Chchd4/Sstr1/Ubxn2a/Hells
BP	GO:0046415	urate metabolic process	14	0.604387	1.77728	0.00453745	0.0291974	0.0217925	3556	tags=57%, list=31%, signal=39%	Pnp/Spp1/Urah/G6pc/Slc17a3/Slc22a12/Abcg2/Slc2a9
BP	GO:1904035	regulation of epithelial cell apoptotic process	79	0.341776	1.56661	0.00453822	0.0291974	0.0217925	1365	tags=28%, list=12%, signal=25%	Ccl2/Ccl12/Tnfaip3/Tnf/Nfe2l2/Zfp36/Nupr1/Eif2s1/Hmox1/Cd40/Xbp1/Thbs1/Tnip2/Cflar/Fgg/Fasl/Srsf6/Angptl4/Pkhd1/Il10/Krit1/Yap1
MF	GO:0004715	non-membrane spanning protein tyrosine kinase activity	35	0.443845	1.69751	0.00454291	0.0292015	0.0217956	2219	tags=46%, list=19%, signal=37%	Ripk2/Prkcd/Syk/Fgr/Eif2ak2/Hck/Frk/Jak1/Tec/Lck/Txk/Fes/Btk/Styk1/Src/Tyk2
CC	GO:0031674	I band	98	-0.34765	-1.55221	0.00456809	0.0293373	0.0218969	4389	tags=49%, list=38%, signal=30%	Anxa5/Ank2/Cfl2/Ank1/Myoz1/Aldoa/Ryr2/Hrc/S100a1/Cavin4/Actn2/Cacna1c/Stk11/Pak1/Asb2/Des/Smtnl1/Fbxo32/Ppp2r5a/Nebl/Casq1/Sphkap/Ldb3/Myl12b/Ryr1/Slc8a1/Slc4a1/Dst/Atp2a1/Pdlim2/Ppp3cb/Ank3/Csrp1/Palld/Cryab/Actc1/Jph2/Sptan1/Stub1/Adra1a/Jup/Myh7/Rtn2/Smtnl2/Pygm/Actn4/Dmd/Pdlim3
BP	GO:0044272	sulfur compound biosynthetic process	68	-0.376787	-1.57572	0.00461305	0.0295997	0.0220928	4020	tags=57%, list=35%, signal=37%	Xylt2/Csgalnact1/Csgalnact2/Gss/Mlycd/Ppcs/Mthfr/Mtap/Pdk3/Pdhb/Mat2b/Gstp1/Hagh/Chpf/Sp1/Acsl5/Enoph1/Dlat/Dip2a/Slc10a7/Chst7/Pdha1/Mtrr/Mthfd1/Chst12/Mri1/Mpc2/Eif2ak3/Chst14/Adi1/Csad/Gcdh/Acat1/Ext2/Acsl1/Pdk2/Acly/Papss1/Acss1
MF	GO:0015631	tubulin binding	249	-0.275244	-1.42015	0.0046366	0.0297244	0.0221859	3083	tags=34%, list=27%, signal=25%	Pex14/Kif18a/Arhgef2/Rad51d/Plk1/Arl3/Kif1a/Mark4/Map4/Prc1/Kif1c/Kif3c/Traf3ip1/Gas8/Racgap1/Haus6/Ogg1/Clip3/Dnm3/Kif22/Clasp2/Sirt2/Klc3/Map6/Dnm1/Mdm1/Katnb1/Haus7/Dctn1/Ckap5/Birc5/Ccdc88c/Dst/Vash2/Ndn/Numa1/Tiam1/Stmn2/Bcas3/Spast/Ncald/Camsap3/Haus4/Ranbp10/Kif16b/Maco1/Map1b/Cep57l1/Nin/Vapb/Cryab/Kif3a/Katnal1/Unc5c/Smc3/Mast2/Tbcel/Ppp5c/Dysf/Macf1/Tubgcp2/Ppargc1a/Mid2/Capn6/Gjb6/Stmn…
BP	GO:0007020	microtubule nucleation	21	-0.564708	-1.79494	0.00465489	0.0297913	0.0222358	3655	tags=62%, list=32%, signal=42%	Pak1/Tpx2/Mecp2/Pde4dip/Cep192/Slain2/Clasp2/Dctn1/Ckap5/Nin/Tubgcp2/Clasp1/Tubg1
MF	GO:0004115	3',5'-cyclic-AMP phosphodiesterase activity	10	-0.697325	-1.79648	0.00465527	0.0297913	0.0222358	811	tags=60%, list=7%, signal=56%	Pde7b/Pde3b/Pde8b/Pde4d/Pde7a/Pde3a
BP	GO:0001655	urogenital system development	282	-0.265311	-1.39117	0.00467187	0.029871	0.0222953	2976	tags=35%, list=26%, signal=27%	Ednrb/Glis2/Arl3/Plce1/Pcsk5/Igf1r/Vangl2/Robo1/Cdkn1c/Rbp4/Six1/Dchs1/Traf3ip1/Hc/Ctnnbip1/Psap/Gzf1/Hs2st1/C1galt1/Npnt/Bmp6/Ar/Pygo2/Crkl/Plxnd1/Slit2/Pdgfb/Fbn1/Tsc1/Hey1/Ap2b1/Angpt2/Spry1/Pdgfrb/Col4a4/Aldh1a2/Fgfr2/Jag1/Bmp4/Smad7/Mmp2/Foxa1/Tgfb2/Cux1/Notch3/Irx2/Ttc8/Zmpste24/Efnb2/Wfs1/Fgfr1/Bcl2/Lrp2/Ift27/Wnt11/Foxf1/Sulf1/Kif3a/Mpv17/Enpep/Aqp1/Lzts2/Mecom/Hspb11/Fgf1/Tek/Gli2/Crlf1/…
BP	GO:0044070	regulation of anion transport	90	0.326593	1.52515	0.00468746	0.0299442	0.0223499	2116	tags=29%, list=19%, signal=24%	Arg2/Il1b/P2ry2/Cftr/Syk/Ptges/Slc12a2/Ace2/Cebpb/Kmo/Abcb1b/Htr2c/Hrh2/Atf4/Avpr1b/Fgf23/Adora2a/Ntsr1/Acsl4/Grm5/Abcb11/Pdzk1/Rgs4/Sstr4/Septin2/Pla2g10
BP	GO:0046006	regulation of activated T cell proliferation	30	0.478627	1.75097	0.00469526	0.0299675	0.0223673	1540	tags=37%, list=13%, signal=32%	Tnfsf9/Cd86/Cd274/Icosl/Ido1/Il12b/Cd24a/Stat5a/Crtam/Il23a/Il18
BP	GO:0080135	regulation of cellular response to stress	482	0.227804	1.32799	0.00470979	0.0300338	0.0224168	836	tags=14%, list=7%, signal=14%	Gch1/Ptpn2/Arg2/Il1b/Hif1a/Zc3h12a/Fcgr2b/Dab2/Tnf/Gadd45b/Ptpn1/Ier5/Nfe2l2/Ripk2/Prkcd/Psmd10/Plscr1/Tlr3/Senp2/Sod2/Ptgs2/Sphk1/Pnp/Nsmce1/Myd88/Nupr1/Timeless/Fbxo4/Pmaip1/Traf2/Adam17/Ceacam1/Eef1e1/Vnn1/Skil/Gadd45g/Map2k1/Thoc1/Parp9/Xbp1/Nampt/Clu/Aida/Cebpg/Ier3/Gadd45a/Marveld3/Sirpa/Cyld/Mcl1/Nr4a3/Myc/Bdkrb2/Mmp3/Actr2/Xdh/Rell1/Eif2ak2/Mmp8/Ankrd1/Cry1/Tirap/Insig2/Marchf7/Tlr6/Manf/…
BP	GO:0051225	spindle assembly	85	-0.361914	-1.58887	0.00473635	0.0301765	0.0225233	3728	tags=47%, list=33%, signal=32%	Smc1a/Aurka/Tpx2/Rhoa/Mlh1/Cep192/Aspm/Cltc/Aurkb/Hnrnpu/Lsm14a/Plk1/Prc1/Chek2/Kpnb1/Racgap1/Haus6/Dicer1/Clasp2/Sac3d1/Dync1h1/Tnks/Haus7/Incenp/Arhgef10/Cdc20/Wrap73/Ncor1/Numa1/Haus4/Smc3/Aaas/Hdac3/Tubgcp2/Haus1/Golga2/Eml3/Mapre2/Clasp1/Gpsm2
BP	GO:0035265	organ growth	172	-0.297414	-1.44943	0.00474268	0.0301766	0.0225233	2206	tags=29%, list=19%, signal=24%	Ccn4/Igf2/Ar/Arid2/Prkar1a/Ehmt2/Fxn/Tbx20/Pdgfrb/Atf2/Fgfr2/Ddr2/Slc6a4/Jarid2/Tgfb2/Foxp1/Hey2/Ppara/Wnt2/Thbs3/Zmpste24/Ptk2/Bnc2/Fgfr1/Bcl2/Men1/Tcf7l2/Ncam1/Zfpm2/Fgf1/Carm1/Ahr/Mef2c/Adra1a/Shh/Por/Rxra/Fbln5/Kcnk2/Rarg/Cited2/Wwc2/Kdr/Fgf7/Mapk14/Meis1/Tbx2/Anxa6/Smo/Col14a1
MF	GO:0140098	catalytic activity, acting on RNA	229	0.254248	1.37662	0.00474471	0.0301766	0.0225233	2392	tags=31%, list=21%, signal=25%	Zc3h12a/Ifih1/Helz2/Qtrt1/Rars/Tent2/Rnasel/G3bp1/Eif4a1/Slfn9/Thumpd3/Dhx58/Ddx3x/Nop2/Polr1f/Apex1/Trnt1/Ftsj3/Pus1/Ddx10/Isg20/Polr3e/Cars/Nsun2/Ddx27/Tut7/Ddx50/Noct/Ears2/Ddx21/Mettl1/Yars2/Trmt10c/Rnmt/Polr1e/Ddx3y/Dtwd1/Dimt1/Tars/Polr3d/Polr2m/Cmtr2/Dhx33/Fbl/Ddx42/Trmt44/Ddx39a/Polr1b/Wars/Rars2/Jmjd6/Farsb/Crcp/Ddx18/Tert/Rnase1/Dhx38/Wdr4/Dxo/Tgs1/Kars/Prorp/Rpp30/Ddx51/Ddx20/Emg1/Dhx4…
BP	GO:0046785	microtubule polymerization	60	-0.41475	-1.6851	0.00476074	0.0302518	0.0225795	2529	tags=55%, list=22%, signal=43%	Arhgef7/Camsap2/Mapt/Fbxo5/Cav1/Pak1/Tpx2/Mecp2/Pde4dip/Cep192/Slain2/Clip3/Clasp2/Dctn1/Ckap5/Arl2/Cdh5/Rac1/Tubb4a/Numa1/Stmn2/Camsap3/Map1b/Met/Nin/Tubgcp2/Stmn1/Tppp3/Fkbp4/Abl1/Clasp1/Prune1/Tubg1
CC	GO:0099513	polymeric cytoskeletal fiber	443	-0.246607	-1.34702	0.00477124	0.0302919	0.0226094	3718	tags=39%, list=33%, signal=27%	Coro1b/Kif5b/Aurka/Gdpd2/Pls3/Fyn/Pak1/Ackr2/Tpx2/Fbf1/Kif20a/Pde4dip/Ska2/Arhgap18/Bfsp1/Ttc30b/Nusap1/Dnm1l/Tubb2a/Klc1/Krt4/Des/Smtnl1/Map2k2/Wipf2/Aspm/Ddx6/Apoe/Cltc/Slain2/Aurkb/Krt15/Jam3/Hnrnpu/Kif18a/Arhgef2/Plk1/Pls1/Arl3/Cdk1/Kif1a/Map4/Nckap1/Dcxr/Dpysl3/Prc1/Cnp/Dctn3/Kif1c/Dync2li1/Kif3c/Gper1/Ncoa2/Gas8/Gas7/Krt10/Map3k11/Haus6/Tubb2b/Clip3/Synj2/Dnm3/Kif22/Ldb3/Ppl/Clasp2/Sirt2/Kl…
BP	GO:0031098	stress-activated protein kinase signaling cascade	184	0.277289	1.4488	0.00481437	0.030533	0.0227894	1094	tags=20%, list=10%, signal=18%	Il1b/Zc3h12a/Fcgr2b/Dab2/Tnf/Gadd45b/Ripk2/Tlr3/Sphk1/Myd88/Zfp36/Nfkb1/Traf2/Mapk13/Ceacam1/Gadd45g/Ptger4/Map2k1/Tlr7/Trib1/Aida/Gadd45a/Marveld3/Sirpa/Cyld/Mapkapk2/Xdh/Rell1/Eif2ak2/Mmp8/Tirap/Igbp1b/Traf6/Map2k3/Tlr4/Traf3
BP	GO:0035196	production of miRNAs involved in gene silencing by miRNA	36	0.448259	1.74139	0.00482143	0.030533	0.0227894	1240	tags=31%, list=11%, signal=27%	Il6/Zc3h12a/Tnf/Map2k1/Stat3/Ddx3x/Adar/Tgfb1/Zc3h7a/Tut7/Srrt
BP	GO:0031342	negative regulation of cell killing	21	0.548617	1.83862	0.00482189	0.030533	0.0227894	1534	tags=48%, list=13%, signal=41%	Muc4/Ceacam1/Tap1/Clec2d/Serpinb9/Serpinb9b/Ptprc/Tap2/Nckap1l/Klre1
MF	GO:0016922	nuclear receptor binding	114	-0.332483	-1.52333	0.00483198	0.0305471	0.0227999	3038	tags=44%, list=27%, signal=33%	Wbp2/Rnf6/Med25/Fus/Kdm4c/Ncoa2/Arrb1/Mms19/Strn/Pkn1/Stat5b/Hr/Calr/Med30/Tada3/Asah1/Ar/Ipo13/Nr4a1/Thrap3/Dnmt1/Park7/Ncor1/Ncoa6/Med12/Bcas3/Foxp1/Cry2/Hsd17b10/Tacc2/Lrp2/Tcf7l2/Pparg/Med24/Nr4a2/Arid1a/Ppargc1a/Parp1/Pagr1a/Ncoa1/Rxra/Rarg/Fkbp4/Foxp2/Tcf21/Pik3r1/Tob2/Kdm3a/Actn4/Smarcd3
BP	GO:0071426	ribonucleoprotein complex export from nucleus	53	0.401579	1.69895	0.00483257	0.0305471	0.0227999	1729	tags=28%, list=15%, signal=24%	Rrs1/Eif6/Sdad1/Thoc1/Abce1/Nmd3/Riok2/Nsun2/Srsf3/4931428L18Rik/Ran/Alyref/Ssb/Ddx39a/Nxf2
MF	GO:0019783	ubiquitin-like protein-specific protease activity	65	0.368311	1.6316	0.00485088	0.030636	0.0228663	1677	tags=31%, list=15%, signal=26%	Tnfaip3/Zc3h12a/Tank/Usp18/Senp2/Usp16/Usp3/Cyld/Usp26/Mindy3/Senp3/Stambpl1/Usp38/Vcpip1/Psmd14/Usp39/Usp27x/Desi1/Otud4/Usp9x
BP	GO:0046850	regulation of bone remodeling	47	0.415771	1.70682	0.00487763	0.030778	0.0229723	1537	tags=30%, list=13%, signal=26%	Il6/Adam8/Ceacam1/Syk/Ptger4/Calca/Gja1/Dcstamp/Itgav/Spp1/Fcgr4/Hamp/S1pr1/Fshb
BP	GO:1902652	secondary alcohol metabolic process	114	-0.331836	-1.52037	0.004892	0.0308418	0.0230199	3628	tags=47%, list=32%, signal=33%	Sqle/Lss/Ces1f/Sec14l2/Ces1g/Abca2/Tm7sf2/Idh3a/Erlin2/Apoe/Acadvl/Ces1d/Lrp1/Ebp/Sc5d/Abcg1/Idh1/Apoc1/Fmo5/Lrp5/App/Thrb/Fech/Hsd17b7/Ephx2/Cyp39a1/Srebf2/Scp2/Ldlr/Hmgcs1/Idh3b/Fgfr1/Cyb5r3/Aplp2/Aco2/Gba/Fgf1/Ldlrap1/Lpcat3/Nsdhl/Lmf1/Por/Pctp/Cyp27a1/Srebf1/Idh3g/Insig1/Hmgcs2/Mvk/Cat/Cebpa/Pmp22/Vldlr/Dhcr7
BP	GO:1902414	protein localization to cell junction	79	-0.353006	-1.53472	0.00492357	0.0310138	0.0231482	2615	tags=33%, list=23%, signal=26%	Abcb1a/Fermt2/Pecam1/Hras/Tjp2/Cdh5/Scrib/Baiap2/Tamalin/Pclo/Zdhhc7/Vamp2/Magi2/Clstn1/Nectin3/Kif3a/Mapk9/Arhgef18/Dag1/Prkcz/Lamtor2/Snap47/Dlg5/Rab27b/Dsp/Actn4
BP	GO:0071715	icosanoid transport	44	0.418108	1.69951	0.00495853	0.0312068	0.0232923	2318	tags=39%, list=20%, signal=31%	Il1b/Anxa1/P2ry2/Syk/Ptges/Abcc1/Bdkrb2/Hrh2/Avpr1b/Nmur2/Ntsr1/Acsl4/Sstr4/Pla2g10/Abcc10/Nmb/Pla2g2e
BP	GO:0060249	anatomical structure homeostasis	232	0.252812	1.36492	0.00498509	0.0313466	0.0233967	2340	tags=27%, list=20%, signal=22%	Il6/Hif1a/Snx10/P2ry2/Muc4/Adam8/Ptgs2/Sftpd/Acp5/Tcirg1/Ceacam1/Syk/Csf1/Cxadr/Ptger4/Calca/Wdr36/Slc12a2/Strap/Il20rb/Dcstamp/Bdkrb2/Homer2/Cx3cl1/Itgav/Gcnt2/Spp1/Chmp4b/Tgfb1/Fcgr4/Ctsk/Traf6/Tlr4/Hamp/Ccr2/Cracd/Oas1e/Ptgs1/Yap1/Rpe65/S1pr1/Fshb/Abcc8/Tff3/Mbl1/Mak/Abca4/Rac2/Lox/Tlr9/Ubash3b/Mtm1/Coro1a/Hnf1a/Ihh/Whrn/Src/Rb1/P2rx2/Ush1c/Scgn/Kras/Muc5ac
CC	GO:0005874	microtubule	272	-0.272553	-1.42701	0.00502701	0.0315827	0.0235729	3517	tags=40%, list=31%, signal=29%	Pde4dip/Ska2/Arhgap18/Ttc30b/Nusap1/Dnm1l/Tubb2a/Klc1/Map2k2/Aspm/Apoe/Cltc/Slain2/Aurkb/Hnrnpu/Kif18a/Arhgef2/Plk1/Arl3/Cdk1/Kif1a/Map4/Dcxr/Prc1/Cnp/Dctn3/Kif1c/Dync2li1/Kif3c/Ncoa2/Gas8/Map3k11/Haus6/Tubb2b/Clip3/Synj2/Dnm3/Kif22/Clasp2/Sirt2/Klc3/Map6/Dynll1/Dnm1/Mdm1/Katnb1/Dync1h1/Nckap5/Haus7/Dnal4/Dctn1/Ckap5/Dynlrb1/Dync1i2/Birc5/Slc8a1/Incenp/Baiap2/Tubb4a/Dst/Dnah8/Numa1/Dynll2/Ttl/Dct…
BP	GO:0035065	regulation of histone acetylation	41	-0.442506	-1.67345	0.00504733	0.0316829	0.0236476	3458	tags=56%, list=30%, signal=39%	Atg5/Gata3/Gata2/Eid1/Wbp2/Kat2a/Arrb1/Ctbp1/Auts2/Rps6ka4/App/Paxip1/Park7/Zmpste24/Pih1d1/Ctcf/Ruvbl2/Mapk3/Hdac8/Tada2a/Rps6ka5/Flcn/Snai2
BP	GO:0009755	hormone-mediated signaling pathway	111	-0.33126	-1.50294	0.00507789	0.031847	0.0237701	2339	tags=34%, list=20%, signal=27%	Calr/Clock/Ar/Thrb/Nodal/Bmp4/Cnot9/Park7/Hdac1/Ncor1/Nr1d1/Ntrk2/Foxa1/Foxp1/Ppara/Cry2/Calcoco1/Pparg/Phb2/Ppp5c/Carm1/Vps11/Arid1a/Parp1/Pagr1a/Ncoa1/Pgr/Ghr/Lbh/Ufl1/Rarg/Fkbp4/Nedd4/Heyl/Kank2/Tcf21/Kdm3a/Acsl1
BP	GO:1904862	inhibitory synapse assembly	12	0.632783	1.78618	0.00509848	0.0319305	0.0238325	1173	tags=33%, list=10%, signal=30%	Sema4a/Lgi2/Sema4d/Cntnap2
BP	GO:0090103	cochlea morphogenesis	22	-0.535636	-1.72142	0.00510004	0.0319305	0.0238325	3026	tags=50%, list=27%, signal=37%	Zeb1/Vangl2/Six1/Rac1/Gli2/Hoxa1/Fzd2/Wnt5a/Ptk7/Cthrc1/Eya1
BP	GO:0033622	integrin activation	19	0.546035	1.77272	0.00511249	0.0319807	0.0238699	1116	tags=37%, list=10%, signal=33%	Plek/Cxcl13/Selp/Ptger4/Cx3cl1/Fblim1/Cd24a
BP	GO:0031652	positive regulation of heat generation	10	0.681751	1.83158	0.00513716	0.0321072	0.0239644	553	tags=50%, list=5%, signal=48%	Il1b/Tnf/Ptgs2/Ccr5/Ccl5
BP	GO:0046426	negative regulation of receptor signaling pathway via JAK-STAT	17	0.580277	1.82333	0.00517051	0.0322756	0.02409	1272	tags=41%, list=11%, signal=37%	Bcl3/Ptpn2/Socs3/Irf1/Socs1/Ggnbp2/Socs2
BP	GO:0021953	central nervous system neuron differentiation	148	-0.309997	-1.48919	0.00517403	0.0322756	0.02409	2111	tags=26%, list=18%, signal=21%	Slc25a46/Slit2/Rac1/Wnt3a/Tbx20/Gigyf2/Herc1/Fgfr2/Ulk1/Rac3/Ntrk2/Tulp3/Atp2b2/Celf1/Ptk2/Grcc10/Fgfr1/Dll4/Nin/Ndnf/Gli2/Nr4a2/Ldb1/Ogdh/Ephb6/Shh/Rora/Ephb3/Hoxa1/Nfib/Rapgef2/Atxn2/Hes1/Ttll1/Ptch1/Id4/Smo/Nfix
BP	GO:0034655	nucleobase-containing compound catabolic process	258	0.248051	1.36424	0.00517749	0.0322756	0.02409	1550	tags=19%, list=14%, signal=17%	Il6/Zc3h12a/Ikbke/Helz2/Samhd1/Upp1/Pnp/Tnfrsf1b/Myd88/Apobec1/Zfp36/Traf2/Etf1/Zc3hav1/Ncf1/Tent2/Rnasel/Exosc2/Mrto4/Slfn9/Zpr1/Fastkd2/Ncf2/Mapkapk2/Xdh/Entpd1/Apex1/Tirap/Nt5c3/Urah/Isg20/Nsun2/Slc11a1/Pnrc2/Itpa/Art2b/Tut7/Gda/Apaf1/Noct/Tbrg4/Fastkd3/Prpf18/Magoh/Csde1/Ybx2/Ssb/Patl1/Foxl2/Enpp1
BP	GO:0006650	glycerophospholipid metabolic process	189	-0.286401	-1.41885	0.00518372	0.0322865	0.0240982	3647	tags=46%, list=32%, signal=31%	Gdpd1/Mtmr2/Mecp2/Pigb/Pten/Dgkg/Pik3ca/Plb1/Pip5k1c/Mtmr12/Plaat3/Pdgfa/Gpat4/Pnpla8/Ip6k2/Agpat2/Serinc1/Inpp5k/Abhd16a/Slc27a1/Pnpla6/Pgap1/Dgka/Pgp/Pgap3/Capn2/Tafazzin/Cdipt/Apoc1/Dgkh/Synj2/Inppl1/Pigq/Impa2/Abhd12/Mboat2/Pip4k2c/Serac1/Fam126a/Bpnt1/Gpam/Pdgfb/Pla2g15/Inpp5e/Abhd5/Pdgfrb/Abhd8/Ptdss1/Plcb3/Gpld1/Cds1/Ldlr/Chka/Pi4k2b/Dgkz/Phb2/Tmem150a/Ptdss2/Abhd6/Pigp/Pitpnc1/Abhd4/Mtmr3…
BP	GO:0060562	epithelial tube morphogenesis	309	-0.254853	-1.3515	0.00520125	0.0323678	0.0241589	2904	tags=35%, list=25%, signal=27%	Glmn/Notch4/Vangl2/Nckap1/Robo1/Dnaaf1/Coq7/Cxcl12/Six1/Dchs1/Foxa2/Btrc/Kat2a/Dicer1/Ctnnbip1/Stard13/Gzf1/Zeb2/Lrp5/Ovol2/Hs2st1/Cfl1/Npnt/Nrarp/Ar/Grhl2/Nodal/Sfrp2/Plxnd1/Slit2/Prkacb/Ddr1/Wnt3a/Tsc1/Sox11/Hey1/Scrib/Spry1/Tbx20/Sema3e/Aldh1a2/Fgfr2/Bmp4/Med12/Foxa1/Nfatc3/Tgfb2/Foxp1/Ccm2/Irx2/Wnt2/Ift122/Tulp3/Efnb2/Bcl2/Dll4/Lrp2/Enah/Mthfd1/Met/Foxf1/Phb2/Kif3a/Lrp6/Ppp1ca/Lzts2/Fgf1/Hoxa…
BP	GO:0072189	ureter development	16	-0.582791	-1.7318	0.00520808	0.0323824	0.0241697	3950	tags=75%, list=35%, signal=49%	Ret/Tbx18/Sox8/Gata3/Six1/Aldh1a2/Bmp4/Foxf1/Lzts2/Mecom/Shh/Nfia
BP	GO:0030900	forebrain development	278	-0.26584	-1.3945	0.00521423	0.0323928	0.0241775	3011	tags=30%, list=26%, signal=23%	Sema3a/Kcna1/Mdk/Kif1a/Cx3cr1/Pgap1/Robo1/Cxcl12/Lamb1/Pfdn1/Kat2a/Mrtfb/Hdac2/Ttbk2/Nf2/Dicer1/Adgrg1/Zeb2/Numb/Ptprs/Atrx/App/Crkl/Slit2/Rac1/Wnt3a/Tsc1/Aldh1a2/Fgfr2/Bmp4/Rac3/Hdac1/Ncor1/Top2b/Ntrk2/Nr2f1/Trappc9/Notch3/Rtn4rl1/Dnah5/Ttc8/Celf1/Tacc2/Grcc10/Fgfr1/Lrp2/Tcf7l2/Nin/Kif3a/Lrp6/Twsg1/Aplp2/Aqp1/Atp1b2/Mecom/Ncam1/Ndnf/Cdh2/Gli2/Nr4a2/Arid1a/Fgfr3/Btbd3/Ogdh/Socs7/Ndst1/Shh/Plcb1/S…
BP	GO:0042407	cristae formation	13	-0.607526	-1.66686	0.00524608	0.0325626	0.0243043	3618	tags=69%, list=32%, signal=47%	Chchd6/Afg3l1/Micos13/Tafazzin/Pink1/Chchd3/Immt/Samm50/Oma1
BP	GO:0033002	muscle cell proliferation	200	0.267132	1.40897	0.0052557	0.0325714	0.0243108	728	tags=18%, list=6%, signal=17%	Il6/Tnfaip3/Hif1a/Tnf/Pim1/C3ar1/Ptgir/Cyba/Sod2/Ptgs2/Myd88/Hmox1/Hbegf/Smad1/Cxadr/Trib1/Stat3/Nampt/Akirin1/Thbs1/Ace2/Gja1/Ifng/Cflar/Rbpj/Ccl5/Nr4a3/Myc/Gna13/Sav1/Cx3cl1/Id2/Egr1/Il12b/Cdkn1a
BP	GO:0021511	spinal cord patterning	18	-0.58604	-1.78322	0.00525683	0.0325714	0.0243108	1558	tags=33%, list=14%, signal=29%	Ift122/Tulp3/Dll4/Gli2/Shh/Smo
MF	GO:0016791	phosphatase activity	188	-0.291803	-1.44644	0.00526101	0.0325714	0.0243108	3643	tags=45%, list=32%, signal=31%	Atp1a1/Ptprm/Mtmr2/Pten/G6pc3/Ppm1k/Mtmr12/Dusp6/Ppp6c/Nt5c2/Dusp23/Car3/Ppm1m/Lhpp/Inpp5k/Acp1/Ppp2r5a/Cdc14b/Cdc25c/Dusp3/Dusp8/Pgp/Pald1/Ptprg/Dusp1/Styxl1/Ptprr/Ptpn9/Rpap2/Synj2/Inppl1/Ptprs/Impa2/Enoph1/Dusp10/Dusp26/Bpnt1/Pfkfb2/Ptp4a3/Plpp7/Ephx2/Inpp5e/Dusp22/Nt5c/Sgpp1/Ppp3cb/Ptprf/Ctdsp2/Ptprb/Mdp1/Nt5dc2/Dusp19/Plpp3/Phpt1/Ppp2r1a/Dusp7/Ppp2r5d/Dusp18/Psph/Ppp1ca/Ppp5c/Hddc2/Mtmr3/Inp…
BP	GO:0044264	cellular polysaccharide metabolic process	74	-0.374127	-1.59591	0.00528622	0.0326576	0.0243752	3352	tags=46%, list=29%, signal=33%	Mtor/Gnmt/Cd36/Ppp1r3g/Adra1b/Inpp5k/Slc37a4/B3gnt8/Akt1/Grb10/Adrb1/Gyg/Gaa/Hs2st1/Igf2/Phka1/Nr1d1/Tcf7l2/Pcdh12/Ppp1ca/C1qtnf2/Ppp1r3c/Prkag3/Ndst1/Sorbs1/Pfkm/Ugp2/Gys1/Agl/Prkag2/Acadm/Ext2/Pygm/Pygb
BP	GO:0061572	actin filament bundle organization	121	-0.326133	-1.51898	0.00528647	0.0326576	0.0243752	3772	tags=50%, list=33%, signal=34%	Wasf2/Coro1b/Pls3/Pak1/Rhoa/Tjp1/Arhgef10l/Mtor/Pcdh15/Itgb1bp1/Tnfaip1/Wnt4/Inpp5k/Itgb5/Pls1/Evl/Triobp/Dpysl3/Gas7/Nf2/Arrb1/Fermt2/Clasp2/Arap1/Nox4/Rflnb/Cfl1/Limk1/Zyx/Rac1/Arhgef10/Tsc1/Baiap2/Prkcq/Id1/Ttc8/Sorbs3/Wnt11/Met/Epha1/Arhgef18/Ccn2/Tesk1/Pik3r2/Stmn1/Bag4/Sorbs1/Arhgap28/Fam171a1/Abl1/Clasp1/Baiap2l1/Pfn2/Dmtn/Kank2/Myh10/Tgfb3/Add1/Pik3r1/Mtss1/Actn4
BP	GO:1903530	regulation of secretion by cell	479	0.220326	1.28779	0.0052885	0.0326576	0.0243752	2120	tags=24%, list=19%, signal=20%	Tlr2/Il6/Hcar2/Il1b/Hif1a/Dab2/Adora2b/Tnf/Mmp13/Anxa1/Sdc4/P2ry2/Il13ra2/Sphk1/Tnfrsf1b/Cftr/Arf6/Sdcbp/Hmox1/Tcirg1/Rhbdf2/Syk/Cd33/Ffar2/Ptger4/Ptges/Snap23/Cd177/Nadk/Slc12a2/Gja1/Ifng/Vamp8/Rab15/Rsad2/Fgr/Ccl5/Il4ra/Fcer1g/Inhba/Kmo/Entpd1/Fgg/Ankrd1/Il12b/Cry1/Spp1/Tgfb1/Slc16a1/Tnfrsf1a/Chrna7/Pax8/Htr2c/Jagn1/Gcg/Rab5a/Tlr4/Il1rapl1/Stxbp3/Myrip/Oga/Ccr2/Nckap1l/Serp1/Ptgs1/Nr0b2/Fgf23/A…
BP	GO:0071360	cellular response to exogenous dsRNA	10	0.678057	1.82165	0.00529644	0.0326787	0.0243909	1373	tags=70%, list=12%, signal=62%	Sting1/Ifih1/Tlr3/Zc3hav1/Flot1/Ralb/Mul1
BP	GO:2000027	regulation of animal organ morphogenesis	98	-0.344061	-1.53619	0.00530387	0.0326967	0.0244043	2159	tags=33%, list=19%, signal=27%	Ar/Sfrp2/Rac1/Wnt3a/Spry1/Gata5/Bmp4/Med12/Wnt2/Fgfr1/Wnt11/Met/Phb2/Sulf1/Lrp6/Fgf1/Shh/Mllt3/Cited2/Maged1/Fzd1/Fgf7/Abl1/Fzd2/Fzd6/Wnt5a/Apcdd1/Ptk7/Cthrc1/Etv5/Smo/Snai2
BP	GO:0045880	positive regulation of smoothened signaling pathway	32	-0.468576	-1.67118	0.00531374	0.0327296	0.0244289	4584	tags=69%, list=40%, signal=41%	Uchl5/Shox2/Armc9/Evc/Kif7/Ift172/Gpc3/Ulk3/Cibar1/Foxa2/Gas8/Prrx1/Scube2/Foxa1/Wnt9a/Ndst1/Shh/Por/Txndc15/Dlg5/Smo/Gas1
BP	GO:0010819	regulation of T cell chemotaxis	13	0.621863	1.80187	0.00533024	0.0328032	0.0244838	1145	tags=54%, list=10%, signal=49%	Cxcl10/Cxcl13/Adam17/Ccl5/Xcl1/Tnfsf14/Ccr2
BP	GO:0035909	aorta morphogenesis	26	-0.509083	-1.72112	0.00535171	0.0329046	0.0245595	3031	tags=58%, list=27%, signal=42%	Lrp1/Notch4/Six1/Hey1/Pdgfrb/Jag1/Tgfb2/Hey2/Efemp2/Fkbp10/Efnb2/Dll4/Hes1/Tbx2/Eya1
BP	GO:0048011	neurotrophin TRK receptor signaling pathway	27	-0.50954	-1.74508	0.00535951	0.0329046	0.0245595	1954	tags=37%, list=17%, signal=31%	Spry1/Ulk1/Ndn/Ptprf/Wasf1/Sos1/Ppp2r5d/Akt1s1/Bex1/Slc9a6
[truncated: 154 more rows]

## Sheet: Gch1 KEGG
Table S1 115 KEGG pathways enriched in Gch1.
ID	Description	setSize	enrichmentScore	NES	pvalue	p.adjust	qvalues	rank	leading_edge	core_enrichment
[truncated: 115 more rows]
