# Supplementary material for: Exploration of the role of oxidative stress-related genes in LPS-induced acute lung injury via bioinformatics and experimental studies
Source: Sci Rep. 2023 Dec 9;13:21804. doi: 10.1038/s41598-023-49165-3 (PMC10710410; doi:10.1038/s41598-023-49165-3)
Supplement: Supplementary file 4 — Supplementary Table S3. [file 41598_2023_49165_MOESM4_ESM.xlsx]

## Sheet: Tnfaip3 GO
Table S2 1227 GO terms enriched in Tnfaip3.
ONTOLOGY	ID	Description	setSize	enrichmentScore	NES	pvalue	p.adjust	qvalues	rank	leading_edge	core_enrichment
BP	GO:0045087	innate immune response	479	0.52729	3.15505	5.60202e-51	4.04746e-47	3.03747e-47	1838	tags=43%, list=16%, signal=38%	Tnfaip3/Ccl20/Ccl2/Ccl12/Rab20/Relb/Ptpn2/Ifit1/Ccl4/Ccl7/Ikbke/Tifa/Oasl1/Tlr2/Cfb/Ccl3/Clec4e/Ptx3/Gch1/Ccl11/Arg2/Ccl22/Casp4/Sting1/Arid5a/Irgm1/Ifit3/Rel/Ccl17/Ccl9/Myd88/Irak3/Clec4d/Bcl10/Ifit2/Ripk2/Cd40/Il36g/Cxcl16/Apobec3/Mmp12/Syk/Parp9/Hpx/Aqp4/Slc15a3/Ffar2/Irf1/Tbk1/Ifi203/Anxa1/Clec4n/Ccr1/Trim30d/Lacc1/Ifih1/Trim30a/Ncf1/Zbp1/Adam8/Irf7/Clec5a/Mcoln2/Slpi/Smpdl3b/Csf1/Marco/Trim2…
BP	GO:0009617	response to bacterium	450	0.478926	2.84341	1.37466e-36	4.96595e-33	3.72677e-33	1894	tags=41%, list=17%, signal=36%	Tnfaip3/Cxcl2/Cxcl5/Zc3h12a/Ccl2/Cxcl1/Cxcl10/Ccl12/Ifit1/Saa3/Slfn2/Tlr2/Il6/Clec4e/Ptger4/Gch1/Arg2/Arid5a/Bcl3/Irgm1/Ifit3/Slfn4/Litaf/Il1b/Acp5/Nfkbia/Cxcl11/Myd88/Cxcl9/Cd274/Mt2/Irak3/Clec4d/Bcl10/Ripk2/Tnfrsf1b/Tslp/Adamts4/Tnf/Il36g/Cxcl16/Syk/Ptgir/Adm/Tbk1/Zfp36/Trim30d/Fcgr2b/Trim30a/Cmpk2/Ncf1/Nfkb1/Prkcd/Slpi/Serpina3n/Cxcl13/Bdkrb1/Ptgs2/Usp18/Cd86/Nlrp3/Rgs1/Lrg1/Nfkbib/Gbp7/Adam17…
BP	GO:0001819	positive regulation of cytokine production	362	0.511417	2.97645	1.12159e-35	2.70115e-32	2.02712e-32	1415	tags=38%, list=12%, signal=34%	Cd83/Ccl20/Ccl2/Csf2/Batf/Ccl4/Tlr2/Il6/Ccl3/Clec4e/Ptger4/Casp4/Sting1/Arid5a/Bcl3/Rel/Il1b/Myd88/Cd274/Irak3/Bcl10/Pnp/Stat3/Ripk2/Cd40/Tslp/Tnf/Il36g/Tnfsf9/Mmp12/Syk/C3ar1/Icosl/Ffar2/Irf1/Tbk1/Il33/Anxa1/Hif1a/Clec4n/Il4ra/Lacc1/Ifih1/Adam8/Irf7/Clec5a/Mcoln2/Thbs1/Zc3hav1/P2ry2/Ptgs2/Chil1/Nlrp3/Sphk1/Il20rb/Adam17/Irf5/Egr1/Mapkapk2/Il1r1/Il17ra/Clu/Ddx21/Ccl5/Ccr5/Dhx58/Cyba/F3/Nr4a3/Tnfr…
BP	GO:0019221	cytokine-mediated signaling pathway	272	0.552919	3.1275	1.86276e-34	3.36462e-31	2.52503e-31	1484	tags=43%, list=13%, signal=38%	Cxcl2/Cxcl5/Ccl20/Ccl2/Cxcl1/Cxcl10/Ccl12/Ptpn2/Ccl4/Ccl7/Ikbke/Oasl1/Il6/Ccl3/Osmr/Ccl11/Ccl22/Irgm1/Ccl17/Ccl9/Csf2rb/Il1b/Csf2rb2/Nfkbia/Cxcl11/Myd88/Cxcl9/Irak3/Stat3/Il13ra2/Ripk2/Tslp/Tnf/Il36g/Mmp12/Syk/Parp9/Hpx/Irf1/Tbk1/Il1r2/Il33/Ifngr2/Il10rb/Hif1a/Ugcg/Ccr1/Zbp1/Irf7/Rffl/Ebi3/Csf1/Cxcl13/Adar/Il34/Sphk1/Il20rb/Adam17/Irf5/Egr1/Il1r1/Il17ra/Oasl2/Ifitm1/Tnip2/Ccl5/Ceacam1/F3/Cd300lf/…
BP	GO:0031347	regulation of defense response	408	0.47982	2.82495	1.49639e-33	2.16228e-30	1.62271e-30	1799	tags=40%, list=16%, signal=35%	Tnfaip3/Cxcl5/Zc3h12a/Cxcl1/Ptpn2/Ikbke/Tlr2/Il6/Ccl3/Ptger4/Arg2/Casp4/Sting1/Irgm1/Socs3/Ptges/Slc7a2/Il1b/Acp5/Nfkbia/Myd88/Irak3/Ripk2/Tnfrsf1b/Tslp/Tnf/Apobec3/Mmp12/Syk/Parp9/Hpx/Gja1/Ffar2/Irf1/Tbk1/Zfp36/Il33/Ifi203/Anxa1/Clec4n/Ccr1/Trim30d/Lacc1/Fcgr2b/Trim30a/Ncf1/Zbp1/Adam8/Nfkb1/Irf7/Ctsc/Smpdl3b/Trim21/Zc3hav1/Ifi35/Ptgs2/Adar/Nlrp3/Fgl2/Sphk1/Il20rb/Plscr1/Rnf125/Il1r1/Il17ra/Trim1…
BP	GO:0009615	response to virus	205	0.569264	3.10233	4.57573e-29	5.50994e-26	4.13501e-26	1778	tags=46%, list=16%, signal=40%	Zc3h12a/Cxcl10/Ifit1/Ikbke/Oasl1/Il6/Sting1/Bcl3/Irgm1/Ifit3/Il1b/Myd88/Cxcl9/Irak3/Ifit2/Cd40/Rtp4/Tnf/Cxadr/Apobec3/Mmp12/Parp9/Irf1/Tbk1/Il33/Ifngr2/Mx2/Il10rb/Hif1a/Pmaip1/Ifih1/Zbp1/Nfkb1/Irf7/Mx1/Zc3hav1/Adar/Cd86/Nlrp3/Fgl2/Irf5/Plscr1/Rnf125/Il17ra/Trim12a/Oasl2/Ifitm1/Ddx21/Ccl5/Dhx58/Batf3/Apobec1/Ptprc/Smad3/Samhd1/G3bp1/Lyst/Mul1/Tlr3/Stat2/Traf3/Vamp8/Tomm70a/Il23a/Oas3/Ndufaf4/Rsad2…
BP	GO:0002237	response to molecule of bacterial origin	214	0.550108	3.03882	1.1031e-26	1.13856e-23	8.54447e-24	1739	tags=48%, list=15%, signal=41%	Tnfaip3/Cxcl2/Cxcl5/Zc3h12a/Ccl2/Cxcl1/Cxcl10/Ccl12/Tlr2/Il6/Ptger4/Gch1/Arid5a/Irgm1/Litaf/Il1b/Acp5/Nfkbia/Cxcl11/Myd88/Cxcl9/Cd274/Irak3/Bcl10/Ripk2/Tnfrsf1b/Tnf/Il36g/Cxcl16/Ptgir/Adm/Zfp36/Trim30d/Fcgr2b/Trim30a/Cmpk2/Nfkb1/Slpi/Cxcl13/Bdkrb1/Ptgs2/Cd86/Nlrp3/Nfkbib/Adam17/Irf5/Cd80/Trib1/Plscr1/Mapkapk2/Trim12a/Tnip2/Ccl5/Rps6ka3/Lbp/Tirap/Stap1/Casp1/Xbp1/Rela/S100a9/C5ar1/Itgav/Ankrd1/S10…
BP	GO:0002250	adaptive immune response	315	0.468824	2.69949	6.30791e-25	5.69683e-22	4.27527e-22	2609	tags=47%, list=23%, signal=37%	Tnfaip3/Zc3h12a/Relb/Batf/Nfkb2/Il6/Arg2/Muc4/Arid5a/Bcl3/Il1b/Myd88/Cd274/Clec4d/Bcl10/Pnp/Stat3/Il13ra2/Ripk2/Cd40/Tnfrsf1b/Tnf/Syk/Hpx/Gadd45g/C3ar1/Icosl/Irf1/Il33/Nfkbid/Anxa1/Clec4n/Il4ra/Samsn1/Fcgr2b/Irf7/Prkcd/Mcoln2/Ctsc/Cd86/Nlrp3/Fgl2/Il20rb/Fgg/Adam17/Rnf125/Il1r1/Il17ra/Tap1/Sema4a/Trem1/Pvr/Ptprc/Il18bp/C3/Traf2/Aire/H2-Q10/Lyst/Dclre1c/Fcer2a/Il23a/Fcgr3/Rsad2/Traf6/Tcirg1/Slc11a1…
BP	GO:0051607	defense response to virus	169	0.582662	3.0827	8.16556e-25	5.89962e-22	4.42745e-22	1741	tags=47%, list=15%, signal=41%	Zc3h12a/Cxcl10/Ifit1/Oasl1/Il6/Sting1/Ifit3/Il1b/Myd88/Cxcl9/Ifit2/Cd40/Rtp4/Cxadr/Apobec3/Mmp12/Parp9/Irf1/Tbk1/Il33/Ifngr2/Mx2/Il10rb/Pmaip1/Ifih1/Zbp1/Irf7/Mx1/Zc3hav1/Adar/Cd86/Nlrp3/Fgl2/Irf5/Plscr1/Rnf125/Trim12a/Oasl2/Ifitm1/Ddx21/Ccl5/Dhx58/Apobec1/Ptprc/Samhd1/G3bp1/Lyst/Mul1/Tlr3/Stat2/Traf3/Vamp8/Tomm70a/Il23a/Oas3/Ndufaf4/Rsad2/Isg20/Rnasel/Oas1b/Irf2/Ifng/Slfn9/Eif2ak2/Tlr7/Polr3e/If…
BP	GO:0140546	defense response to symbiont	169	0.582662	3.0827	8.16556e-25	5.89962e-22	4.42745e-22	1741	tags=47%, list=15%, signal=41%	Zc3h12a/Cxcl10/Ifit1/Oasl1/Il6/Sting1/Ifit3/Il1b/Myd88/Cxcl9/Ifit2/Cd40/Rtp4/Cxadr/Apobec3/Mmp12/Parp9/Irf1/Tbk1/Il33/Ifngr2/Mx2/Il10rb/Pmaip1/Ifih1/Zbp1/Irf7/Mx1/Zc3hav1/Adar/Cd86/Nlrp3/Fgl2/Irf5/Plscr1/Rnf125/Trim12a/Oasl2/Ifitm1/Ddx21/Ccl5/Dhx58/Apobec1/Ptprc/Samhd1/G3bp1/Lyst/Mul1/Tlr3/Stat2/Traf3/Vamp8/Tomm70a/Il23a/Oas3/Ndufaf4/Rsad2/Isg20/Rnasel/Oas1b/Irf2/Ifng/Slfn9/Eif2ak2/Tlr7/Polr3e/If…
BP	GO:0002252	immune effector process	442	0.418974	2.47668	1.37768e-24	9.04886e-22	6.79085e-22	2609	tags=42%, list=23%, signal=34%	Tnfaip3/Cxcl5/Zc3h12a/Ccl2/Cxcl1/Relb/Batf/Tlr2/Il6/Cfb/Clec4e/Ptx3/Ptger4/Muc4/Arid5a/Bcl3/Il1b/Myd88/Irak3/Clec4d/Bcl10/Pnp/Stat3/Il13ra2/Ripk2/Cd40/Tnfrsf1b/Tnf/St3gal1/Syk/Hpx/Gadd45g/Icosl/Ffar2/Irf1/Il33/Nfkbid/Anxa1/Il4ra/Lacc1/Fcgr2b/Ncf1/Irf7/Prkcd/Ctsc/Ifi35/Cd86/Nlrp3/Fgl2/Il20rb/Il1r1/Tap1/Clu/Sema4a/Ddx21/Trem1/Ceacam1/Dhx58/Snap23/Shb/Cd177/Pvr/Nr4a3/Dll1/Adora2b/Hmox1/Stat5a/Ptprc/…
BP	GO:0032496	response to lipopolysaccharide	197	0.545956	2.96618	1.68801e-24	1.01632e-21	7.62712e-22	1537	tags=44%, list=13%, signal=39%	Tnfaip3/Cxcl2/Cxcl5/Zc3h12a/Ccl2/Cxcl1/Cxcl10/Ccl12/Il6/Ptger4/Gch1/Arid5a/Irgm1/Litaf/Il1b/Acp5/Nfkbia/Cxcl11/Myd88/Cxcl9/Cd274/Irak3/Bcl10/Ripk2/Tnfrsf1b/Tnf/Il36g/Cxcl16/Ptgir/Adm/Zfp36/Trim30d/Trim30a/Cmpk2/Nfkb1/Slpi/Cxcl13/Bdkrb1/Ptgs2/Cd86/Nlrp3/Nfkbib/Adam17/Cd80/Trib1/Plscr1/Mapkapk2/Trim12a/Tnip2/Ccl5/Rps6ka3/Lbp/Tirap/Stap1/Casp1/Xbp1/Rela/S100a9/Ankrd1/S100a8/Irak2/Traf6/Slc11a1/Trim1…
BP	GO:0050778	positive regulation of immune response	352	0.443057	2.56534	9.56913e-24	5.31823e-21	3.99114e-21	2389	tags=41%, list=21%, signal=34%	Zc3h12a/Cxcl1/Ptpn2/Ikbke/Tlr2/Il6/Cfb/Sting1/Arid5a/Irgm1/Il1b/Cd274/Bcl10/Pnp/Ripk2/Cd40/Tnf/Mmp12/Syk/Parp9/Hpx/C3ar1/Icosl/Ffar2/Irf1/Tbk1/Il33/Nfkbid/Ifi203/Fpr1/Anxa1/Clec4n/Il4ra/Trim30d/Trim30a/Zbp1/Adam8/Irf7/Ifi35/Nlrp3/Plscr1/Il1r1/Trim12a/Cyba/Shb/Cd177/Pvr/Nr4a3/Adora2b/Cyld/Pawr/Stat5a/Ptprc/Lbp/Kcnn4/Cd47/Tirap/Stap1/Tasl/Xbp1/C3/Rela/C5ar1/Traf2/H2-Q10/Lck/Fcer2a/Vamp8/Tomm70a/Il2…
BP	GO:0050900	leukocyte migration	268	0.483001	2.74064	1.65143e-23	8.52255e-21	6.39587e-21	1488	tags=36%, list=13%, signal=32%	Cxcl2/Cxcl5/Ccl20/Ccl2/Cxcl1/Cxcl10/Ccl12/Ccl4/Ccl7/Ch25h/Tlr2/Ccl3/Ptger4/Ccl11/Ccl22/Selp/Ccl17/Ccl9/Il1b/Cxcl11/Myd88/Cxcl9/Vcam1/Cyp7b1/Tnf/Cxadr/Cxcl16/Syk/C3ar1/Ffar2/Sele/St3gal4/Il33/Anxa1/Ccr1/Adam8/Mcoln2/Thbs1/Csf1/Cxcl13/Bdkrb1/Il34/Adam17/Il1r1/Il17ra/B4galt1/Trem1/Ccl5/Cd177/Pawr/Lbp/Cd47/Tirap/Stap1/Cxcl17/S100a9/C5ar1/Aire/Lyst/Saa2/S100a8/Slc12a2/Il23a/Spp1/Artn/Fcgr3/Sell/Cxcr2/…
BP	GO:0032103	positive regulation of response to external stimulus	299	0.471276	2.68674	3.0301e-23	1.4595e-20	1.0953e-20	1584	tags=40%, list=14%, signal=35%	Ccl2/Cxcl1/Cxcl10/Ccl7/Ikbke/Oasl1/Tlr2/Il6/Ccl3/Ptger4/Sting1/Irgm1/Il1b/Nfkbia/Ripk2/Tslp/Tnf/Mmp12/Syk/Parp9/Hpx/C3ar1/Ffar2/Tbk1/Il33/Ifi203/Clec4n/Ccr1/Trim30d/Trim30a/Zbp1/Adam8/Irf7/Thbs1/Ctsc/Csf1/Cxcl13/Zc3hav1/Ifi35/Ptgs2/Il34/Adam17/Plscr1/Il17ra/Trim12a/Abcc1/Trem1/Ccl5/Ccr5/Dhx58/Cyba/Pvr/Tnfrsf1a/Adora2b/Stat5a/Smad3/Lbp/Cd47/Tirap/Stap1/Tasl/Cxcl17/C3/S100a9/C5ar1/Mmp8/Lpar1/S100a8…
BP	GO:0002831	regulation of response to biotic stimulus	222	0.516115	2.86678	4.15479e-23	1.87615e-20	1.40798e-20	1799	tags=45%, list=16%, signal=38%	Tnfaip3/Cxcl5/Zc3h12a/Cxcl1/Ptpn2/Ikbke/Oasl1/Tlr2/Arg2/Sting1/Muc4/Irgm1/Il1b/Cd274/Irak3/Ripk2/Apobec3/Mmp12/Syk/Parp9/Hpx/Ffar2/Irf1/Tbk1/Ifi203/Clec4n/Ccr1/Trim30d/Trim30a/Ncf1/Zbp1/Adam8/Irf7/Smpdl3b/Trim21/Zc3hav1/Ifi35/Adar/Fgl2/Trib1/Plscr1/Rnf125/Trim12a/Tap1/Ccl5/Ceacam1/Dhx58/Cyba/Pvr/Stat5a/Lbp/Samhd1/Tirap/Tasl/Socs1/Mul1/Stat2/Trafd1/Traf3/Tomm70a/Il23a/Oas3/Traf6/Vav1/Trim12c/Ifng/…
BP	GO:0042742	defense response to bacterium	178	0.544181	2.88247	3.69305e-22	1.56955e-19	1.17789e-19	2631	tags=56%, list=23%, signal=44%	Cxcl5/Tlr2/Clec4e/Arg2/Bcl3/Irgm1/Acp5/Myd88/Clec4d/Ripk2/Tslp/Adamts4/Tnf/Syk/Adm/Tbk1/Ncf1/Prkcd/Slpi/Cxcl13/Nlrp3/Gbp7/Adam17/Gbp3/Trem1/Cyba/Pld1/Tnfrsf1a/Lbp/Hp/Tirap/Casp1/Rbpj/C5ar1/Wfdc18/Lyst/Gsdmd/Seh1l/Il23a/Epha2/Reg3g/Oas3/Pglyrp1/Slc11a1/Fcer1g/Defb3/Ifng/Fgr/Cebpb/Pfpl/Il27ra/Hamp/Sftpd/Irf8/Il17f/Tlr4/Klrk1/Il12b/Ltf/Mpeg1/Hck/Defb1/Optn/Wfdc3/Tfeb/Hamp2/Fga/Tnfsf8/Naip1/Cd160/Def…
BP	GO:0002764	immune response-regulating signaling pathway	253	0.480458	2.70465	2.4655e-21	9.89623e-19	7.42677e-19	1416	tags=35%, list=12%, signal=31%	Tnfaip3/Zc3h12a/Ptpn2/Tifa/Oasl1/Tlr2/Clec4e/Irgm1/Nfkbia/Myd88/Irak3/Clec4d/Bcl10/Ripk2/Cd40/Syk/C3ar1/Icosl/Slc15a3/Ffar2/Irf1/Nfkbid/Fpr1/Clec4n/Lacc1/Ifih1/Trim30a/Irf7/Pigr/Smpdl3b/Zc3hav1/Ifi35/Cd86/Il20rb/Plscr1/Mapkapk2/Rnf125/Tnip2/Rps6ka3/Dhx58/Cyba/Shb/Nr4a3/Cd300lf/Pik3ap1/Cyld/Cd33/Pawr/Ptprc/Lbp/Kcnn4/Cd47/Tirap/Stap1/Tasl/Rela/C5ar1/Arf6/Lck/Irak2/Tlr3/Traf3/Reg3g/Oas3/Rsad2/Traf6/…
BP	GO:0097530	granulocyte migration	117	0.613628	3.12687	2.2968e-20	8.73388e-18	6.55447e-18	1235	tags=50%, list=11%, signal=45%	Cxcl2/Cxcl5/Ccl20/Ccl2/Cxcl1/Cxcl10/Ccl12/Ccl4/Ccl7/Ccl3/Ptger4/Ccl11/Ccl22/Ccl17/Ccl9/Il1b/Cxcl11/Myd88/Cxcl9/Cxadr/Syk/C3ar1/Anxa1/Adam8/Mcoln2/Thbs1/Csf1/Cxcl13/Il34/Il1r1/Il17ra/Trem1/Ccl5/Cd177/Pawr/Lbp/Tirap/Cxcl17/S100a9/C5ar1/S100a8/Il23a/Spp1/Fcgr3/Sell/Cxcr2/Vav1/Akirin1/Fcer1g/Ifng/Cx3cl1/Sirpa/Ripor2/Bst1/Nckap1l/Ptprj/Ccl1/Rac2
BP	GO:0071219	cellular response to molecule of bacterial origin	149	0.566878	2.94819	3.94664e-20	1.42573e-17	1.06996e-17	1537	tags=48%, list=13%, signal=42%	Tnfaip3/Cxcl2/Cxcl5/Zc3h12a/Ccl2/Cxcl1/Cxcl10/Ccl12/Tlr2/Il6/Gch1/Arid5a/Irgm1/Litaf/Il1b/Nfkbia/Cxcl11/Myd88/Cxcl9/Cd274/Bcl10/Ripk2/Tnfrsf1b/Tnf/Il36g/Cxcl16/Zfp36/Trim30d/Fcgr2b/Trim30a/Cmpk2/Nfkb1/Cxcl13/Cd86/Nlrp3/Nfkbib/Cd80/Trib1/Plscr1/Trim12a/Tnip2/Ccl5/Lbp/Tirap/Stap1/Casp1/Xbp1/Rela/Ankrd1/Irak2/Traf6/Trim12c/Tlr6/Ifng/Cx3cl1/Cebpb/Sirpa/Tlr1/Irf8/Tlr4/Klrk1/Adam9/Il12b/Ly96/Ltf/Fcgr4/…
BP	GO:0042254	ribosome biogenesis	170	0.533807	2.82677	9.08042e-20	3.1241e-17	2.34452e-17	1970	tags=49%, list=17%, signal=41%	Nop58/Gtpbp4/Heatr1/Riox2/Gnl2/Wdr43/Rrs1/Sdad1/Tbl3/Nop2/Malsu1/Eif6/Ddx21/Riok2/Mphosph10/Wdr74/Gar1/Nip7/Nifk/Brix1/Wdr36/Rrp15/Noc4l/Nmd3/Nhp2/Ngdn/Ppan/Rpf2/Ftsj3/Fastkd2/Wdr75/Fbl/Ddx10/Abce1/Utp4/Isg20/Pwp1/Rnasel/Mrm3/Shq1/Mrpl1/Rsl24d1/Mrto4/Rpl7l1/Mak16/Krr1/Utp11/Wdr55/Aatf/Nop16/Rrp8/Glul/Emg1/Pak1ip1/Fcf1/Wdr12/Exosc2/Tsr3/Ddx51/Cul4a/Ddx3x/Utp23/Nop9/Bysl/Heatr3/Mybbp1a/Mterf3/Rrp7a…
BP	GO:0031349	positive regulation of defense response	184	0.516032	2.7576	1.12487e-19	3.69416e-17	2.77234e-17	2164	tags=52%, list=19%, signal=43%	Cxcl1/Ikbke/Tlr2/Il6/Ccl3/Ptger4/Sting1/Irgm1/Il1b/Nfkbia/Ripk2/Tslp/Tnf/Mmp12/Syk/Parp9/Hpx/Gja1/Ffar2/Tbk1/Il33/Ifi203/Clec4n/Trim30d/Trim30a/Zbp1/Adam8/Irf7/Ctsc/Ifi35/Ptgs2/Plscr1/Il17ra/Trim12a/Abcc1/Ccl5/Ccr5/Cyba/Pvr/Tnfrsf1a/Adora2b/Stat5a/Lbp/Cd47/Tirap/Stap1/Tasl/C3/S100a9/Mmp8/S100a8/Tlr3/Vamp8/Tomm70a/Nupr1/Fcgr3/Vav1/Fcer1g/Trim12c/Tlr6/Ifng/Cebpb/Ido1/Pik3cg/Npas2/Txk/Tlr4/Klrk1/Crt…
BP	GO:0002443	leukocyte mediated immunity	291	0.442633	2.52916	1.37615e-19	4.32291e-17	3.24419e-17	2609	tags=45%, list=23%, signal=35%	Cxcl5/Ccl2/Cxcl1/Batf/Tlr2/Il6/Muc4/Arid5a/Bcl3/Il1b/Myd88/Bcl10/Pnp/Il13ra2/Cd40/Tnfrsf1b/Tnf/Syk/Hpx/Icosl/Il4ra/Fcgr2b/Ncf1/Irf7/Prkcd/Ctsc/Nlrp3/Fgl2/Il20rb/Il1r1/Tap1/Ddx21/Trem1/Ceacam1/Snap23/Cd177/Pvr/Nr4a3/Adora2b/Hmox1/Stat5a/Ptprc/Stap1/C3/Traf2/Aire/H2-Q10/Lyst/Fcer2a/Tlr3/Vamp8/Il23a/Fcgr3/Rsad2/Traf6/Vav1/Tcirg1/Slc11a1/Fcer1g/Ifng/Thoc1/Fgr/Il27ra/Vsir/C1ra/Serpinb9b/Gzmb/Cebpg/Tlr…
BP	GO:0071216	cellular response to biotic stimulus	164	0.541444	2.85809	2.24676e-19	6.76368e-17	5.0759e-17	1537	tags=46%, list=13%, signal=41%	Tnfaip3/Cxcl2/Cxcl5/Zc3h12a/Ccl2/Cxcl1/Cxcl10/Ccl12/Tlr2/Il6/Gch1/Arid5a/Irgm1/Litaf/Il1b/Nfkbia/Cxcl11/Myd88/Cxcl9/Cd274/Bcl10/Ripk2/Tnfrsf1b/Tnf/Il36g/Cxcl16/Syk/Zfp36/Trim30d/Fcgr2b/Trim30a/Cmpk2/Nfkb1/Cxcl13/Cd86/Nlrp3/Nfkbib/Cd80/Trib1/Plscr1/Trim12a/Tnip2/Ccl5/Ppp1r15b/Lbp/Tirap/Stap1/Casp1/Xbp1/Rela/Ankrd1/Irak2/Ddit3/Traf6/Trim12c/Tlr6/Ifng/Cx3cl1/Cebpb/Sirpa/Tlr1/Irf8/Hspa5/Tlr4/Klrk1/Ad…
BP	GO:0050727	regulation of inflammatory response	245	0.470818	2.65645	2.63067e-19	7.60264e-17	5.70551e-17	1408	tags=36%, list=12%, signal=32%	Tnfaip3/Ptpn2/Tlr2/Il6/Ccl3/Ptger4/Casp4/Sting1/Socs3/Ptges/Slc7a2/Il1b/Acp5/Nfkbia/Myd88/Tnfrsf1b/Tslp/Tnf/Ffar2/Zfp36/Il33/Anxa1/Lacc1/Fcgr2b/Ncf1/Zbp1/Adam8/Nfkb1/Ctsc/Smpdl3b/Ifi35/Ptgs2/Nlrp3/Sphk1/Il20rb/Il1r1/Il17ra/Abcc1/Ccl5/Mefv/Ccr5/Pik3ap1/Tnfrsf1a/Adora2b/Cyld/Stat5a/Smad3/Lbp/Cd47/Stap1/Casp1/Cxcl17/C3/Rela/S100a9/Mmp8/Ier3/S100a8/Sema7a/Tlr3/Vamp8/Nupr1/Fcgr3/Gpx2/Pglyrp1/Socs5/Fce…
BP	GO:0071222	cellular response to lipopolysaccharide	140	0.568403	2.95142	4.07992e-19	1.13375e-16	8.50837e-17	1537	tags=48%, list=13%, signal=42%	Tnfaip3/Cxcl2/Cxcl5/Zc3h12a/Ccl2/Cxcl1/Cxcl10/Ccl12/Il6/Gch1/Arid5a/Irgm1/Litaf/Il1b/Nfkbia/Cxcl11/Myd88/Cxcl9/Cd274/Bcl10/Ripk2/Tnfrsf1b/Tnf/Il36g/Cxcl16/Zfp36/Trim30d/Trim30a/Cmpk2/Nfkb1/Cxcl13/Cd86/Nlrp3/Nfkbib/Cd80/Trib1/Plscr1/Trim12a/Tnip2/Ccl5/Lbp/Stap1/Casp1/Xbp1/Rela/Ankrd1/Irak2/Traf6/Trim12c/Ifng/Cx3cl1/Cebpb/Sirpa/Irf8/Tlr4/Klrk1/Adam9/Il12b/Ly96/Ltf/Fcgr4/Stat1/Smr2/Ppard/Tgfb1/Abca1…
BP	GO:0002460	adaptive immune response based on somatic recombination of immune receptors built from immunoglobulin superfamily domains	231	0.476418	2.66129	5.26334e-19	1.40843e-16	1.05698e-16	2095	tags=40%, list=18%, signal=34%	Tnfaip3/Zc3h12a/Relb/Batf/Nfkb2/Il6/Muc4/Arid5a/Bcl3/Il1b/Myd88/Cd274/Bcl10/Pnp/Stat3/Il13ra2/Ripk2/Cd40/Tnfrsf1b/Tnf/Hpx/Gadd45g/C3ar1/Icosl/Irf1/Il33/Nfkbid/Anxa1/Clec4n/Il4ra/Fcgr2b/Irf7/Prkcd/Ctsc/Nlrp3/Fgl2/Il20rb/Adam17/Il1r1/Il17ra/Sema4a/Pvr/Ptprc/Il18bp/C3/Traf2/Aire/H2-Q10/Lyst/Fcer2a/Il23a/Fcgr3/Rsad2/Traf6/Tcirg1/Slc11a1/Socs5/Fcer1g/Ifng/Thoc1/Il27ra/Vsir/C1ra/Serpinb9b/Gzmb/Nckap1l/…
BP	GO:0002274	myeloid leukocyte activation	178	0.51122	2.70788	9.72897e-19	2.47025e-16	1.85383e-16	1753	tags=39%, list=15%, signal=34%	Relb/Csf2/Batf/Tlr2/Slc7a2/Myd88/Clec4d/Bcl10/Il13ra2/Tslp/Tnf/Tnfsf9/Syk/Il33/Ifngr2/Nampt/Il4ra/Prkcd/Thbs1/Ctsc/Ifi35/Sphk1/Plscr1/Clu/Tnip2/Ccl5/Snap23/Batf3/Cd177/Nr4a3/Cd300lf/Adora2b/Cd33/Hmox1/Lbp/Batf2/Stap1/Casp1/Rbpj/C5ar1/Mmp8/Cftr/Tlr3/Vamp8/Fcgr3/Cxcr2/Traf6/Slc11a1/Fcer1g/Tlr6/Ifng/Cx3cl1/Fgr/Hamp/Tlr1/Tlr4/Ndrg1/Klrk1/Dcstamp/Adam9/Rac2/Fcgr4/Tyrobp/Tgfb1/Gata1/Hspd1/Itgb2/Tspan32…
BP	GO:1990266	neutrophil migration	93	0.640809	3.11174	9.91517e-19	2.47025e-16	1.85383e-16	1235	tags=53%, list=11%, signal=47%	Cxcl2/Cxcl5/Ccl20/Ccl2/Cxcl1/Cxcl10/Ccl12/Ccl4/Ccl7/Ccl3/Ptger4/Ccl11/Ccl22/Ccl17/Ccl9/Il1b/Cxcl11/Myd88/Cxcl9/Cxadr/Syk/C3ar1/Adam8/Mcoln2/Cxcl13/Il1r1/Trem1/Ccl5/Cd177/Pawr/Lbp/Tirap/S100a9/C5ar1/S100a8/Il23a/Spp1/Fcgr3/Sell/Cxcr2/Vav1/Fcer1g/Ifng/Cx3cl1/Ripor2/Bst1/Nckap1l/Ccl1/Rac2
BP	GO:0071621	granulocyte chemotaxis	98	0.627393	3.10282	1.87971e-18	4.52697e-16	3.39733e-16	1235	tags=51%, list=11%, signal=46%	Cxcl2/Cxcl5/Ccl20/Ccl2/Cxcl1/Cxcl10/Ccl12/Ccl4/Ccl7/Ccl3/Ccl11/Ccl22/Ccl17/Ccl9/Il1b/Cxcl11/Cxcl9/Cxadr/Syk/C3ar1/Anxa1/Thbs1/Csf1/Cxcl13/Il34/Il17ra/Trem1/Ccl5/Lbp/Tirap/Cxcl17/S100a9/C5ar1/S100a8/Il23a/Spp1/Fcgr3/Sell/Cxcr2/Vav1/Akirin1/Fcer1g/Ifng/Cx3cl1/Ripor2/Bst1/Nckap1l/Ptprj/Ccl1/Rac2
BP	GO:0030595	leukocyte chemotaxis	169	0.521833	2.76087	3.18515e-18	7.42346e-16	5.57104e-16	1292	tags=38%, list=11%, signal=35%	Cxcl2/Cxcl5/Ccl20/Ccl2/Cxcl1/Cxcl10/Ccl12/Ccl4/Ccl7/Ch25h/Ccl3/Ccl11/Ccl22/Ccl17/Ccl9/Il1b/Cxcl11/Cxcl9/Cyp7b1/Cxadr/Cxcl16/Syk/C3ar1/Ffar2/Anxa1/Ccr1/Adam8/Thbs1/Csf1/Cxcl13/Il34/Adam17/Il17ra/Trem1/Ccl5/Lbp/Tirap/Stap1/Cxcl17/S100a9/C5ar1/Lyst/Saa2/S100a8/Slc12a2/Il23a/Spp1/Fcgr3/Sell/Cxcr2/Pgf/Vav1/Akirin1/Fcer1g/Ifng/Calca/Cx3cl1/Ripor2/Bst1/Nckap1l/Ptprj/Ccl1/Rac2/Pla2g7/Tnfsf14
BP	GO:0002697	regulation of immune effector process	269	0.442296	2.51016	9.50773e-18	2.14667e-15	1.611e-15	1713	tags=35%, list=15%, signal=31%	Tnfaip3/Cxcl5/Zc3h12a/Ccl2/Cxcl1/Tlr2/Il6/Muc4/Arid5a/Il1b/Irak3/Pnp/Il13ra2/Ripk2/Cd40/Tnfrsf1b/Tnf/Syk/Hpx/Ffar2/Irf1/Il33/Nfkbid/Anxa1/Il4ra/Lacc1/Fcgr2b/Ncf1/Cd86/Nlrp3/Fgl2/Il20rb/Il1r1/Tap1/Ddx21/Ceacam1/Dhx58/Shb/Cd177/Pvr/Nr4a3/Adora2b/Hmox1/Stat5a/Ptprc/Lbp/Cd47/Stap1/Dnajb9/Xbp1/C3/Traf2/H2-Q10/Sema7a/Fcer2a/Tlr3/Vamp8/Il23a/Fcgr3/Rsad2/Pglyrp1/Traf6/Vav1/Socs5/Fcer1g/Ifng/Thoc1/Fgr/Il2…
BP	GO:0050865	regulation of cell activation	440	0.377488	2.24535	1.43689e-17	3.14591e-15	2.36089e-15	1828	tags=32%, list=16%, signal=28%	Tnfaip3/Cd83/Zc3h12a/Ccl2/Ptpn2/Il6/Arg2/Plek/Selp/Gclc/Slc7a2/Il1b/Myd88/Cd274/Clec4d/Bcl10/Pnp/Vcam1/Il13ra2/Ripk2/Cd40/Tnfrsf1b/Tslp/Tnfsf9/Syk/Icosl/Irf1/Il33/Nfkbid/Slfn1/Anxa1/Il4ra/Samsn1/Fcgr2b/Adam8/Prkcd/Sdc4/Thbs1/Ctsc/Cd86/Nlrp3/Fgl2/Sphk1/Il20rb/Fgg/Cd80/Plscr1/Tnip2/Ccl5/Ceacam1/Shb/Cd177/Nr4a3/Cd300lf/Vnn1/Adora2b/Cyld/Cd33/Pawr/Hmox1/Stat5a/Ptprc/Lbp/Cd47/Tirap/Stap1/Xbp1/Mmp8/Soc…
BP	GO:0097529	myeloid leukocyte migration	166	0.521704	2.76528	1.49871e-17	3.18475e-15	2.39004e-15	1269	tags=39%, list=11%, signal=35%	Cxcl2/Cxcl5/Ccl20/Ccl2/Cxcl1/Cxcl10/Ccl12/Ccl4/Ccl7/Ccl3/Ptger4/Ccl11/Ccl22/Ccl17/Ccl9/Il1b/Cxcl11/Myd88/Cxcl9/Cxadr/Syk/C3ar1/Anxa1/Ccr1/Adam8/Mcoln2/Thbs1/Csf1/Cxcl13/Il34/Il1r1/Il17ra/Trem1/Ccl5/Cd177/Pawr/Lbp/Cd47/Tirap/Stap1/Cxcl17/S100a9/C5ar1/Saa2/S100a8/Il23a/Spp1/Fcgr3/Sell/Cxcr2/Pgf/Vav1/Akirin1/Fcer1g/Ifng/Calca/Cx3cl1/Sirpa/Ripor2/Bst1/Nckap1l/Ptprj/Ccl1/Rac2/Pla2g7
BP	GO:0002694	regulation of leukocyte activation	406	0.381037	2.24512	1.8457e-17	3.81006e-15	2.85932e-15	1821	tags=32%, list=16%, signal=28%	Tnfaip3/Cd83/Zc3h12a/Ccl2/Ptpn2/Il6/Arg2/Slc7a2/Il1b/Myd88/Cd274/Clec4d/Bcl10/Pnp/Vcam1/Il13ra2/Ripk2/Cd40/Tnfrsf1b/Tslp/Tnfsf9/Syk/Icosl/Irf1/Il33/Nfkbid/Slfn1/Anxa1/Il4ra/Samsn1/Fcgr2b/Adam8/Sdc4/Thbs1/Ctsc/Cd86/Nlrp3/Fgl2/Sphk1/Il20rb/Cd80/Plscr1/Tnip2/Ccl5/Ceacam1/Shb/Cd177/Nr4a3/Cd300lf/Vnn1/Adora2b/Cyld/Cd33/Pawr/Hmox1/Stat5a/Ptprc/Lbp/Cd47/Tirap/Stap1/Xbp1/Mmp8/Socs1/Cdkn1a/Cftr/Lyst/Lck/V…
BP	GO:0071347	cellular response to interleukin-1	62	0.709101	3.16512	2.8564e-17	5.73263e-15	4.30214e-15	993	tags=58%, list=9%, signal=53%	Zc3h12a/Ccl20/Ccl2/Ccl12/Ccl4/Saa3/Ccl7/Il6/Ccl3/Ccl11/Ccl22/Ccl17/Ccl9/Il1b/Myd88/Irak3/Cd40/Irf1/Il1r2/Zbp1/Nfkb1/Tank/Egr1/Il1r1/Tnip2/Ccl5/Mapk13/Cd47/Rela/Ankrd1/Irak2/Ikbkb/Traf6/Cx3cl1/Cebpb/Sirpa
BP	GO:0045088	regulation of innate immune response	143	0.544095	2.83243	3.02952e-17	5.78546e-15	4.34178e-15	1799	tags=47%, list=16%, signal=40%	Tnfaip3/Ptpn2/Ikbke/Tlr2/Sting1/Irgm1/Irak3/Mmp12/Syk/Parp9/Hpx/Ffar2/Irf1/Tbk1/Ifi203/Clec4n/Ccr1/Trim30d/Trim30a/Ncf1/Zbp1/Adam8/Irf7/Smpdl3b/Trim21/Ifi35/Adar/Plscr1/Trim12a/Tap1/Ceacam1/Dhx58/Pvr/Stat5a/Lbp/Samhd1/Tirap/Tasl/Socs1/Mul1/Stat2/Trafd1/Tomm70a/Oas3/Vav1/Trim12c/Fgr/Serpinb9b/Txk/Tlr4/Klrk1/Crtam/Il12b/Polr3d/Pspc1/Dcst1/Tap2/Tyrobp/Clec2d/Hsp90aa1/Cd160/H2-M3/Cd96/Oas1e/Matr3/Ube…
BP	GO:0022613	ribonucleoprotein complex biogenesis	258	0.444326	2.52409	3.04287e-17	5.78546e-15	4.34178e-15	2213	tags=44%, list=19%, signal=36%	Nop58/Eif5/Gtpbp4/Heatr1/Denr/Riox2/Gnl2/Wdr43/Rrs1/Sdad1/Adar/Tbl3/Nop2/Aar2/Malsu1/Eif6/Ddx21/Riok2/Mphosph10/Wdr74/Gar1/Nip7/Nufip1/Nifk/Brix1/Wdr36/Srsf6/Rrp15/Noc4l/Nmd3/Nhp2/Ngdn/Ppan/Rpf2/Eif2s2/Ftsj3/Fastkd2/Wdr75/Fbl/Strap/Ddx10/Abce1/Utp4/Isg20/Pwp1/Rnasel/Mrm3/Shq1/Mrpl1/Rsl24d1/Eif3a/Mrto4/Rpl7l1/Mak16/Krr1/Utp11/Wdr55/Aatf/Nop16/Rrp8/Glul/Emg1/Pak1ip1/Fcf1/Eif2s3y/Prpf31/Wdr12/Exosc2…
BP	GO:0071706	tumor necrosis factor superfamily cytokine production	147	0.535929	2.78328	3.83607e-17	7.10657e-15	5.33323e-15	1870	tags=45%, list=16%, signal=38%	Tnfaip3/Zc3h12a/Ccl2/Ccl4/Tlr2/Il6/Ccl3/Ptger4/Arg2/Arid5a/Bcl3/Acp5/Myd88/Cd274/Irak3/Stat3/Ripk2/Syk/Zfp36/Il33/Ifih1/Trim30a/Adam8/Thbs1/Azi2/Mapkapk2/Clu/Ccr5/Cyba/Tnfrsf1a/Cd33/Ptprc/Lbp/Cd47/Tirap/Mmp8/Tlr3/Il23a/Fcgr3/Oas3/Fcer1g/Tlr6/Ifng/Cx3cl1/Il27ra/Vsir/Sirpa/Tlr1/Il17f/Tlr4/Ptprj/Il12b/Ly96/Ltf/Cd24a/Cd300ld/Isl1/Tyrobp/Hspd1/Mc1r/Oas1e/Ptpn6/Abcc8/Chrna7/Ncl/Tnfrsf8
BP	GO:0060326	cell chemotaxis	231	0.456161	2.54814	5.92085e-17	1.06945e-14	8.02587e-15	1292	tags=35%, list=11%, signal=32%	Cxcl2/Cxcl5/Ccl20/Ccl2/Cxcl1/Cxcl10/Ccl12/Ccl4/Saa3/Ccl7/Ch25h/Ccl3/Ccl11/Ccl22/Ccl17/Ccl9/Il1b/Cxcl11/Cxcl9/Vcam1/Cyp7b1/Cxadr/Cxcl16/Syk/C3ar1/Ffar2/Anxa1/Ccrl2/Ccr1/Adam8/Prkcd/Thbs1/Csf1/Cxcl13/Il34/Adam17/Il17ra/Abcc1/Trem1/Hbegf/Ccl5/Ccr5/Lbp/Tirap/Stap1/Cxcl17/S100a9/C5ar1/Lyst/Saa2/Lpar1/S100a8/Slc12a2/Il23a/Epha2/Spp1/Fcgr3/Sell/Cxcr2/Pgf/Vav1/Akirin1/Fcer1g/Defb3/Ifng/Tpbg/Ackr3/Calca/C…
BP	GO:0030593	neutrophil chemotaxis	77	0.661637	3.09819	8.83685e-17	1.55722e-14	1.16864e-14	1235	tags=55%, list=11%, signal=49%	Cxcl2/Cxcl5/Ccl20/Ccl2/Cxcl1/Cxcl10/Ccl12/Ccl4/Ccl7/Ccl3/Ccl11/Ccl22/Ccl17/Ccl9/Il1b/Cxcl11/Cxcl9/Cxadr/Syk/C3ar1/Cxcl13/Trem1/Ccl5/Lbp/Tirap/S100a9/C5ar1/S100a8/Il23a/Spp1/Fcgr3/Sell/Cxcr2/Vav1/Fcer1g/Ifng/Cx3cl1/Ripor2/Bst1/Nckap1l/Ccl1/Rac2
MF	GO:0005126	cytokine receptor binding	203	0.470133	2.56989	1.38356e-16	2.38006e-14	1.78615e-14	2408	tags=44%, list=21%, signal=36%	Cxcl2/Cxcl5/Ccl20/Ccl2/Cxcl1/Cxcl10/Ccl12/Csf2/Ccl4/Ccl7/Il6/Ccl3/Osmr/Ccl11/Ccl22/Ccl17/Ccl9/Il1b/Cxcl11/Myd88/Cxcl9/Stat3/Tslp/Tnf/Tnfsf9/Cxcl16/Syk/Il33/Ccrl2/Ebi3/Csf1/Cxcl13/Il34/Lrg1/Adam17/Ccl5/Ceacam1/Cd300lf/Smad3/Stap1/Cxcl17/Traf2/Traf3/Jak1/Il23a/Pgf/Traf6/Il1rap/Defb3/Ifng/Il6st/Cx3cl1/Il27ra/Sdcbp/Cflar/Ltb/Il17f/Ccl1/Il12b/Prl7c1/Defb1/Tnfsf14/Stat1/Tnfsf10/Fasl/Tgfb1/Tnfsf8/Irak4/…
BP	GO:1903555	regulation of tumor necrosis factor superfamily cytokine production	143	0.536182	2.79124	1.69583e-16	2.84939e-14	2.13836e-14	1870	tags=45%, list=16%, signal=38%	Tnfaip3/Zc3h12a/Ccl2/Ccl4/Tlr2/Il6/Ccl3/Ptger4/Arg2/Arid5a/Bcl3/Acp5/Myd88/Cd274/Irak3/Stat3/Ripk2/Syk/Zfp36/Il33/Ifih1/Trim30a/Adam8/Thbs1/Mapkapk2/Clu/Ccr5/Cyba/Tnfrsf1a/Cd33/Ptprc/Lbp/Cd47/Tirap/Mmp8/Tlr3/Il23a/Fcgr3/Oas3/Fcer1g/Tlr6/Ifng/Cx3cl1/Il27ra/Vsir/Sirpa/Tlr1/Il17f/Tlr4/Ptprj/Il12b/Ly96/Ltf/Cd24a/Cd300ld/Isl1/Tyrobp/Hspd1/Mc1r/Oas1e/Ptpn6/Abcc8/Chrna7/Ncl/Tnfrsf8
BP	GO:0002699	positive regulation of immune effector process	189	0.471264	2.53008	4.78362e-16	7.85493e-14	5.89484e-14	2427	tags=47%, list=21%, signal=37%	Ccl2/Cxcl1/Tlr2/Il6/Arid5a/Il1b/Pnp/Il13ra2/Ripk2/Cd40/Tnf/Syk/Hpx/Ffar2/Irf1/Il33/Nfkbid/Anxa1/Il4ra/Lacc1/Cd86/Nlrp3/Il1r1/Ddx21/Ceacam1/Dhx58/Shb/Cd177/Pvr/Nr4a3/Adora2b/Hmox1/Stat5a/Ptprc/Lbp/Stap1/Dnajb9/Xbp1/C3/Traf2/H2-Q10/Sema7a/Fcer2a/Vamp8/Il23a/Fcgr3/Rsad2/Traf6/Vav1/Socs5/Fcer1g/Ifng/Fgr/Il17f/Tlr4/Klrk1/Ptprj/Crtam/Il12b/Rac2/Tap2/Cd24a/Tyrobp/Tgfb1/Cd160/Gata1/Hspd1/H2-M3/Cyrib/Itgb…
BP	GO:0034341	response to interferon-gamma	100	0.603166	2.98269	5.96445e-16	9.57625e-14	7.18664e-14	1227	tags=45%, list=11%, signal=41%	Ccl20/Ccl2/Ccl12/Rab20/Ptpn2/Ccl4/Ccl7/Tlr2/Ccl3/Gch1/Ccl11/Ccl22/Irgm1/Ccl17/Ccl9/Cd40/Cxcl16/Parp9/Hpx/Aqp4/Irf1/Trim21/Gbp7/Gbp3/Ifitm1/Ccl5/Mefv/Cd47/Casp1/Socs1/Vamp8/Actr3/Actr2/Slc11a1/Ifng/Cx3cl1/Sirpa/Ifitm2/Ifitm3/Irf8/Txk/Cdc42ep4/Tlr4/Ccl1/Il12b
BP	GO:1990868	response to chemokine	54	0.715381	3.09879	6.44911e-16	9.9138e-14	7.43995e-14	1484	tags=57%, list=13%, signal=50%	Cxcl2/Cxcl5/Zc3h12a/Ccl20/Ccl2/Cxcl1/Cxcl10/Ccl12/Ccl4/Ccl7/Ccl3/Ccl11/Ccl22/Ccl17/Ccl9/Cxcl11/Cxcl9/Hif1a/Ccr1/Cxcl13/Ccl5/Ackr1/Cxcl17/Slc12a2/Ackr3/Cx3cl1/Ripor2/Grk2/Ccl1/Oxsr1/Gpr35
BP	GO:1990869	cellular response to chemokine	54	0.715381	3.09879	6.44911e-16	9.9138e-14	7.43995e-14	1484	tags=57%, list=13%, signal=50%	Cxcl2/Cxcl5/Zc3h12a/Ccl20/Ccl2/Cxcl1/Cxcl10/Ccl12/Ccl4/Ccl7/Ccl3/Ccl11/Ccl22/Ccl17/Ccl9/Cxcl11/Cxcl9/Hif1a/Ccr1/Cxcl13/Ccl5/Ackr1/Cxcl17/Slc12a2/Ackr3/Cx3cl1/Ripor2/Grk2/Ccl1/Oxsr1/Gpr35
BP	GO:0070555	response to interleukin-1	75	0.656089	3.04404	7.43933e-16	1.11977e-13	8.40351e-14	993	tags=52%, list=9%, signal=48%	Zc3h12a/Ccl20/Ccl2/Ccl12/Ccl4/Saa3/Ccl7/Il6/Ccl3/Ccl11/Ccl22/Ccl17/Ccl9/Il1b/Myd88/Irak3/Ripk2/Cd40/Irf1/Sele/Il1r2/Anxa1/Zbp1/Nfkb1/Tank/Egr1/Il1r1/Tnip2/Ccl5/Mapk13/Cd47/Rela/Ankrd1/Irak2/Ikbkb/Traf6/Cx3cl1/Cebpb/Sirpa
BP	GO:0007159	leukocyte cell-cell adhesion	266	0.417907	2.3789	9.94266e-16	1.46603e-13	1.10021e-13	1855	tags=35%, list=16%, signal=30%	Cd83/Zc3h12a/Ccl2/Ptpn2/Il6/Arg2/Selp/Il1b/Cd274/Bcl10/Pnp/Vcam1/Ripk2/Tnf/Tnfsf9/Syk/Icosl/Irf1/Sele/St3gal4/Nfkbid/Slfn1/Anxa1/Il4ra/Olr1/Adam8/Sdc4/Thbs1/Cd86/Nlrp3/Fgl2/Il20rb/Cd80/Has2/Ccl5/Ceacam1/Shb/Cd177/Nr4a3/Vnn1/Cyld/Pawr/Stat5a/Ptprc/Cd47/Xbp1/Rela/S100a9/Socs1/S100a8/Lck/Il23a/Sell/Traf6/Socs5/Ifng/Il6st/Marchf7/Calca/Cebpb/Il27ra/Vsir/Ido1/Sema4d/Adora2a/Sirpa/Sftpd/Ripor2/Golph3/S…
BP	GO:0002449	lymphocyte mediated immunity	218	0.451907	2.50198	1.16658e-15	1.68571e-13	1.26506e-13	2609	tags=47%, list=23%, signal=37%	Batf/Il6/Muc4/Arid5a/Bcl3/Il1b/Myd88/Bcl10/Pnp/Il13ra2/Cd40/Tnfrsf1b/Tnf/Hpx/Icosl/Il4ra/Fcgr2b/Irf7/Prkcd/Ctsc/Nlrp3/Fgl2/Il20rb/Il1r1/Tap1/Ceacam1/Pvr/Stat5a/Ptprc/C3/Traf2/Aire/H2-Q10/Lyst/Fcer2a/Il23a/Fcgr3/Rsad2/Traf6/Vav1/Tcirg1/Slc11a1/Fcer1g/Ifng/Thoc1/Il27ra/Vsir/C1ra/Serpinb9b/Gzmb/Cebpg/Klrk1/Nckap1l/Crtam/Il12b/Parp3/Supt6/Tap2/Nbn/Cd24a/Masp2/Clec2d/Tgfb1/Il31ra/Cd160/Hspd1/H2-M3/Cd9…
BP	GO:0032640	tumor necrosis factor production	144	0.524903	2.74124	1.54492e-15	2.18863e-13	1.64249e-13	1870	tags=44%, list=16%, signal=37%	Tnfaip3/Zc3h12a/Ccl2/Ccl4/Tlr2/Il6/Ccl3/Ptger4/Arg2/Arid5a/Bcl3/Acp5/Myd88/Irak3/Stat3/Ripk2/Syk/Zfp36/Il33/Ifih1/Trim30a/Thbs1/Azi2/Mapkapk2/Clu/Ccr5/Cyba/Tnfrsf1a/Cd33/Ptprc/Lbp/Cd47/Tirap/Mmp8/Tlr3/Il23a/Fcgr3/Oas3/Fcer1g/Tlr6/Ifng/Cx3cl1/Il27ra/Vsir/Sirpa/Tlr1/Tlr4/Ptprj/Il12b/Ly96/Ltf/Cd24a/Cd300ld/Isl1/Tyrobp/Hspd1/Mc1r/Oas1e/Ptpn6/Abcc8/Chrna7/Ncl/Tnfrsf8
BP	GO:0002221	pattern recognition receptor signaling pathway	120	0.553694	2.8313	1.83564e-15	2.55048e-13	1.91404e-13	1561	tags=45%, list=14%, signal=39%	Tnfaip3/Tifa/Oasl1/Tlr2/Clec4e/Irgm1/Nfkbia/Myd88/Irak3/Bcl10/Ripk2/Cd40/Slc15a3/Ffar2/Irf1/Lacc1/Ifih1/Trim30a/Irf7/Smpdl3b/Zc3hav1/Ifi35/Cd86/Mapkapk2/Rnf125/Tnip2/Rps6ka3/Dhx58/Cyba/Cd300lf/Pik3ap1/Lbp/Tirap/Tasl/Rela/Arf6/Irak2/Tlr3/Traf3/Reg3g/Oas3/Rsad2/Tlr6/Tlr7/Tlr1/Flot1/Tlr4/Ly96/Ltf/Trim15/Ddx3x/Bpifb1/Hspd1/Wdfy1
BP	GO:0032680	regulation of tumor necrosis factor production	140	0.524963	2.72586	2.1886e-15	2.98352e-13	2.23903e-13	1870	tags=44%, list=16%, signal=37%	Tnfaip3/Zc3h12a/Ccl2/Ccl4/Tlr2/Il6/Ccl3/Ptger4/Arg2/Arid5a/Bcl3/Acp5/Myd88/Irak3/Stat3/Ripk2/Syk/Zfp36/Il33/Ifih1/Trim30a/Thbs1/Mapkapk2/Clu/Ccr5/Cyba/Tnfrsf1a/Cd33/Ptprc/Lbp/Cd47/Tirap/Mmp8/Tlr3/Il23a/Fcgr3/Oas3/Fcer1g/Tlr6/Ifng/Cx3cl1/Il27ra/Vsir/Sirpa/Tlr1/Tlr4/Ptprj/Il12b/Ly96/Ltf/Cd24a/Cd300ld/Isl1/Tyrobp/Hspd1/Mc1r/Oas1e/Ptpn6/Abcc8/Chrna7/Ncl/Tnfrsf8
CC	GO:0009897	external side of plasma membrane	298	0.402892	2.29792	2.31132e-15	3.09246e-13	2.32078e-13	1968	tags=37%, list=17%, signal=31%	Cd83/Cxcl10/Tlr2/Il6/Osmr/Selp/Cxcl9/Cd274/Vcam1/Il13ra2/Cd40/Tnf/Cd302/Icosl/Aqp4/Sele/Anxa1/Ccrl2/Ccr1/Fcgr2b/Plet1/Thbs1/Ebi3/Cd86/Fgg/Cd80/Cd69/Ly75/Il1r1/B4galt1/Msr1/Ceacam1/Ccr5/Cd33/Ptprc/Itgav/H2-Q10/Sema7a/Fcer2a/Gsr/Tmem123/Ctsb/Fcgr3/Sell/Cxcr2/Fcer1g/Abcb1b/Tnfrsf13b/Art2b/Adgre1/Ifng/Cd209a/Ackr3/Il6st/Il27ra/Vsir/Htr2c/Ly6a/Tnfrsf18/Pdpn/Entpd1/Flot1/Tlr4/Klrk1/Adam9/Cxcr6/Il12b/Cc…
BP	GO:0002703	regulation of leukocyte mediated immunity	181	0.477758	2.54494	2.85293e-15	3.74771e-13	2.81252e-13	2413	tags=49%, list=21%, signal=39%	Cxcl5/Ccl2/Cxcl1/Tlr2/Il6/Muc4/Arid5a/Il1b/Pnp/Il13ra2/Cd40/Tnfrsf1b/Tnf/Syk/Hpx/Il4ra/Fcgr2b/Nlrp3/Il20rb/Il1r1/Tap1/Ddx21/Ceacam1/Cd177/Pvr/Adora2b/Hmox1/Stat5a/Ptprc/Stap1/C3/Traf2/H2-Q10/Fcer2a/Tlr3/Vamp8/Il23a/Fcgr3/Rsad2/Traf6/Vav1/Fcer1g/Ifng/Thoc1/Fgr/Il27ra/Vsir/Serpinb9b/Tlr4/Klrk1/Nckap1l/Crtam/Il12b/Rac2/Parp3/Supt6/Tap2/Cd24a/Tyrobp/Clec2d/Tgfb1/Cd160/Gata1/Hspd1/H2-M3/Cd96/Cyrib/Itg…
BP	GO:0001906	cell killing	136	0.529285	2.73263	3.04977e-15	3.93475e-13	2.95289e-13	2609	tags=53%, list=23%, signal=41%	Cxcl5/Ccl20/Ccl2/Cxcl1/Cxcl10/Ccl12/Ccl22/Muc4/Nts/Ccl17/Myd88/Cxcl9/Pnp/Syk/Ncf1/Ctsc/Cxcl13/Tap1/Trem1/Ceacam1/Pvr/Stat5a/Ptprc/Stap1/C3/H2-Q10/Lyst/Fcer2a/Il23a/Reg3g/Fcgr3/Pglyrp1/Vav1/Ifng/Hamp/Serpinb9b/Gzmb/Cebpg/Klrk1/Nckap1l/Crtam/Ccl1/Il12b/Oga/Ltf/Tap2/Tyrobp/Hamp2/Clec2d/Cd160/H2-M3/Cyrib/Ptpn6/Fcgr1/Lag3/Mbl1/Hprt/Serpinb9/Klrd1/H2-K1/Coro1a/Slc22a13/Rasgrp1/Il21/H2-T24/Klrb1c/Gzmm/S…
BP	GO:0002696	positive regulation of leukocyte activation	250	0.420516	2.36714	6.97661e-15	8.84317e-13	6.63648e-13	1555	tags=33%, list=14%, signal=29%	Cd83/Ccl2/Il6/Il1b/Myd88/Cd274/Clec4d/Bcl10/Pnp/Vcam1/Ripk2/Cd40/Tslp/Tnfsf9/Syk/Icosl/Irf1/Il33/Nfkbid/Anxa1/Il4ra/Adam8/Thbs1/Ctsc/Cd86/Nlrp3/Cd80/Tnip2/Ccl5/Ceacam1/Shb/Cd177/Nr4a3/Vnn1/Adora2b/Cyld/Stat5a/Ptprc/Lbp/Cd47/Tirap/Stap1/Xbp1/Mmp8/Socs1/Cdkn1a/Cftr/Lyst/Lck/Vamp8/Il23a/Traf6/Socs5/Fcer1g/Tlr6/Ifng/Il6st/Atp11c/Tox/Fgr/Il27ra/Vsir/Hamp/Sirpa/Slc7a1/Bst1/Tlr4/Klrk1/Nckap1l/Tacr1/Il12…
BP	GO:0002526	acute inflammatory response	81	0.625273	2.94312	7.89655e-15	9.83665e-13	7.38206e-13	985	tags=44%, list=9%, signal=41%	Cxcl1/Saa3/Il6/Ptges/Il1b/Stat3/Tnf/Ffar2/Fcgr2b/Adam8/Orm1/Serpina3n/Ptgs2/Bdkrb2/Nlrp3/Il20rb/Plscr1/B4galt1/Trem1/Ccl5/Itih4/Ccr5/F3/Vnn1/Lbp/Hp/C3/Saa2/Reg3g/Nupr1/Fcgr3/Cxcr2/Fcer1g/Reg3a/Orm2/Pik3cg
BP	GO:0050867	positive regulation of cell activation	261	0.41716	2.36453	9.78812e-15	1.19863e-12	8.99529e-13	1555	tags=33%, list=14%, signal=29%	Cd83/Ccl2/Il6/Plek/Selp/Il1b/Myd88/Cd274/Clec4d/Bcl10/Pnp/Vcam1/Ripk2/Cd40/Tslp/Tnfsf9/Syk/Icosl/Irf1/Il33/Nfkbid/Anxa1/Il4ra/Adam8/Thbs1/Ctsc/Cd86/Nlrp3/Cd80/Tnip2/Ccl5/Ceacam1/Shb/Cd177/Nr4a3/Vnn1/Adora2b/Cyld/Stat5a/Ptprc/Lbp/Cd47/Tirap/Stap1/Xbp1/Mmp8/Socs1/Cdkn1a/Cftr/Lyst/Lck/Vamp8/Il23a/Traf6/Socs5/Fcer1g/Tlr6/Ifng/Il6st/Atp11c/Tox/Fgr/Il27ra/Vsir/Hamp/Sirpa/Pdpn/Slc7a1/Bst1/Tlr4/Klrk1/Nck…
MF	GO:0005125	cytokine activity	155	0.494117	2.59784	1.57789e-14	1.90004e-12	1.42591e-12	1563	tags=35%, list=14%, signal=30%	Cxcl2/Cxcl5/Ccl20/Ccl2/Cxcl1/Cxcl10/Ccl12/Csf2/Ccl4/Ccl7/Il6/Ccl3/Ccl11/Timp1/Ccl22/Ccl17/Ccl9/Il1b/Cxcl11/Cxcl9/Tslp/Tnf/Il36g/Tnfsf9/Cxcl16/Il33/Nampt/Ebi3/Csf1/Cxcl13/Il34/Ccl5/Inhba/Cxcl17/Sectm1a/Il23a/Spp1/Pglyrp1/Ifng/Cx3cl1/Gdf15/Cmtm2b/Ltb/Areg/Il17f/Ccl1/Il12b/Gdf3/Tnfsf14/Tnfsf10/Fasl/Tgfb1/Tnfsf8/Scgb3a1
BP	GO:0002366	leukocyte activation involved in immune response	210	0.441501	2.42581	1.77199e-14	2.09879e-12	1.57507e-12	2408	tags=41%, list=21%, signal=33%	Tnfaip3/Zc3h12a/Relb/Batf/Il6/Clec4e/Ptger4/Bcl3/Myd88/Clec4d/Stat3/Il13ra2/Ripk2/Cd40/St3gal1/Syk/Gadd45g/Icosl/Irf1/Il33/Nfkbid/Anxa1/Il4ra/Ifi35/Nlrp3/Fgl2/Sema4a/Snap23/Shb/Cd177/Nr4a3/Dll1/Adora2b/Hmox1/Ptprc/Lbp/Xbp1/Lcp1/Apbb1ip/Vamp8/Il23a/Pglyrp1/Slc11a1/Socs5/Fcer1g/Ifng/Thoc1/Fgr/Il27ra/Irf8/Tlr4/Nckap1l/Il12b/Rac2/Parp3/Ada/Supt6/Nbn/Ly9/Itgal/Tyrobp/Tgfb1/Cd160/Gata1/Hspd1/H2-M3/Itgb…
MF	GO:0008009	chemokine activity	32	0.810143	3.1081	1.85734e-14	2.1644e-12	1.62431e-12	544	tags=62%, list=5%, signal=60%	Cxcl2/Cxcl5/Ccl20/Ccl2/Cxcl1/Cxcl10/Ccl12/Ccl4/Ccl7/Ccl3/Ccl11/Ccl22/Ccl17/Ccl9/Cxcl11/Cxcl9/Cxcl16/Cxcl13/Ccl5/Cxcl17
BP	GO:0006959	humoral immune response	143	0.506344	2.63591	3.38032e-14	3.87663e-12	2.90927e-12	2562	tags=47%, list=22%, signal=37%	Cxcl2/Cxcl5/Ccl20/Cxcl1/Cxcl10/Ccl12/Cfb/Ccl22/Bcl3/Nts/Ccl17/Il1b/Cxcl11/Cxcl9/Tslp/Tnf/Hpx/Adm/Fcgr2b/Slpi/Cxcl13/Ptprc/Rbpj/C3/S100a9/Wfdc18/Aire/Fcer2a/Reg3g/Pglyrp1/Reg3d/Ifng/Reg3a/Hamp/C1ra/Sftpd/Il17f/Ccl1/Ltf/Defb1/Wfdc3/Tfeb/Cst9/Reg1/Hamp2/Fga/Masp2/Ptpn6/Wfdc15b/Mbl1/Pla2g6/Ang2/Cd46/Dmbt1/Ifna11/C1qbp/Ccr2/Il36rn/Zp3/Npy/Ifna2/C1qb/Reg3b/Pgc/Sh2d1a/Krt1/Tac1
BP	GO:0042110	T cell activation	385	0.363308	2.13057	3.82421e-14	4.31717e-12	3.23988e-12	1855	tags=31%, list=16%, signal=27%	Cd83/Zc3h12a/Ccl2/Relb/Ptpn2/Batf/Ctps/Il6/Clec4e/Ptger4/Arg2/Bcl3/Il1b/Cd274/Clec4d/Bcl10/Pnp/Stat3/Vcam1/Ripk2/Tnfrsf1b/Cxadr/Tnfsf9/Syk/Gadd45g/Icosl/Gja1/Irf1/Nfkbid/Slfn1/Anxa1/Il4ra/Adam8/Sdc4/Ebi3/Azi2/Cd86/Nlrp3/Fgl2/Il20rb/Adam17/Egr1/Cd80/Sema4a/Ccl5/Ceacam1/Shb/Vnn1/Cyld/Pawr/Stat5a/Ptprc/Smad3/Cd47/Xbp1/Itgav/Socs1/Aire/Lck/Lcp1/Apbb1ip/Il23a/Rsad2/Traf6/Vav1/Tcirg1/Slc11a1/Socs5/Fcer…
BP	GO:0034660	ncRNA metabolic process	280	0.403099	2.28163	6.09094e-14	6.77031e-12	5.08088e-12	1917	tags=36%, list=17%, signal=31%	Zc3h12a/Il6/Stat3/Pus1/Gtpbp4/Heatr1/Nfkb1/Wdr43/Rrs1/Adar/Qtrt1/Tbl3/Nop2/Eif6/Ddx21/Riok2/Mphosph10/Wdr74/Gar1/Nifk/Brix1/Rars/Wdr36/Rrp15/Tut7/Nhp2/Rela/Nsun2/Ngdn/Ppan/Srrt/Rpf2/Ftsj3/Wdr75/Fbl/Ctu2/Dtwd1/Prorp/Ddx10/Utp4/Nolc1/Isg20/Pwp1/Rnasel/Trnt1/Pus7/Mrm3/Shq1/Mrpl1/Slfn9/Thumpd3/Cars/Mrto4/Trmt10c/Rpl7l1/Mak16/Elp5/Krr1/Utp11/Tent2/Wdr55/Rrp8/Farsb/Emg1/Fcf1/Tars/Dph3/Ears2/Adat1/Rars2…
BP	GO:0006364	rRNA processing	122	0.525492	2.69156	1.07643e-13	1.17836e-11	8.84317e-12	2027	tags=48%, list=18%, signal=40%	Gtpbp4/Heatr1/Wdr43/Rrs1/Tbl3/Nop2/Eif6/Ddx21/Riok2/Mphosph10/Wdr74/Gar1/Nifk/Brix1/Wdr36/Rrp15/Nhp2/Ngdn/Ppan/Rpf2/Ftsj3/Wdr75/Fbl/Ddx10/Utp4/Isg20/Pwp1/Rnasel/Mrm3/Shq1/Mrpl1/Mrto4/Rpl7l1/Mak16/Krr1/Utp11/Wdr55/Rrp8/Emg1/Fcf1/Wdr12/Exosc2/Tsr3/Ddx51/Utp23/Nop9/Bysl/Rrp7a/Ddx17/Rrp36/Ddx18/Rpusd4/Ncl/Naf1/Znhit6/Riok3/Ddx27/Eri1/Imp3
MF	GO:0042379	chemokine receptor binding	52	0.698474	2.98654	1.2978e-13	1.3995e-11	1.05027e-11	870	tags=48%, list=8%, signal=45%	Cxcl2/Cxcl5/Ccl20/Ccl2/Cxcl1/Cxcl10/Ccl12/Ccl4/Ccl7/Ccl3/Ccl11/Ccl22/Ccl17/Ccl9/Cxcl11/Cxcl9/Stat3/Cxcl16/Ccrl2/Cxcl13/Ccl5/Cxcl17/Jak1/Defb3/Cx3cl1
BP	GO:0002263	cell activation involved in immune response	213	0.432241	2.38191	1.35986e-13	1.44485e-11	1.08431e-11	2408	tags=41%, list=21%, signal=33%	Tnfaip3/Zc3h12a/Relb/Batf/Il6/Clec4e/Ptger4/Bcl3/Myd88/Clec4d/Stat3/Il13ra2/Ripk2/Cd40/St3gal1/Syk/Gadd45g/Icosl/Irf1/Il33/Nfkbid/Anxa1/Il4ra/Ifi35/Nlrp3/Fgl2/Sema4a/Snap23/Shb/Cd177/Nr4a3/Dll1/Adora2b/Hmox1/Ptprc/Lbp/Xbp1/Lcp1/Apbb1ip/Vamp8/Il23a/Pglyrp1/Slc11a1/Socs5/Fcer1g/Ifng/Thoc1/Fgr/Il27ra/Irf8/Tlr4/Nckap1l/Il12b/Rac2/Parp3/Ada/Supt6/Nbn/Ly9/Itgal/Tyrobp/Tgfb1/Cd160/Gata1/Hspd1/H2-M3/Itgb…
BP	GO:0001959	regulation of cytokine-mediated signaling pathway	92	0.57759	2.81016	1.55791e-13	1.62774e-11	1.22156e-11	855	tags=39%, list=7%, signal=36%	Ptpn2/Ikbke/Il6/Irgm1/Irak3/Ripk2/Tslp/Mmp12/Syk/Parp9/Hpx/Tbk1/Il1r2/Hif1a/Zbp1/Irf7/Rffl/Csf1/Adar/Sphk1/Adam17/Il1r1/Cd300lf/Tnfrsf1a/Cyld/Ptprc/Samhd1/Stap1/Casp1/Traf2/Socs1/Irak2/Mul1/Stat2/Oas3/Il6st
BP	GO:0002833	positive regulation of response to biotic stimulus	118	0.53008	2.70203	1.57705e-13	1.62774e-11	1.22156e-11	2352	tags=55%, list=21%, signal=44%	Cxcl1/Ikbke/Oasl1/Tlr2/Sting1/Irgm1/Cd274/Mmp12/Syk/Parp9/Hpx/Ffar2/Tbk1/Ifi203/Clec4n/Trim30d/Trim30a/Zbp1/Adam8/Irf7/Zc3hav1/Ifi35/Plscr1/Trim12a/Dhx58/Cyba/Pvr/Stat5a/Lbp/Tirap/Tasl/Tomm70a/Traf6/Vav1/Trim12c/Txk/Il17f/Tlr4/Klrk1/Gsdme/Crtam/Il12b/Ly96/Polr3d/Pspc1/Cd24a/Trim15/Tyrobp/Hsp90aa1/Cd160/Hspd1/H2-M3/Matr3/Ube2k/Lag3/Riok3/Klrd1/Slc22a13/Sfpq/Rasgrp1/Cd180/Prkca/Cd40lg/Xcl1/Il21
BP	GO:0016072	rRNA metabolic process	129	0.513075	2.63569	2.34056e-13	2.35806e-11	1.76964e-11	2027	tags=47%, list=18%, signal=39%	Gtpbp4/Heatr1/Wdr43/Rrs1/Tbl3/Nop2/Eif6/Ddx21/Riok2/Mphosph10/Wdr74/Gar1/Nifk/Brix1/Wdr36/Rrp15/Nhp2/Ngdn/Ppan/Rpf2/Ftsj3/Wdr75/Fbl/Ddx10/Utp4/Isg20/Pwp1/Rnasel/Mrm3/Shq1/Mrpl1/Slfn9/Mrto4/Rpl7l1/Mak16/Krr1/Utp11/Wdr55/Rrp8/Emg1/Fcf1/Wdr12/Exosc2/Tsr3/Ddx51/Utp23/Nop9/Bysl/Rrp7a/Ddx17/Rrp36/Ddx18/Rpusd4/Ncl/Naf1/Znhit6/Riok3/Ddx27/Eri1/Imp3
BP	GO:1903039	positive regulation of leukocyte cell-cell adhesion	168	0.465999	2.46985	2.3499e-13	2.35806e-11	1.76964e-11	1667	tags=37%, list=15%, signal=32%	Cd83/Ccl2/Il6/Selp/Il1b/Cd274/Bcl10/Pnp/Vcam1/Ripk2/Tnf/Tnfsf9/Syk/Icosl/Irf1/Sele/St3gal4/Nfkbid/Anxa1/Il4ra/Adam8/Cd86/Nlrp3/Cd80/Has2/Ccl5/Ceacam1/Shb/Nr4a3/Vnn1/Cyld/Pawr/Stat5a/Ptprc/Cd47/Xbp1/Rela/Socs1/Lck/Il23a/Traf6/Socs5/Ifng/Il6st/Il27ra/Vsir/Sirpa/Slc7a1/Nckap1l/Il12b/Ada/Nck1/Tnfsf14/Itgal/Cd24a/Ikzf1/Tgfb1/Hsp90aa1/Cd160/Hspd1/Cyrib/Itgb2
BP	GO:0070098	chemokine-mediated signaling pathway	46	0.729068	3.03669	2.5296e-13	2.50361e-11	1.87887e-11	870	tags=52%, list=8%, signal=48%	Cxcl2/Cxcl5/Ccl20/Ccl2/Cxcl1/Cxcl10/Ccl12/Ccl4/Ccl7/Ccl3/Ccl11/Ccl22/Ccl17/Ccl9/Cxcl11/Cxcl9/Hif1a/Ccr1/Cxcl13/Ccl5/Ackr1/Cxcl17/Ackr3/Cx3cl1
BP	GO:0032635	interleukin-6 production	128	0.512096	2.63478	2.98739e-13	2.91675e-11	2.18891e-11	1415	tags=41%, list=12%, signal=36%	Tnfaip3/Zc3h12a/Tlr2/Il6/Arid5a/Il1b/Myd88/Irak3/Stat3/Ripk2/Tslp/Tnf/Il36g/Tnfsf9/Syk/Aqp4/Il33/Ifih1/Trim30a/Azi2/Mapkapk2/Il17ra/Ccr5/Cyba/Tnfrsf1a/Adora2b/Mapk13/Lbp/Cd47/Tirap/Xbp1/Mmp8/Tlr3/Traf6/Il1rap/Socs5/Fcer1g/Tlr6/Ifng/Cebpb/Il27ra/Tlr7/Sirpa/Tlr1/Grk2/Il17f/Tlr4/Nckap1l/Cd24a/Cd300ld/Isl1/Tyrobp
BP	GO:0050830	defense response to Gram-positive bacterium	74	0.614515	2.83105	3.02942e-13	2.91834e-11	2.19011e-11	1838	tags=51%, list=16%, signal=43%	Tlr2/Acp5/Myd88/Ripk2/Tnf/Adm/Tbk1/Ncf1/Nlrp3/Gbp7/Adam17/Gbp3/Pld1/Lbp/Tirap/C5ar1/Gsdmd/Seh1l/Epha2/Reg3g/Pglyrp1/Ifng/Fgr/Pfpl/Il27ra/Hamp/Il17f/Klrk1/Ltf/Mpeg1/Hck/Defb1/Hamp2/Tnfsf8/Gbp4/Mbl1/Defb15/Ang2
BP	GO:0060759	regulation of response to cytokine stimulus	100	0.560227	2.77036	7.10959e-13	6.75879e-11	5.07223e-11	1171	tags=41%, list=10%, signal=37%	Ptpn2/Ikbke/Tlr2/Il6/Irgm1/Irak3/Ripk2/Tslp/Mmp12/Syk/Parp9/Hpx/Tbk1/Il1r2/Hif1a/Ifih1/Zbp1/Irf7/Rffl/Csf1/Adar/Sphk1/Adam17/Il1r1/Cd300lf/Tnfrsf1a/Cyld/Ptprc/Samhd1/Stap1/Casp1/Traf2/Socs1/Irak2/Mul1/Stat2/Oas3/Il6st/Txk/Tlr4/Spata2
BP	GO:0032675	regulation of interleukin-6 production	124	0.512512	2.63352	7.7054e-13	7.23007e-11	5.42591e-11	1415	tags=41%, list=12%, signal=36%	Tnfaip3/Zc3h12a/Tlr2/Il6/Arid5a/Il1b/Myd88/Irak3/Stat3/Ripk2/Tslp/Tnf/Il36g/Tnfsf9/Syk/Aqp4/Il33/Ifih1/Trim30a/Mapkapk2/Il17ra/Ccr5/Cyba/Tnfrsf1a/Adora2b/Mapk13/Lbp/Cd47/Tirap/Xbp1/Mmp8/Tlr3/Traf6/Il1rap/Socs5/Fcer1g/Tlr6/Ifng/Cebpb/Il27ra/Tlr7/Sirpa/Tlr1/Grk2/Il17f/Tlr4/Nckap1l/Cd24a/Cd300ld/Isl1/Tyrobp
BP	GO:1903131	mononuclear cell differentiation	337	0.363642	2.11864	8.73463e-13	8.09073e-11	6.07181e-11	1537	tags=27%, list=13%, signal=24%	Tnfaip3/Cd83/Zc3h12a/Relb/Ptpn2/Csf2/Batf/Il6/Clec4e/Ptger4/Bcl3/Il1b/Myc/Clec4d/Pnp/Stat3/Ripk2/St3gal1/Tnfsf9/Syk/Gadd45g/Irf1/Nfkbid/Anxa1/Il4ra/Adam8/Csf1/Azi2/Nlrp3/Fgl2/Il34/Adam17/Egr1/Sema4a/Shb/Batf3/Dll1/Vnn1/Cyld/Stat5a/Ptprc/Batf2/Rbpj/Dnajb9/Xbp1/Socs1/Aire/Lck/Dclre1c/Nfil3/Il23a/Rsad2/Pglyrp1/Traf6/Vav1/Tcirg1/Socs5/Fcer1g/Ifng/Atp11c/Tox/Cebpb/Vsir/Mafb/Bak1/Cebpg/Irf8/Hectd1/Txk/…
BP	GO:0034470	ncRNA processing	221	0.419818	2.33729	1.00287e-12	9.17179e-11	6.8831e-11	1917	tags=39%, list=17%, signal=33%	Il6/Stat3/Pus1/Gtpbp4/Heatr1/Wdr43/Rrs1/Adar/Qtrt1/Tbl3/Nop2/Eif6/Ddx21/Riok2/Mphosph10/Wdr74/Gar1/Nifk/Brix1/Wdr36/Rrp15/Tut7/Nhp2/Nsun2/Ngdn/Ppan/Srrt/Rpf2/Ftsj3/Wdr75/Fbl/Ctu2/Dtwd1/Prorp/Ddx10/Utp4/Isg20/Pwp1/Rnasel/Trnt1/Pus7/Mrm3/Shq1/Mrpl1/Thumpd3/Mrto4/Trmt10c/Rpl7l1/Mak16/Elp5/Krr1/Utp11/Wdr55/Rrp8/Emg1/Fcf1/Dph3/Adat1/Wdr12/Exosc2/Thumpd1/Tsr3/Trmt6/Ctu1/Ddx51/Ssb/Ddx3x/Utp23/Nop9/Bysl/…
BP	GO:0032612	interleukin-1 production	80	0.593532	2.80648	1.25393e-12	1.13246e-10	8.4987e-11	1133	tags=45%, list=10%, signal=41%	Tnfaip3/Zc3h12a/Ccl20/Tlr2/Il6/Ccl3/Ptger4/Arg2/Casp4/Il1b/Acp5/Myd88/Stat3/Ripk2/Tnf/Aqp4/Il1r2/Anxa1/Nlrp3/Sphk1/Egr1/Ceacam1/Mefv/Ccr5/Cd33/Smad3/Casp1/Gsdmd/Tlr6/Ifng/Calca/Cx3cl1/S1pr3/Sirpa/Serpinb1b/Tlr4
BP	GO:0034612	response to tumor necrosis factor	136	0.492451	2.54246	1.28194e-12	1.14346e-10	8.58123e-11	1225	tags=35%, list=11%, signal=32%	Zc3h12a/Ccl20/Ccl2/Ccl12/Ptpn2/Ccl4/Ccl7/Birc3/Il6/Ccl3/Gch1/Ccl11/Ccl22/Ccl17/Ccl9/Nfkbia/Birc2/Cd40/Tnf/Cxcl16/Syk/Irf1/Zfp36/Nfkb1/Tank/Rffl/Nfe2l2/Sphk1/Adam17/Ccl5/Tnfrsf1a/Cyld/Casp1/Rela/Traf2/Ankrd1/Traf3/Actr3/Ikbkb/Traf6/Cx3cl1/Brca1/Gsdme/Krt8/Dcstamp/Spata2/Adam9/Ccl1
BP	GO:0002683	negative regulation of immune system process	320	0.368337	2.11875	1.5051e-12	1.32614e-10	9.95224e-11	1531	tags=28%, list=13%, signal=25%	Tnfaip3/Zc3h12a/Ccl2/Ccl12/Ptpn2/Ptger4/Arg2/Muc4/Myc/Cd274/Irak3/Il13ra2/Tnf/Mmp12/Irf1/Il33/Nfkbid/Slfn1/Anxa1/Il4ra/Ccr1/Samsn1/Fcgr2b/Sdc4/Thbs1/Smpdl3b/Trim21/Tapbpl/Adar/Cd86/Fgl2/Il20rb/Cd80/Trib1/Rnf125/Tap1/Ceacam1/Dhx58/Cd300lf/Cyld/Pawr/Hmox1/Stat5a/Ptprc/Cd47/Samhd1/Stap1/Socs1/Hspa9/Mul1/Stat2/Trafd1/Oas3/Gpx2/Pglyrp1/Socs5/Fcer1g/Tnfrsf13b/Ifng/Marchf7/Calca/Cx3cl1/Thoc1/Fgr/Cebpb/I…
BP	GO:0051249	regulation of lymphocyte activation	329	0.363878	2.11673	1.61986e-12	1.41006e-10	1.0582e-10	1555	tags=29%, list=14%, signal=25%	Tnfaip3/Cd83/Zc3h12a/Ccl2/Ptpn2/Il6/Arg2/Il1b/Myd88/Cd274/Bcl10/Pnp/Vcam1/Ripk2/Cd40/Tnfrsf1b/Tnfsf9/Syk/Icosl/Irf1/Nfkbid/Slfn1/Anxa1/Il4ra/Samsn1/Fcgr2b/Adam8/Sdc4/Cd86/Nlrp3/Fgl2/Il20rb/Cd80/Tnip2/Ccl5/Ceacam1/Shb/Vnn1/Cyld/Pawr/Stat5a/Ptprc/Cd47/Tirap/Xbp1/Socs1/Cdkn1a/Lyst/Lck/Il23a/Pglyrp1/Traf6/Socs5/Tnfrsf13b/Ifng/Cd209a/Il6st/Marchf7/Atp11c/Thoc1/Tox/Fgr/Cebpb/Il27ra/Vsir/Ido1/Adora2a/Si…
BP	GO:1903037	regulation of leukocyte cell-cell adhesion	237	0.409648	2.29898	1.75291e-12	1.50771e-10	1.13149e-10	1855	tags=35%, list=16%, signal=30%	Cd83/Zc3h12a/Ccl2/Ptpn2/Il6/Arg2/Selp/Il1b/Cd274/Bcl10/Pnp/Vcam1/Ripk2/Tnf/Tnfsf9/Syk/Icosl/Irf1/Sele/St3gal4/Nfkbid/Slfn1/Anxa1/Il4ra/Adam8/Sdc4/Cd86/Nlrp3/Fgl2/Il20rb/Cd80/Has2/Ccl5/Ceacam1/Shb/Nr4a3/Vnn1/Cyld/Pawr/Stat5a/Ptprc/Cd47/Xbp1/Rela/Socs1/Lck/Il23a/Traf6/Socs5/Ifng/Il6st/Marchf7/Cebpb/Il27ra/Vsir/Ido1/Adora2a/Sirpa/Sftpd/Ripor2/Slc7a1/Nckap1l/Crtam/Il12b/Ada/Nck1/Tnfsf14/Itgal/Cd24a/I…
BP	GO:0032652	regulation of interleukin-1 production	75	0.601152	2.78914	2.0521e-12	1.74429e-10	1.30903e-10	1133	tags=47%, list=10%, signal=42%	Tnfaip3/Zc3h12a/Ccl20/Tlr2/Il6/Ccl3/Ptger4/Arg2/Casp4/Acp5/Myd88/Stat3/Ripk2/Tnf/Aqp4/Il1r2/Anxa1/Nlrp3/Sphk1/Egr1/Ceacam1/Mefv/Ccr5/Cd33/Smad3/Casp1/Gsdmd/Tlr6/Ifng/Calca/Cx3cl1/S1pr3/Sirpa/Serpinb1b/Tlr4
BP	GO:0002819	regulation of adaptive immune response	150	0.47183	2.45091	2.41328e-12	2.02744e-10	1.52152e-10	1713	tags=37%, list=15%, signal=32%	Tnfaip3/Zc3h12a/Il6/Muc4/Arid5a/Il1b/Cd274/Pnp/Ripk2/Cd40/Tnfrsf1b/Tnf/Hpx/Irf1/Il33/Nfkbid/Anxa1/Clec4n/Il4ra/Samsn1/Fcgr2b/Irf7/Nlrp3/Il20rb/Il1r1/Pvr/Ptprc/C3/Traf2/H2-Q10/Fcer2a/Il23a/Fcgr3/Rsad2/Traf6/Slc11a1/Socs5/Fcer1g/Ifng/Thoc1/Il27ra/Vsir/Nckap1l/Il12b/Parp3/Ada/Supt6/Tap2/Cd24a/Tgfb1/Cd160/Hspd1/H2-M3/Cyrib/Ptpn6/Fcgr1
BP	GO:0071356	cellular response to tumor necrosis factor	122	0.503013	2.57642	3.33567e-12	2.77014e-10	2.07889e-10	1225	tags=37%, list=11%, signal=33%	Zc3h12a/Ccl20/Ccl2/Ccl12/Ptpn2/Ccl4/Ccl7/Birc3/Il6/Ccl3/Ccl11/Ccl22/Ccl17/Ccl9/Nfkbia/Birc2/Cd40/Tnf/Syk/Irf1/Zfp36/Nfkb1/Tank/Rffl/Nfe2l2/Sphk1/Adam17/Ccl5/Tnfrsf1a/Cyld/Casp1/Rela/Traf2/Ankrd1/Traf3/Actr3/Ikbkb/Traf6/Cx3cl1/Brca1/Gsdme/Krt8/Dcstamp/Spata2/Ccl1
BP	GO:0022409	positive regulation of cell-cell adhesion	203	0.418141	2.28569	3.54139e-12	2.89909e-10	2.17566e-10	1555	tags=35%, list=14%, signal=31%	Cd83/Ccl2/Il6/Selp/Il1b/Cd274/Bcl10/Pnp/Vcam1/Ripk2/Tnf/Tnfsf9/Syk/Icosl/Irf1/Sele/St3gal4/Nfkbid/Anxa1/Il4ra/Adam8/Cxcl13/Cd86/Nlrp3/Fgg/Cd80/Has2/Ccl5/Ceacam1/Ccr5/Shb/Nr4a3/Vnn1/Cyld/Pawr/Stat5a/Ptprc/Cd47/Xbp1/Rela/Socs1/Lck/Gcnt2/Jak1/Il23a/Traf6/Socs5/Ifng/Il6st/Cx3cl1/Ptpn23/Il27ra/Vsir/Sirpa/Pdpn/Slc7a1/Flot1/Sox2/Nckap1l/Il12b/Ada/Nck1/Tnfsf14/Itgal/Cd24a/Ikzf1/Fga/Tgfb1/Hsp90aa1/Cd160/H…
BP	GO:0042273	ribosomal large subunit biogenesis	45	0.711791	2.94578	3.5712e-12	2.89909e-10	2.17566e-10	1892	tags=67%, list=17%, signal=56%	Gtpbp4/Rrs1/Sdad1/Nop2/Malsu1/Eif6/Wdr74/Nip7/Nifk/Brix1/Rrp15/Nhp2/Ppan/Rpf2/Ftsj3/Fastkd2/Mrpl1/Rsl24d1/Mrto4/Rpl7l1/Mak16/Nop16/Pak1ip1/Wdr12/Heatr3/Ddx18/Ddx28/Mrpl20/Nle1/Znhit6
BP	GO:0019730	antimicrobial humoral response	77	0.589799	2.7618	3.74574e-12	3.007e-10	2.25664e-10	1437	tags=43%, list=13%, signal=38%	Cxcl2/Cxcl5/Ccl20/Cxcl1/Cxcl10/Ccl12/Ccl22/Bcl3/Nts/Ccl17/Cxcl11/Cxcl9/Tslp/Adm/Slpi/Cxcl13/S100a9/Wfdc18/Reg3g/Pglyrp1/Reg3d/Reg3a/Hamp/Sftpd/Il17f/Ccl1/Ltf/Defb1/Wfdc3/Cst9/Reg1/Hamp2/Fga
BP	GO:0050777	negative regulation of immune response	137	0.480102	2.4803	4.44638e-12	3.53023e-10	2.64931e-10	2095	tags=42%, list=18%, signal=35%	Tnfaip3/Zc3h12a/Ptpn2/Arg2/Muc4/Irak3/Il13ra2/Mmp12/Irf1/Il33/Anxa1/Il4ra/Ccr1/Samsn1/Fcgr2b/Smpdl3b/Trim21/Adar/Fgl2/Il20rb/Rnf125/Tap1/Ceacam1/Dhx58/Hmox1/Ptprc/Samhd1/Mul1/Stat2/Trafd1/Oas3/Gpx2/Pglyrp1/Socs5/Thoc1/Il27ra/Vsir/Serpinb9b/Nckap1l/Il12b/Parp3/Dcst1/Tap2/Psmb4/Clec2d/Tgfb1/Cd160/Cd96/Oas1e/Ptpn6/Npy5r/Riok3/Serpinb9/Cd46/Klrd1/Stat6/C1qbp/Ccr2
MF	GO:0140375	immune receptor activity	93	0.546952	2.65598	5.88579e-12	4.62227e-10	3.46885e-10	2095	tags=53%, list=18%, signal=43%	Osmr/Csf2rb/Csf2rb2/Il13ra2/C3ar1/Il1r2/Ifngr2/Fpr1/Il10rb/Il4ra/Ccrl2/Ccr1/Fcgr2b/Pigr/Ebi3/Il20rb/Il1r1/Il17ra/Ccr5/F3/C5ar1/Fcgr3/Cxcr2/Il1rap/Fcer1g/Ackr3/Il6st/Il27ra/Klrk1/Cxcr6/Il12b/Ccr4/Il21r/Fcgr4/Il10ra/Il3ra/Gpr35/Ccr9/Il31ra/Cd160/Fcgr1/Ms4a2/Il2rg/Il2rb/Fpr-rs4/Il12rb2/Ccr8/Klrd1/Ccr2
BP	GO:0007249	I-kappaB kinase/NF-kappaB signaling	163	0.446201	2.34844	6.96231e-12	5.40889e-10	4.05918e-10	1462	tags=32%, list=13%, signal=28%	Tnfaip3/Zc3h12a/Relb/Saa3/Tifa/Tlr2/Bcl3/Rel/Il1b/Nfkbia/Myd88/Clec4d/Bcl10/Ripk2/Cd40/Tnf/Irf1/Nfkbid/Clec4n/Trim30d/Trim30a/Tank/Azi2/Trim21/Zc3hav1/Nfkbib/Trim12a/Ddx21/Tnip2/Tirap/Casp1/Rela/Traf2/Irak2/Tlr3/Traf3/Ikbkb/Traf6/Trim12c/Pim2/Tlr6/Cx3cl1/Tlr7/Sirpa/Otud7a/Tlr4/Ltf/Optn/Stat1/Trim25/Tnfsf10/Fasl
BP	GO:0002822	regulation of adaptive immune response based on somatic recombination of immune receptors built from immunoglobulin superfamily domains	139	0.475051	2.45648	7.19839e-12	5.53281e-10	4.15217e-10	2387	tags=47%, list=21%, signal=37%	Tnfaip3/Zc3h12a/Il6/Muc4/Arid5a/Il1b/Cd274/Pnp/Ripk2/Cd40/Tnfrsf1b/Tnf/Hpx/Irf1/Il33/Nfkbid/Anxa1/Clec4n/Il4ra/Fcgr2b/Nlrp3/Il20rb/Il1r1/Pvr/Ptprc/C3/Traf2/H2-Q10/Fcer2a/Il23a/Fcgr3/Rsad2/Traf6/Slc11a1/Socs5/Fcer1g/Ifng/Thoc1/Il27ra/Vsir/Nckap1l/Il12b/Parp3/Ada/Supt6/Tap2/Cd24a/Tgfb1/Hspd1/H2-M3/Cyrib/Ptpn6/Fcgr1/Cd46/Klrd1/H2-K1/Stat6/Slc22a13/Ccr2/Tnfsf4/Xcl1/Zp3/Was/H2-T24/Cd4
BP	GO:0071346	cellular response to interferon-gamma	80	0.579967	2.74234	7.89465e-12	6.00409e-10	4.50585e-10	1227	tags=45%, list=11%, signal=40%	Ccl20/Ccl2/Ccl12/Rab20/Ptpn2/Ccl4/Ccl7/Tlr2/Ccl3/Ccl11/Ccl22/Irgm1/Ccl17/Ccl9/Parp9/Hpx/Aqp4/Irf1/Gbp7/Gbp3/Ccl5/Cd47/Casp1/Socs1/Vamp8/Actr3/Actr2/Ifng/Cx3cl1/Sirpa/Irf8/Txk/Cdc42ep4/Tlr4/Ccl1/Il12b
BP	GO:0002521	leukocyte differentiation	436	0.326861	1.93962	1.04617e-11	7.87353e-10	5.9088e-10	1537	tags=25%, list=13%, signal=22%	Tnfaip3/Cd83/Zc3h12a/Relb/Ptpn2/Csf2/Batf/Snx10/Tlr2/Il6/Ccl3/Clec4e/Ptger4/Bcl3/Junb/Il1b/Myc/Clec4d/Pnp/Stat3/Ripk2/Tnf/St3gal1/Tnfsf9/Syk/Gadd45g/Irf1/Nfkbid/Anxa1/Il4ra/Ccr1/Adam8/Nrros/Csf1/Azi2/Nlrp3/Fgl2/Il34/Adam17/Egr1/Trib1/Sema4a/Ccl5/Ceacam1/Shb/Batf3/Dll1/Cd300lf/Vnn1/Cyld/Stat5a/Ptprc/Batf2/Rbpj/Dnajb9/Xbp1/Socs1/Aire/Lck/Dclre1c/Fos/Nfil3/Il23a/Epha2/Rsad2/Pglyrp1/Traf6/Vav1/Tcirg1…
BP	GO:0032602	chemokine production	92	0.545892	2.65594	1.31779e-11	9.81551e-10	7.36619e-10	1133	tags=41%, list=10%, signal=38%	Cxcl5/Tlr2/Il6/Arg2/Il1b/Myd88/Ripk2/Tslp/Tnf/Syk/Ffar2/Il33/Il4ra/Mcoln2/P2ry2/Adam17/Egr1/Il17ra/Trem1/Ccl5/Mefv/Adora2b/Lbp/Ackr1/Tirap/Aire/Mul1/Tlr3/Epha2/Oas3/Socs5/Ifng/Eif2ak2/Tlr7/Sirpa/Apod/Il17f/Tlr4
BP	GO:0032606	type I interferon production	64	0.619546	2.78895	1.37007e-11	1.01007e-09	7.58025e-10	1720	tags=56%, list=15%, signal=48%	Relb/Tlr2/Sting1/Rel/Myd88/Irf9/Mmp12/Syk/Irf1/Tbk1/Ifih1/Irf7/Azi2/Zc3hav1/Irf5/Rnf125/Dhx58/Tirap/G3bp1/Tlr3/Traf3/Tomm70a/Oas3/Tlr7/Sirpa/Irf8/Flot1/Tlr4/Polr3d/Stat1/Trim15/Ddx3x/Hsp90aa1/Hspd1/Oas1e/Gbp4
BP	GO:0061844	antimicrobial humoral immune response mediated by antimicrobial peptide	56	0.636831	2.77457	1.64936e-11	1.2037e-09	9.03333e-10	1433	tags=46%, list=13%, signal=41%	Cxcl2/Cxcl5/Ccl20/Cxcl1/Cxcl10/Ccl12/Ccl22/Nts/Ccl17/Cxcl11/Cxcl9/Tslp/Adm/Cxcl13/S100a9/Reg3g/Pglyrp1/Reg3d/Reg3a/Hamp/Il17f/Ccl1/Ltf/Defb1/Reg1/Hamp2
BP	GO:0001818	negative regulation of cytokine production	208	0.408386	2.22639	1.90993e-11	1.37992e-09	1.03558e-09	1227	tags=28%, list=11%, signal=26%	Tnfaip3/Cd83/Zc3h12a/Relb/Tlr2/Il6/Ptger4/Arg2/Bcl3/Rel/Acp5/Cd274/Irak3/Tnf/Aqp4/Zfp36/Il1r2/Il33/Anxa1/Fcgr2b/Trim30a/Nfkb1/Thbs1/Nlrp3/Il20rb/Rnf125/Ceacam1/Mefv/Dhx58/Srgn/Dll1/Tnfrsf1a/Cd33/Hmox1/Ptprc/Lbp/Mmp8/Mul1/Ddit3/Il23a/Epha2/Oas3/Pglyrp1/Slc11a1/Socs5/Tlr6/Ifng/Cx3cl1/Il27ra/Vsir/Ido1/Sirpa/Sftpd/Homer2/Apod/Serpinb1b/Tlr4/Nckap1l/Il12b
BP	GO:0050870	positive regulation of T cell activation	152	0.452984	2.35056	2.34352e-11	1.67643e-09	1.2581e-09	2387	tags=44%, list=21%, signal=35%	Cd83/Ccl2/Il6/Il1b/Cd274/Bcl10/Pnp/Vcam1/Ripk2/Tnfsf9/Syk/Icosl/Irf1/Nfkbid/Anxa1/Il4ra/Adam8/Cd86/Nlrp3/Cd80/Ccl5/Ceacam1/Shb/Vnn1/Cyld/Stat5a/Ptprc/Cd47/Xbp1/Socs1/Lck/Il23a/Traf6/Socs5/Ifng/Il6st/Il27ra/Vsir/Sirpa/Slc7a1/Nckap1l/Il12b/Ada/Nck1/Tnfsf14/Itgal/Cd24a/Ikzf1/Tgfb1/Hsp90aa1/Cd160/Hspd1/Cyrib/Lgals8/Il2rg/Icos/Cd46/Coro1a/Ccr2/Ap3b1/Rasgrp1/Tnfsf4/Cd40lg/Xcl1/Zp3/Il21/Cd4
BP	GO:0071674	mononuclear cell migration	126	0.48807	2.50968	2.44014e-11	1.7245e-09	1.29418e-09	1488	tags=37%, list=13%, signal=33%	Ccl20/Ccl2/Cxcl10/Ccl12/Ccl4/Ccl7/Ch25h/Ccl3/Ccl11/Ccl22/Ccl17/Ccl9/Cyp7b1/Cxcl16/C3ar1/Anxa1/Ccr1/Adam8/Thbs1/Csf1/Cxcl13/Il34/Adam17/Trem1/Ccl5/Cd47/Cxcl17/C5ar1/Aire/Saa2/Slc12a2/Artn/Akirin1/Calca/Cx3cl1/Il27ra/Sirpa/Ripor2/Apod/Ptprj/Crtam/Ccl1/Pla2g7/Tnfsf14/Itgal/Oxsr1/Tgfb1
BP	GO:0050863	regulation of T cell activation	245	0.387816	2.18813	2.45846e-11	1.7245e-09	1.29418e-09	1855	tags=33%, list=16%, signal=28%	Cd83/Zc3h12a/Ccl2/Ptpn2/Il6/Arg2/Il1b/Cd274/Bcl10/Pnp/Vcam1/Ripk2/Tnfrsf1b/Tnfsf9/Syk/Icosl/Irf1/Nfkbid/Slfn1/Anxa1/Il4ra/Adam8/Sdc4/Cd86/Nlrp3/Fgl2/Il20rb/Cd80/Ccl5/Ceacam1/Shb/Vnn1/Cyld/Pawr/Stat5a/Ptprc/Cd47/Xbp1/Socs1/Lck/Il23a/Traf6/Socs5/Ifng/Cd209a/Il6st/Marchf7/Tox/Cebpb/Il27ra/Vsir/Ido1/Adora2a/Sirpa/Sftpd/Ripor2/Slc7a1/Nckap1l/Crtam/Il12b/Rac2/Ada/Nck1/Tnfsf14/Itgal/Cd24a/Ikzf1/Tgfb1/Si…
BP	GO:0070663	regulation of leukocyte proliferation	189	0.414567	2.22569	2.59135e-11	1.80024e-09	1.35101e-09	1502	tags=32%, list=13%, signal=28%	Ccl12/Il6/Arg2/Il1b/Myd88/Cd274/Pnp/Vcam1/Ripk2/Cd40/Tnfrsf1b/Tnfsf9/Syk/Icosl/Irf1/Il33/Slfn1/Anxa1/Fcgr2b/Sdc4/Csf1/Cd86/Il34/Il20rb/Cd80/Ccl5/Ceacam1/Pawr/Stat5a/Ptprc/Tirap/Cdkn1a/Il23a/Traf6/Tnfrsf13b/Ifng/Cd209a/Il6st/Marchf7/Cebpb/Il27ra/Vsir/Ido1/Sftpd/Ripor2/Slc7a1/Bst1/Tlr4/Nckap1l/Tacr1/Crtam/Il12b/Rac2/Ada/Nck1/Itgal/Cd24a/Tyrobp/Tgfb1/Ikzf3
BP	GO:0032642	regulation of chemokine production	89	0.544038	2.62039	2.99548e-11	2.06118e-09	1.54684e-09	1133	tags=42%, list=10%, signal=38%	Cxcl5/Tlr2/Il6/Arg2/Il1b/Myd88/Ripk2/Tslp/Tnf/Syk/Ffar2/Il33/Il4ra/Mcoln2/P2ry2/Adam17/Egr1/Il17ra/Ccl5/Mefv/Adora2b/Lbp/Ackr1/Tirap/Aire/Mul1/Tlr3/Epha2/Oas3/Socs5/Ifng/Eif2ak2/Tlr7/Sirpa/Apod/Il17f/Tlr4
BP	GO:0050729	positive regulation of inflammatory response	96	0.530565	2.5909	3.2388e-11	2.20758e-09	1.65671e-09	985	tags=41%, list=9%, signal=37%	Tlr2/Il6/Ccl3/Ptger4/Il1b/Nfkbia/Tslp/Tnf/Ffar2/Il33/Zbp1/Adam8/Ctsc/Ifi35/Ptgs2/Il17ra/Abcc1/Ccl5/Ccr5/Tnfrsf1a/Adora2b/Stat5a/Lbp/Cd47/Stap1/C3/S100a9/Mmp8/S100a8/Tlr3/Vamp8/Nupr1/Fcgr3/Fcer1g/Tlr6/Ifng/Cebpb/Ido1/Pik3cg
CC	GO:0098552	side of membrane	440	0.326612	1.94273	3.41995e-11	2.30927e-09	1.73302e-09	2048	tags=32%, list=18%, signal=27%	Cd83/Cxcl10/Tlr2/Il6/Osmr/Selp/Litaf/Cxcl9/Birc2/Cd274/Ptpn1/Vcam1/Il13ra2/Cd40/Tnf/Syk/Cd302/Icosl/Aqp4/Sele/Anxa1/Gem/Ccrl2/Ccr1/Fcgr2b/Plet1/Thbs1/Ebi3/Cd86/Rgs1/Fgg/Chmp4b/Cd80/Cd69/Ly75/Il1r1/B4galt1/Msr1/Sla/Ceacam1/Sppl2a/Ccr5/Cyld/Cd33/Ptprc/Itgav/Traf2/Rasa3/H2-Q10/Lck/Sema7a/Fcer2a/Gsr/Tmem123/Traf3/Ctsb/Fcgr3/Sell/Ikbkb/Snx18/Cxcr2/Traf6/Fcer1g/Abcb1b/Tnfrsf13b/Art2b/Adgre1/Ifng/Cd209a…
BP	GO:0070661	leukocyte proliferation	252	0.383905	2.17111	3.64298e-11	2.43708e-09	1.82895e-09	1560	tags=30%, list=14%, signal=26%	Ccl12/Ctps/Il6/Arg2/Il1b/Myd88/Cd274/Pnp/Vcam1/Ripk2/Cd40/Tnfrsf1b/Tnfsf9/Syk/Icosl/Gja1/Irf1/Tbk1/Il33/Slfn1/Anxa1/Fcgr2b/Prkcd/Sdc4/Ebi3/Csf1/Azi2/Cd86/Il34/Il20rb/Cd80/Clu/Ccl5/Ceacam1/Shb/Pawr/Stat5a/Ptprc/Tirap/Cdkn1a/Il23a/Traf6/Tcirg1/Slc11a1/Tnfrsf13b/Ifng/Cd209a/Il6st/Marchf7/Cx3cl1/Cebpb/Il27ra/Vsir/Psmb10/Ido1/Sftpd/Ripor2/Slc7a1/Bst1/Tlr4/Nckap1l/Tacr1/Crtam/Il12b/Rac2/Ada/Nck1/Itgal/…
BP	GO:0045089	positive regulation of innate immune response	84	0.547107	2.58243	4.46039e-11	2.95654e-09	2.21878e-09	2137	tags=55%, list=19%, signal=45%	Ikbke/Tlr2/Sting1/Irgm1/Mmp12/Syk/Parp9/Hpx/Ffar2/Tbk1/Ifi203/Clec4n/Trim30d/Trim30a/Zbp1/Adam8/Irf7/Ifi35/Plscr1/Trim12a/Pvr/Stat5a/Lbp/Tirap/Tasl/Tomm70a/Vav1/Trim12c/Txk/Tlr4/Klrk1/Crtam/Il12b/Polr3d/Pspc1/Tyrobp/Hsp90aa1/Cd160/H2-M3/Matr3/Ube2k/Lag3/Riok3/Klrd1/Sfpq/Rasgrp1
BP	GO:0002224	toll-like receptor signaling pathway	86	0.550623	2.6261	4.97805e-11	3.26968e-09	2.45378e-09	1561	tags=47%, list=14%, signal=40%	Tnfaip3/Tlr2/Nfkbia/Myd88/Irak3/Bcl10/Ripk2/Cd40/Irf1/Trim30a/Irf7/Smpdl3b/Ifi35/Cd86/Mapkapk2/Tnip2/Rps6ka3/Cyba/Cd300lf/Pik3ap1/Lbp/Tirap/Tasl/Arf6/Irak2/Tlr3/Traf3/Reg3g/Rsad2/Tlr6/Tlr7/Tlr1/Flot1/Tlr4/Ly96/Ltf/Ddx3x/Bpifb1/Hspd1/Wdfy1
BP	GO:0032479	regulation of type I interferon production	62	0.607415	2.71124	5.43532e-11	3.53786e-09	2.65504e-09	1956	tags=58%, list=17%, signal=48%	Relb/Tlr2/Sting1/Rel/Myd88/Mmp12/Syk/Irf1/Tbk1/Ifih1/Irf7/Zc3hav1/Irf5/Rnf125/Dhx58/Tirap/G3bp1/Tlr3/Traf3/Tomm70a/Oas3/Tlr7/Sirpa/Irf8/Flot1/Tlr4/Polr3d/Stat1/Trim15/Ddx3x/Hsp90aa1/Hspd1/Oas1e/Gbp4/Riok3/Dhx33
BP	GO:0031640	killing of cells of other organism	47	0.661832	2.77739	9.53471e-11	6.15074e-09	4.61591e-09	1433	tags=47%, list=13%, signal=41%	Cxcl5/Ccl20/Cxcl1/Cxcl10/Ccl12/Ccl22/Nts/Ccl17/Myd88/Cxcl9/Syk/Ncf1/Cxcl13/Trem1/Fcer2a/Reg3g/Pglyrp1/Ifng/Hamp/Ccl1/Ltf/Hamp2
BP	GO:0046651	lymphocyte proliferation	230	0.380158	2.11833	1.01086e-10	6.46323e-09	4.85043e-09	1560	tags=30%, list=14%, signal=26%	Ctps/Il6/Arg2/Il1b/Myd88/Cd274/Pnp/Vcam1/Ripk2/Cd40/Tnfrsf1b/Tnfsf9/Syk/Icosl/Gja1/Irf1/Tbk1/Slfn1/Anxa1/Fcgr2b/Prkcd/Sdc4/Ebi3/Azi2/Cd86/Il20rb/Cd80/Ccl5/Ceacam1/Shb/Pawr/Stat5a/Ptprc/Tirap/Cdkn1a/Il23a/Traf6/Slc11a1/Tnfrsf13b/Ifng/Cd209a/Il6st/Marchf7/Cebpb/Il27ra/Vsir/Psmb10/Ido1/Sftpd/Ripor2/Slc7a1/Bst1/Tlr4/Nckap1l/Tacr1/Crtam/Il12b/Rac2/Ada/Nck1/Itgal/Cd24a/Tyrobp/Tgfb1/Elf4/Ikzf3/Hspd1/Imp…
BP	GO:0022407	regulation of cell-cell adhesion	325	0.345133	1.9978	1.18955e-10	7.53901e-09	5.65776e-09	1555	tags=28%, list=14%, signal=25%	Tnfaip3/Cd83/Zc3h12a/Ccl2/Ptpn2/Il6/Arg2/Selp/Muc4/Il1b/Cd274/Bcl10/Pnp/Vcam1/Ripk2/Tnf/Tnfsf9/Syk/Icosl/Irf1/Sele/St3gal4/Nfkbid/Slfn1/Anxa1/Il4ra/Gtpbp4/Adam8/Prkcd/Sdc4/Cxcl13/Cd86/Nlrp3/Fgl2/Il20rb/Fgg/Cd80/Has2/Ccl5/Ceacam1/Ccr5/Shb/Nr4a3/Vnn1/Cyld/Pawr/Stat5a/Ptprc/Cd47/Xbp1/Rela/Socs1/Lck/Gcnt2/Map2k1/Jak1/Il23a/Traf6/Socs5/Ifng/Il6st/Marchf7/Cx3cl1/Ptpn23/Cebpb/Il27ra/Vsir/Ido1/Pcdh8/Ador…
BP	GO:0040017	positive regulation of locomotion	475	0.310059	1.85421	1.26576e-10	7.95228e-09	5.9679e-09	1292	tags=24%, list=11%, signal=22%	Zc3h12a/Ccl20/Ccl2/Cxcl10/Ccl12/Ccl7/Tlr2/Sod2/Ptger4/Selp/Il1b/Acp5/Myc/Cd274/Stat3/Cd40/Cxcl16/C3ar1/Sele/Dab2/Anxa1/Hif1a/Ccr1/Plet1/Adam8/Cfap69/Acvr1b/Thbs1/Csf1/Cxcl13/P2ry2/Bdkrb1/Ptgs2/Nfe2l2/Il34/Sphk1/Adam17/Egr1/Il1r1/Abcc1/Has2/Sema4a/Trem1/Hbegf/Ccl5/F3/Glipr2/Nr4a3/Pld1/Adora2b/Pawr/Hmox1/Stat5a/Ptprc/Smad3/Lbp/Cd47/Tirap/Xbp1/Cxcl17/C5ar1/Itgav/Pik3c2a/Arf6/Lpar1/Cyp1b1/Sema7a/Gcnt…
BP	GO:1903557	positive regulation of tumor necrosis factor superfamily cytokine production	85	0.550635	2.61221	1.34179e-10	8.35725e-09	6.27182e-09	1870	tags=49%, list=16%, signal=42%	Ccl2/Ccl4/Tlr2/Il6/Ccl3/Arid5a/Myd88/Stat3/Ripk2/Syk/Il33/Ifih1/Adam8/Thbs1/Mapkapk2/Clu/Ccr5/Cyba/Tnfrsf1a/Ptprc/Lbp/Tirap/Mmp8/Tlr3/Il23a/Fcgr3/Oas3/Fcer1g/Ifng/Tlr1/Il17f/Tlr4/Ptprj/Il12b/Ly96/Isl1/Tyrobp/Hspd1/Oas1e/Abcc8/Ncl/Tnfrsf8
BP	GO:0032760	positive regulation of tumor necrosis factor production	83	0.541088	2.56141	1.4366e-10	8.87131e-09	6.6576e-09	2137	tags=52%, list=19%, signal=42%	Ccl2/Ccl4/Tlr2/Il6/Ccl3/Arid5a/Myd88/Stat3/Ripk2/Syk/Il33/Ifih1/Thbs1/Mapkapk2/Clu/Ccr5/Cyba/Tnfrsf1a/Ptprc/Lbp/Tirap/Mmp8/Tlr3/Il23a/Fcgr3/Oas3/Fcer1g/Ifng/Tlr1/Tlr4/Ptprj/Il12b/Ly96/Isl1/Tyrobp/Hspd1/Oas1e/Abcc8/Ncl/Tnfrsf8/Lpl/Ccr2/Rasgrp1
BP	GO:0032651	regulation of interleukin-1 beta production	59	0.609748	2.70706	1.45671e-10	8.91927e-09	6.6936e-09	1415	tags=51%, list=12%, signal=45%	Tnfaip3/Zc3h12a/Tlr2/Il6/Ccl3/Arg2/Casp4/Acp5/Myd88/Stat3/Ripk2/Tnf/Aqp4/Nlrp3/Sphk1/Egr1/Mefv/Ccr5/Cd33/Smad3/Casp1/Gsdmd/Tlr6/Ifng/S1pr3/Sirpa/Serpinb1b/Tlr4/Isl1/Tyrobp
BP	GO:0032755	positive regulation of interleukin-6 production	83	0.540731	2.55972	1.48269e-10	9.00207e-09	6.75573e-09	1133	tags=41%, list=10%, signal=37%	Tlr2/Il6/Arid5a/Il1b/Myd88/Stat3/Ripk2/Tslp/Tnf/Il36g/Tnfsf9/Syk/Il33/Ifih1/Il17ra/Ccr5/Cyba/Adora2b/Mapk13/Lbp/Tirap/Xbp1/Mmp8/Tlr3/Traf6/Il1rap/Fcer1g/Tlr6/Ifng/Tlr7/Tlr1/Grk2/Il17f/Tlr4
BP	GO:0050670	regulation of lymphocyte proliferation	173	0.416704	2.20657	1.50987e-10	9.09066e-09	6.82221e-09	1502	tags=32%, list=13%, signal=29%	Il6/Arg2/Il1b/Myd88/Cd274/Pnp/Vcam1/Ripk2/Cd40/Tnfrsf1b/Tnfsf9/Syk/Icosl/Irf1/Slfn1/Anxa1/Fcgr2b/Sdc4/Cd86/Il20rb/Cd80/Ccl5/Ceacam1/Pawr/Stat5a/Ptprc/Tirap/Cdkn1a/Il23a/Traf6/Tnfrsf13b/Ifng/Cd209a/Il6st/Marchf7/Cebpb/Il27ra/Vsir/Ido1/Sftpd/Ripor2/Slc7a1/Bst1/Tlr4/Nckap1l/Tacr1/Crtam/Il12b/Rac2/Ada/Nck1/Itgal/Cd24a/Tyrobp/Tgfb1/Ikzf3
BP	GO:0032611	interleukin-1 beta production	64	0.59836	2.69358	1.53268e-10	9.13665e-09	6.85673e-09	1415	tags=48%, list=12%, signal=43%	Tnfaip3/Zc3h12a/Tlr2/Il6/Ccl3/Arg2/Casp4/Il1b/Acp5/Myd88/Stat3/Ripk2/Tnf/Aqp4/Nlrp3/Sphk1/Egr1/Mefv/Ccr5/Cd33/Smad3/Casp1/Gsdmd/Tlr6/Ifng/S1pr3/Sirpa/Serpinb1b/Tlr4/Isl1/Tyrobp
BP	GO:0006953	acute-phase response	33	0.737392	2.86504	1.5428e-10	9.13665e-09	6.85673e-09	924	tags=58%, list=8%, signal=53%	Saa3/Il6/Ptges/Il1b/Stat3/Tnf/Orm1/Serpina3n/Ptgs2/Plscr1/Ccl5/Itih4/Ccr5/Lbp/Hp/Saa2/Reg3g/Reg3a/Orm2
BP	GO:0032481	positive regulation of type I interferon production	42	0.686957	2.82074	1.68556e-10	9.90094e-09	7.4303e-09	1956	tags=67%, list=17%, signal=55%	Tlr2/Sting1/Myd88/Mmp12/Syk/Irf1/Tbk1/Ifih1/Irf7/Zc3hav1/Irf5/Dhx58/G3bp1/Tlr3/Tomm70a/Oas3/Tlr7/Flot1/Tlr4/Polr3d/Stat1/Trim15/Ddx3x/Hsp90aa1/Hspd1/Oas1e/Riok3/Dhx33
BP	GO:0002685	regulation of leukocyte migration	164	0.4341	2.29146	2.00328e-10	1.16723e-08	8.75968e-09	1292	tags=33%, list=11%, signal=30%	Ccl20/Ccl2/Cxcl10/Ccl12/Ccl7/Tlr2/Ptger4/Selp/Il1b/Myd88/C3ar1/Sele/St3gal4/Il33/Anxa1/Ccr1/Adam8/Thbs1/Csf1/Cxcl13/Bdkrb1/Il34/Adam17/Il1r1/Trem1/Ccl5/Pawr/Lbp/Cd47/Tirap/Stap1/Cxcl17/C5ar1/Aire/Il23a/Sell/Cxcr2/Pgf/Akirin1/Cx3cl1/Mmp9/Il27ra/Ripor2/Tnfrsf18/Apod/Bst1/Nckap1l/Tacr1/Ptprj/Ccl1/Rac2/Pla2g7/Ada/Tnfsf14
BP	GO:0032943	mononuclear cell proliferation	233	0.383793	2.14703	2.09133e-10	1.20879e-08	9.07152e-09	1560	tags=30%, list=14%, signal=26%	Ctps/Il6/Arg2/Il1b/Myd88/Cd274/Pnp/Vcam1/Ripk2/Cd40/Tnfrsf1b/Tnfsf9/Syk/Icosl/Gja1/Irf1/Tbk1/Slfn1/Anxa1/Fcgr2b/Prkcd/Sdc4/Ebi3/Csf1/Azi2/Cd86/Il20rb/Cd80/Ccl5/Ceacam1/Shb/Pawr/Stat5a/Ptprc/Tirap/Cdkn1a/Il23a/Traf6/Slc11a1/Tnfrsf13b/Ifng/Cd209a/Il6st/Marchf7/Cebpb/Il27ra/Vsir/Psmb10/Ido1/Sftpd/Ripor2/Slc7a1/Bst1/Tlr4/Nckap1l/Tacr1/Crtam/Il12b/Rac2/Ada/Nck1/Itgal/Cd24a/Tyrobp/Tgfb1/Elf4/Ikzf3/Hspd…
BP	GO:0002687	positive regulation of leukocyte migration	118	0.480785	2.45075	2.18112e-10	1.25068e-08	9.38592e-09	1292	tags=37%, list=11%, signal=33%	Ccl20/Ccl2/Cxcl10/Ccl12/Ccl7/Tlr2/Ptger4/Selp/Il1b/C3ar1/Sele/Ccr1/Adam8/Thbs1/Csf1/Cxcl13/Bdkrb1/Il34/Adam17/Il1r1/Trem1/Ccl5/Pawr/Lbp/Cd47/Tirap/Cxcl17/C5ar1/Il23a/Sell/Cxcr2/Pgf/Akirin1/Cx3cl1/Mmp9/Ripor2/Tnfrsf18/Nckap1l/Tacr1/Ptprj/Ccl1/Rac2/Pla2g7/Tnfsf14
BP	GO:0002706	regulation of lymphocyte mediated immunity	135	0.458426	2.36434	2.21784e-10	1.26172e-08	9.4688e-09	2413	tags=49%, list=21%, signal=39%	Il6/Muc4/Arid5a/Il1b/Pnp/Cd40/Tnfrsf1b/Tnf/Hpx/Fcgr2b/Nlrp3/Il20rb/Il1r1/Tap1/Ceacam1/Pvr/Stat5a/Ptprc/C3/Traf2/H2-Q10/Fcer2a/Il23a/Fcgr3/Rsad2/Traf6/Vav1/Fcer1g/Ifng/Thoc1/Il27ra/Vsir/Serpinb9b/Klrk1/Nckap1l/Crtam/Il12b/Parp3/Supt6/Tap2/Cd24a/Clec2d/Tgfb1/Cd160/Hspd1/H2-M3/Cd96/Cyrib/Ptpn6/Fcgr1/Lag3/Serpinb9/Cd46/Klrd1/H2-K1/Stat6/Slc22a13/Ccr2/Rasgrp1/Tnfsf4/Xcl1/Zp3/Il21/Was/H2-T24/Klrb1c
BP	GO:2000147	positive regulation of cell motility	460	0.310224	1.84593	2.2899e-10	1.29254e-08	9.70005e-09	1292	tags=24%, list=11%, signal=22%	Zc3h12a/Ccl20/Ccl2/Cxcl10/Ccl12/Ccl7/Tlr2/Sod2/Ptger4/Selp/Il1b/Acp5/Myc/Cd274/Stat3/Cd40/Cxcl16/C3ar1/Sele/Dab2/Anxa1/Hif1a/Ccr1/Plet1/Adam8/Cfap69/Acvr1b/Thbs1/Csf1/Cxcl13/P2ry2/Bdkrb1/Ptgs2/Nfe2l2/Il34/Sphk1/Adam17/Egr1/Il1r1/Abcc1/Has2/Sema4a/Trem1/Hbegf/Ccl5/F3/Glipr2/Nr4a3/Pld1/Adora2b/Pawr/Hmox1/Stat5a/Ptprc/Smad3/Lbp/Cd47/Tirap/Xbp1/Cxcl17/C5ar1/Itgav/Pik3c2a/Arf6/Lpar1/Cyp1b1/Sema7a/Gcnt…
BP	GO:0002285	lymphocyte activation involved in immune response	149	0.443323	2.30562	2.31218e-10	1.295e-08	9.71852e-09	1584	tags=34%, list=14%, signal=29%	Tnfaip3/Zc3h12a/Relb/Batf/Il6/Clec4e/Ptger4/Bcl3/Clec4d/Stat3/Ripk2/Cd40/St3gal1/Gadd45g/Icosl/Irf1/Nfkbid/Anxa1/Il4ra/Nlrp3/Fgl2/Sema4a/Shb/Dll1/Ptprc/Xbp1/Lcp1/Apbb1ip/Il23a/Pglyrp1/Slc11a1/Socs5/Fcer1g/Ifng/Thoc1/Il27ra/Irf8/Tlr4/Nckap1l/Il12b/Parp3/Ada/Supt6/Nbn/Ly9/Itgal/Tgfb1/Cd160/Hspd1/H2-M3
BP	GO:0032944	regulation of mononuclear cell proliferation	176	0.420959	2.22948	2.36757e-10	1.31582e-08	9.8748e-09	1502	tags=32%, list=13%, signal=29%	Il6/Arg2/Il1b/Myd88/Cd274/Pnp/Vcam1/Ripk2/Cd40/Tnfrsf1b/Tnfsf9/Syk/Icosl/Irf1/Slfn1/Anxa1/Fcgr2b/Sdc4/Csf1/Cd86/Il20rb/Cd80/Ccl5/Ceacam1/Pawr/Stat5a/Ptprc/Tirap/Cdkn1a/Il23a/Traf6/Tnfrsf13b/Ifng/Cd209a/Il6st/Marchf7/Cebpb/Il27ra/Vsir/Ido1/Sftpd/Ripor2/Slc7a1/Bst1/Tlr4/Nckap1l/Tacr1/Crtam/Il12b/Rac2/Ada/Nck1/Itgal/Cd24a/Tyrobp/Tgfb1/Ikzf3
BP	GO:0030098	lymphocyte differentiation	303	0.349889	2.00204	2.44001e-10	1.34573e-08	1.00992e-08	1522	tags=26%, list=13%, signal=23%	Tnfaip3/Cd83/Zc3h12a/Relb/Ptpn2/Batf/Il6/Clec4e/Ptger4/Bcl3/Il1b/Clec4d/Pnp/Stat3/Ripk2/St3gal1/Tnfsf9/Syk/Gadd45g/Irf1/Nfkbid/Anxa1/Il4ra/Adam8/Nlrp3/Fgl2/Adam17/Egr1/Sema4a/Shb/Dll1/Vnn1/Cyld/Stat5a/Ptprc/Rbpj/Dnajb9/Xbp1/Socs1/Aire/Lck/Dclre1c/Nfil3/Il23a/Rsad2/Pglyrp1/Vav1/Tcirg1/Socs5/Fcer1g/Ifng/Atp11c/Tox/Vsir/Mafb/Bak1/Cebpg/Irf8/Hectd1/Txk/Nckap1l/Tpd52/Ptprj/Crtam/Il12b/Ada/Ly6d/Cd3d/Ly…
BP	GO:0002253	activation of immune response	194	0.410468	2.22677	2.50272e-10	1.36986e-08	1.02803e-08	2124	tags=35%, list=19%, signal=29%	Zc3h12a/Ptpn2/Tlr2/Cfb/Sting1/Il1b/Bcl10/Ripk2/Syk/C3ar1/Icosl/Ffar2/Tbk1/Nfkbid/Ifi203/Fpr1/Clec4n/Trim30d/Trim30a/Zbp1/Plscr1/Trim12a/Shb/Nr4a3/Cyld/Pawr/Ptprc/Kcnn4/Cd47/Stap1/C3/Rela/C5ar1/Lck/Tomm70a/Traf6/Fcer1g/Trim12c/Ifng/Fyb/C1ra/Tec/Bcar1/Sh2b2/Txk/Tlr4/Klrk1/Nckap1l/Ptprj/Ada/Pspc1/Tyrobp/Masp2/Hsp90aa1/Cd160/Lax1/Ptpn6/Eif2b1/Matr3/Mbl1/Fpr-rs4/Eif2b4/Cd46/Klrd1/C1qbp/Sfpq/Pde4b/Itk
CC	GO:0030684	preribosome	49	0.646136	2.71961	2.86146e-10	1.55444e-08	1.16655e-08	2027	tags=63%, list=18%, signal=52%	Nop58/Heatr1/Rrs1/Tbl3/Eif6/Riok2/Mphosph10/Wdr74/Nip7/Wdr36/Rrp15/Noc4l/Ngdn/Ppan/Ftsj3/Fbl/Utp4/Mrto4/Mak16/Krr1/Utp11/Emg1/Fcf1/Wdr12/Utp23/Nop9/Bysl/Rrp7a/Rrp36/Riok3/Imp3
BP	GO:0002705	positive regulation of leukocyte mediated immunity	107	0.485902	2.41791	2.93985e-10	1.5851e-08	1.18956e-08	2413	tags=50%, list=21%, signal=40%	Ccl2/Cxcl1/Il6/Arid5a/Il1b/Pnp/Cd40/Tnf/Hpx/Nlrp3/Il1r1/Ddx21/Cd177/Pvr/Stat5a/Ptprc/Stap1/C3/Traf2/H2-Q10/Fcer2a/Il23a/Fcgr3/Rsad2/Traf6/Vav1/Fcer1g/Ifng/Klrk1/Crtam/Il12b/Tap2/Cd24a/Tyrobp/Tgfb1/Cd160/Hspd1/H2-M3/Cyrib/Itgb2/Fcgr1/Lag3/Klrd1/H2-K1/Stat6/Slc22a13/Rasgrp1/Tnfsf4/Xcl1/Zp3/Il21/Itgb2l/H2-T24/Klrb1c
BP	GO:0042113	B cell activation	201	0.391033	2.13083	2.99119e-10	1.60084e-08	1.20137e-08	2829	tags=44%, list=25%, signal=34%	Tnfaip3/Ptpn2/Batf/Ctps/Il6/Bcl3/Pnp/Cd40/St3gal1/Syk/Icosl/Samsn1/Fcgr2b/Prkcd/Cd86/Adam17/Tnip2/Shb/Dll1/Cyld/Pawr/Stat5a/Ptprc/Tirap/Rbpj/Dnajb9/Xbp1/Cdkn1a/Dclre1c/Tcirg1/Tnfrsf13b/Ifng/Atp11c/Thoc1/Il27ra/Bak1/Pik3cd/Cebpg/Irf8/Bst1/Tlr4/Skap2/Nckap1l/Tpd52/Ptprj/Parp3/Ada/Supt6/Nbn/Cd24a/Ikzf1/Tyrobp/Tgfb1/Ikzf3/Id2/Hspd1/Lax1/Ptpn6/Lgals8/Il2rg/Chrna7/Syvn1/Stat6/Ifna11/Igbp1b/Rasgrp1/Tnfs…
BP	GO:0032722	positive regulation of chemokine production	66	0.587739	2.67616	3.15902e-10	1.67823e-08	1.25945e-08	1133	tags=42%, list=10%, signal=38%	Tlr2/Il6/Il1b/Myd88/Ripk2/Tslp/Tnf/Syk/Ffar2/Il33/Il4ra/Mcoln2/P2ry2/Adam17/Egr1/Il17ra/Ccl5/Adora2b/Lbp/Tirap/Aire/Tlr3/Oas3/Ifng/Eif2ak2/Tlr7/Il17f/Tlr4
BP	GO:0030335	positive regulation of cell migration	444	0.308678	1.83141	3.27485e-10	1.72706e-08	1.2961e-08	1292	tags=24%, list=11%, signal=22%	Zc3h12a/Ccl20/Ccl2/Cxcl10/Ccl12/Ccl7/Tlr2/Sod2/Ptger4/Selp/Il1b/Acp5/Myc/Cd274/Stat3/Cd40/Cxcl16/C3ar1/Sele/Dab2/Anxa1/Hif1a/Ccr1/Plet1/Adam8/Acvr1b/Thbs1/Csf1/Cxcl13/P2ry2/Bdkrb1/Ptgs2/Nfe2l2/Il34/Sphk1/Adam17/Egr1/Il1r1/Abcc1/Has2/Sema4a/Trem1/Hbegf/Ccl5/F3/Glipr2/Nr4a3/Pld1/Adora2b/Pawr/Hmox1/Stat5a/Ptprc/Smad3/Lbp/Cd47/Tirap/Xbp1/Cxcl17/C5ar1/Itgav/Pik3c2a/Arf6/Lpar1/Cyp1b1/Sema7a/Gcnt2/Map2k…
BP	GO:0002821	positive regulation of adaptive immune response	91	0.518972	2.51122	4.08868e-10	2.14063e-08	1.60647e-08	2387	tags=49%, list=21%, signal=39%	Il6/Arid5a/Il1b/Cd274/Pnp/Ripk2/Cd40/Tnf/Hpx/Nfkbid/Clec4n/Nlrp3/Il1r1/Pvr/Ptprc/C3/Traf2/H2-Q10/Fcer2a/Il23a/Fcgr3/Rsad2/Traf6/Slc11a1/Fcer1g/Ifng/Il27ra/Il12b/Ada/Tap2/Cd24a/Tgfb1/Hspd1/H2-M3/Cyrib/Fcgr1/H2-K1/Stat6/Slc22a13/Ccr2/Tnfsf4/Xcl1/Zp3/H2-T24/Cd4
BP	GO:1902107	positive regulation of leukocyte differentiation	130	0.466299	2.39334	4.86831e-10	2.5124e-08	1.88546e-08	1522	tags=35%, list=13%, signal=31%	Cd83/Il6/Ccl3/Pnp/Ripk2/Tnf/Tnfsf9/Syk/Irf1/Nfkbid/Anxa1/Il4ra/Ccr1/Adam8/Csf1/Nlrp3/Il34/Trib1/Ccl5/Shb/Vnn1/Cyld/Stat5a/Ptprc/Xbp1/Socs1/Lck/Fos/Il23a/Traf6/Socs5/Ifng/Atp11c/Calca/Tox/Vsir/Dcstamp/Nckap1l/Il12b/Ada/Ikzf1/Tyrobp/Hcls1/Tgfb1/Id2/Hsp90aa1
BP	GO:1903708	positive regulation of hemopoiesis	130	0.466299	2.39334	4.86831e-10	2.5124e-08	1.88546e-08	1522	tags=35%, list=13%, signal=31%	Cd83/Il6/Ccl3/Pnp/Ripk2/Tnf/Tnfsf9/Syk/Irf1/Nfkbid/Anxa1/Il4ra/Ccr1/Adam8/Csf1/Nlrp3/Il34/Trib1/Ccl5/Shb/Vnn1/Cyld/Stat5a/Ptprc/Xbp1/Socs1/Lck/Fos/Il23a/Traf6/Socs5/Ifng/Atp11c/Calca/Tox/Vsir/Dcstamp/Nckap1l/Il12b/Ada/Ikzf1/Tyrobp/Hcls1/Tgfb1/Id2/Hsp90aa1
BP	GO:0002440	production of molecular mediator of immune response	178	0.405949	2.15027	5.77596e-10	2.95967e-08	2.22113e-08	1588	tags=30%, list=14%, signal=27%	Tnfaip3/Batf/Tlr2/Il6/Arid5a/Il1b/Irak3/Il13ra2/Cd40/Tnfrsf1b/Tnf/Hpx/Icosl/Ffar2/Il33/Il4ra/Lacc1/Fcgr2b/Cd86/Nlrp3/Fgl2/Il1r1/Ddx21/Trem1/Ceacam1/Nr4a3/Hmox1/Ptprc/Samhd1/Dnajb9/Xbp1/Traf2/Sema7a/Tlr3/Rsad2/Traf6/Tcirg1/Slc11a1/Fcer1g/Ifng/Thoc1/Il27ra/Vsir/Il17f/Tlr4/Il12b/Parp3/Supt6/Nbn/Tgfb1/Il31ra/Cd160/Hspd1/Cd96
BP	GO:0046631	alpha-beta T cell activation	135	0.451553	2.32889	5.95531e-10	3.03008e-08	2.27397e-08	1584	tags=35%, list=14%, signal=30%	Cd83/Zc3h12a/Relb/Batf/Il6/Ptger4/Arg2/Bcl3/Cd274/Pnp/Stat3/Ripk2/Syk/Gadd45g/Irf1/Nfkbid/Anxa1/Il4ra/Nlrp3/Cd80/Sema4a/Ceacam1/Shb/Ptprc/Socs1/Il23a/Rsad2/Tcirg1/Socs5/Ifng/Tox/Cebpb/Vsir/Adora2a/Txk/Nckap1l/Crtam/Il12b/Ada/Ly9/Cd24a/Ikzf1/Tgfb1/Elf4/Tnfsf8/Cd160/H2-M3
BP	GO:0002824	positive regulation of adaptive immune response based on somatic recombination of immune receptors built from immunoglobulin superfamily domains	86	0.528661	2.52135	7.24179e-10	3.65888e-08	2.74586e-08	2387	tags=52%, list=21%, signal=42%	Il6/Arid5a/Il1b/Cd274/Pnp/Ripk2/Cd40/Tnf/Hpx/Nfkbid/Clec4n/Nlrp3/Il1r1/Pvr/Ptprc/C3/Traf2/H2-Q10/Fcer2a/Il23a/Fcgr3/Rsad2/Traf6/Slc11a1/Fcer1g/Ifng/Il27ra/Il12b/Ada/Tap2/Cd24a/Tgfb1/Hspd1/H2-M3/Cyrib/Fcgr1/H2-K1/Stat6/Slc22a13/Ccr2/Tnfsf4/Xcl1/Zp3/H2-T24/Cd4
BP	GO:0048247	lymphocyte chemotaxis	42	0.672178	2.76006	7.32093e-10	3.67317e-08	2.75659e-08	1442	tags=57%, list=13%, signal=50%	Ccl20/Ccl2/Cxcl10/Ccl12/Ccl4/Ccl7/Ch25h/Ccl3/Ccl11/Ccl22/Ccl17/Ccl9/Cyp7b1/Cxcl16/Adam8/Cxcl13/Adam17/Ccl5/Saa2/Slc12a2/Cx3cl1/Ccl1/Tnfsf14/Oxsr1
BP	GO:0035710	CD4-positive, alpha-beta T cell activation	87	0.525106	2.5193	7.4763e-10	3.72526e-08	2.79568e-08	1531	tags=39%, list=13%, signal=34%	Cd83/Zc3h12a/Relb/Batf/Il6/Ptger4/Arg2/Bcl3/Cd274/Stat3/Ripk2/Gadd45g/Irf1/Nfkbid/Anxa1/Il4ra/Nlrp3/Sema4a/Ceacam1/Shb/Socs1/Il23a/Rsad2/Tcirg1/Socs5/Ifng/Tox/Cebpb/Vsir/Nckap1l/Il12b/Ly9/Tgfb1/Cd160
BP	GO:0048525	negative regulation of viral process	70	0.56034	2.56438	8.01469e-10	3.96617e-08	2.97647e-08	1388	tags=46%, list=12%, signal=40%	Oasl1/Ptx3/Tnf/Apobec3/Zfp36/Trim30d/Ifih1/Trim30a/Slpi/Trim21/Zc3hav1/Adar/Plscr1/Trim12a/Oasl2/Ifitm1/Ccl5/Oas3/Rsad2/Isg20/Rnasel/Trim12c/Oas1b/Eif2ak2/Trim26/Ifitm2/Ifitm3/Ltf/Nbn/Stat1/Trim15/Trim25
BP	GO:0051251	positive regulation of lymphocyte activation	206	0.394078	2.14736	8.26498e-10	4.06221e-08	3.04854e-08	1555	tags=31%, list=14%, signal=27%	Cd83/Ccl2/Il6/Il1b/Myd88/Cd274/Bcl10/Pnp/Vcam1/Ripk2/Cd40/Tnfsf9/Syk/Icosl/Irf1/Nfkbid/Anxa1/Il4ra/Adam8/Cd86/Nlrp3/Cd80/Tnip2/Ccl5/Ceacam1/Shb/Vnn1/Cyld/Stat5a/Ptprc/Cd47/Tirap/Xbp1/Socs1/Cdkn1a/Lyst/Lck/Il23a/Traf6/Socs5/Ifng/Il6st/Atp11c/Tox/Il27ra/Vsir/Sirpa/Slc7a1/Bst1/Tlr4/Nckap1l/Tacr1/Il12b/Ada/Nck1/Tnfsf14/Itgal/Cd24a/Ikzf1/Tyrobp/Tgfb1/Hsp90aa1/Cd160/Hspd1
MF	GO:0030545	signaling receptor regulator activity	369	0.321666	1.88406	1.04412e-09	5.09713e-08	3.82522e-08	1597	tags=23%, list=14%, signal=21%	Cxcl2/Cxcl5/Ccl20/Ccl2/Cxcl1/Cxcl10/Ccl12/Csf2/Ccl4/Saa3/Ccl7/Il6/Ccl3/Ccl11/Timp1/Ccl22/Nts/Ccl17/Ccl9/Il1b/Cxcl11/Cxcl9/Ly6i/Tslp/Tnf/Il36g/Tnfsf9/Cxcl16/Adm/Il33/Nampt/Ebi3/Csf1/Cxcl13/Il34/Sema4a/Hbegf/Ccl5/Inhba/Cxcl17/Sema7a/Ly6f/Sectm1a/Insl6/Il23a/Spp1/Artn/Pglyrp1/Pgf/Defb3/Ifng/Calca/Cx3cl1/Gdf15/Ly6a/Hamp/Sema4d/Fgf14/Cmtm2b/Ltb/Areg/Manf/Il17f/Sema6b/Sema4b/Ccl1/Il12b/Gdf3/Ly6g6g/Prl7…
BP	GO:0035456	response to interferon-beta	23	0.793015	2.76371	1.2213e-09	5.92206e-08	4.4443e-08	1782	tags=65%, list=16%, signal=55%	Ifit1/Ikbke/Sting1/Irgm1/Ifit3/Irf1/Ifi203/Gbp3/Ifitm1/Xaf1/Ifitm2/Ifitm3/Stat1/Oas1e/Ube2k
BP	GO:0051272	positive regulation of cellular component movement	474	0.302055	1.80145	1.24496e-09	5.99654e-08	4.50019e-08	1292	tags=24%, list=11%, signal=22%	Zc3h12a/Ccl20/Ccl2/Cxcl10/Ccl12/Ccl7/Tlr2/Sod2/Ptger4/Selp/Il1b/Acp5/Myc/Cd274/Stat3/Cd40/Cxcl16/C3ar1/Sele/Dab2/Anxa1/Hif1a/Ccr1/Plet1/Adam8/Cfap69/Acvr1b/Thbs1/Csf1/Cxcl13/P2ry2/Bdkrb1/Ptgs2/Nfe2l2/Il34/Sphk1/Adam17/Egr1/Il1r1/Abcc1/Has2/Sema4a/Trem1/Hbegf/Ccl5/F3/Glipr2/Nr4a3/Pld1/Adora2b/Pawr/Hmox1/Stat5a/Ptprc/Smad3/Lbp/Cd47/Tirap/Xbp1/Cxcl17/C5ar1/Itgav/Pik3c2a/Arf6/Lpar1/Cyp1b1/Sema7a/Gcnt…
BP	GO:0001909	leukocyte mediated cytotoxicity	95	0.503856	2.46044	1.41924e-09	6.79072e-08	5.09619e-08	2609	tags=54%, list=23%, signal=42%	Cxcl5/Ccl2/Cxcl1/Muc4/Myd88/Pnp/Ncf1/Ctsc/Tap1/Trem1/Ceacam1/Pvr/Stat5a/Ptprc/Stap1/H2-Q10/Lyst/Il23a/Fcgr3/Vav1/Serpinb9b/Gzmb/Cebpg/Klrk1/Nckap1l/Crtam/Il12b/Tap2/Tyrobp/Clec2d/Cd160/H2-M3/Cyrib/Ptpn6/Fcgr1/Lag3/Hprt/Serpinb9/Klrd1/H2-K1/Coro1a/Slc22a13/Rasgrp1/Il21/H2-T24/Klrb1c/Gzmm/Sh2d1a/Il18/Gfus/Il7r
BP	GO:0032609	interferon-gamma production	95	0.503336	2.4579	1.44392e-09	6.85241e-08	5.14249e-08	2549	tags=53%, list=22%, signal=41%	Zc3h12a/Arid5a/Bcl3/Il1b/Cd274/Ripk2/Tnf/Tnfsf9/Gadd45g/Il33/Azi2/Il20rb/Il1r1/Cd47/Tlr3/Ddit3/Il23a/Pglyrp1/Tcirg1/Slc11a1/Il27ra/Vsir/Tlr7/Cebpg/Irf8/Txk/Tlr4/Klrk1/Crtam/Il12b/Isl1/Cd160/Hspd1/H2-M3/Cd96/Cyrib/Il12rb2/C1qbp/Ccr2/Pde4b/Itk/Rasgrp1/Tnfsf4/Il36rn/Cd40lg/Zp3/Il21/Lgals7/Vtcn1/Il18
BP	GO:0031348	negative regulation of defense response	159	0.419024	2.19731	1.4511e-09	6.85241e-08	5.14249e-08	1940	tags=36%, list=17%, signal=30%	Tnfaip3/Ptpn2/Ptger4/Arg2/Socs3/Acp5/Irak3/Tnfrsf1b/Mmp12/Zfp36/Ccr1/Fcgr2b/Nfkb1/Smpdl3b/Trim21/Adar/Nlrp3/Fgl2/Il20rb/Rnf125/Tap1/Ceacam1/Mefv/Dhx58/Tnfrsf1a/Smad3/Samhd1/Cxcl17/Ier3/Mul1/Stat2/Trafd1/Oas3/Gpx2/Pglyrp1/Socs5/Cx3cl1/Hamp/Serpinb9b/Adora2a/Il12b/Ada/Dcst1/Tap2/Cd24a/Ppard/Psmb4/Isl1/Clec2d/Cd96/Siglece/Oas1e/Npy5r/Aoah/Chrna7/Riok3/Serpinb9
BP	GO:0002768	immune response-regulating cell surface receptor signaling pathway	141	0.435561	2.26111	1.9021e-09	8.9238e-08	6.69699e-08	1753	tags=33%, list=15%, signal=28%	Zc3h12a/Ptpn2/Tlr2/Clec4e/Clec4d/Bcl10/Ripk2/Cd40/Syk/C3ar1/Icosl/Ffar2/Nfkbid/Fpr1/Clec4n/Pigr/Plscr1/Shb/Nr4a3/Cyld/Pawr/Ptprc/Kcnn4/Cd47/Stap1/Rela/C5ar1/Lck/Traf6/Fcer1g/Ifng/Fyb/Tec/Bcar1/Sh2b2/Txk/Klrk1/Nckap1l/Ptprj/Ada/Tyrobp/Cd160/Lax1/Ptpn6/Eif2b1/Ms4a2
MF	GO:0048020	CCR chemokine receptor binding	36	0.693889	2.73016	1.96515e-09	9.16013e-08	6.87435e-08	2309	tags=69%, list=20%, signal=56%	Ccl20/Ccl2/Ccl12/Ccl4/Ccl7/Ccl3/Ccl11/Ccl22/Ccl17/Ccl9/Stat3/Ccrl2/Cxcl13/Ccl5/Jak1/Defb3/Cx3cl1/Ccl1/Defb1/Defb15/Defb6/Ccl24/Defb7/Nars/Xcl1
BP	GO:0042330	taxis	445	0.298567	1.76934	2.10885e-09	9.76695e-08	7.32975e-08	1292	tags=23%, list=11%, signal=22%	Cxcl2/Cxcl5/Ccl20/Ccl2/Cxcl1/Cxcl10/Ccl12/Ptpn2/Ccl4/Saa3/Ccl7/Ch25h/Ccl3/Ccl11/Ccl22/Ccl17/Ccl9/Egr2/Il1b/Cxcl11/Cxcl9/Vcam1/Cyp7b1/Cxadr/Cxcl16/Syk/C3ar1/Ffar2/Fpr1/Anxa1/Ccrl2/Ccr1/Adam8/Prkcd/Thbs1/Csf1/Cxcl13/Il34/Adam17/Il17ra/Abcc1/Sema4a/Trem1/Hbegf/Ccl5/Ccr5/Nr4a3/Smad3/Lbp/Tirap/Stap1/Nrp2/Cxcl17/S100a9/C5ar1/Itgav/Vasp/Lyst/Saa2/Lpar1/S100a8/Slc12a2/Sema7a/Il23a/Epha2/Spp1/Artn/Fcgr3/S…
BP	GO:0072676	lymphocyte migration	77	0.543021	2.54275	2.19683e-09	1.01096e-07	7.5869e-08	1442	tags=40%, list=13%, signal=35%	Ccl20/Ccl2/Cxcl10/Ccl12/Ccl4/Ccl7/Ch25h/Ccl3/Ccl11/Ccl22/Ccl17/Ccl9/Cyp7b1/Cxcl16/Adam8/Cxcl13/Adam17/Ccl5/Aire/Saa2/Slc12a2/Artn/Cx3cl1/Il27ra/Ripor2/Apod/Crtam/Ccl1/Tnfsf14/Itgal/Oxsr1
BP	GO:0007224	smoothened signaling pathway	112	-0.502445	-2.28314	2.26995e-09	1.038e-07	7.78981e-08	3210	tags=54%, list=28%, signal=39%	Evc2/Evc/Ift52/Ift172/Cfap410/Tctn1/Serpine2/Ift81/Ttbk2/Ext1/Gpc3/Map3k10/Wdpcp/Vcp/Tmem17/Fkbp8/Scube2/Foxa1/Gas8/Fbxl17/Hspb11/Tctn2/Actrt1/Gli3/Prrx1/Rora/Glis2/Kif3a/Wnt9a/Ssna1/Rab23/Foxf1/Mgrn1/Ift122/Arl3/Dlg5/Tulp3/Nsdhl/Wdr11/Ift27/Traf3ip1/Foxa2/Por/Cibar1/Ndst1/Fgfr2/Txndc15/Fgfr3/Gli2/Hes1/Boc/Ro60/Wdr19/Cc2d2a/Smo/Cdon/Ptch1/Shh/Hhip/Gas1
BP	GO:0042129	regulation of T cell proliferation	131	0.446184	2.29479	2.51456e-09	1.14262e-07	8.57499e-08	1380	tags=33%, list=12%, signal=29%	Il6/Arg2/Il1b/Cd274/Pnp/Vcam1/Ripk2/Tnfrsf1b/Tnfsf9/Syk/Icosl/Irf1/Slfn1/Anxa1/Sdc4/Cd86/Il20rb/Cd80/Ccl5/Ceacam1/Pawr/Stat5a/Ptprc/Il23a/Traf6/Ifng/Cd209a/Il6st/Marchf7/Cebpb/Il27ra/Vsir/Ido1/Sftpd/Ripor2/Slc7a1/Nckap1l/Crtam/Il12b/Rac2/Nck1/Itgal/Cd24a
MF	GO:0030546	signaling receptor activator activity	346	0.32261	1.87785	2.72216e-09	1.22922e-07	9.22489e-08	1597	tags=23%, list=14%, signal=21%	Cxcl2/Cxcl5/Ccl20/Ccl2/Cxcl1/Cxcl10/Ccl12/Csf2/Ccl4/Saa3/Ccl7/Il6/Ccl3/Ccl11/Timp1/Ccl22/Nts/Ccl17/Ccl9/Il1b/Cxcl11/Cxcl9/Tslp/Tnf/Il36g/Tnfsf9/Cxcl16/Adm/Il33/Nampt/Ebi3/Csf1/Cxcl13/Il34/Sema4a/Hbegf/Ccl5/Inhba/Cxcl17/Sema7a/Sectm1a/Insl6/Il23a/Spp1/Artn/Pglyrp1/Pgf/Defb3/Ifng/Calca/Cx3cl1/Gdf15/Hamp/Sema4d/Fgf14/Cmtm2b/Ltb/Areg/Manf/Il17f/Sema6b/Sema4b/Ccl1/Il12b/Gdf3/Prl7c1/Tnfsf14/Pmch/Tnfsf1…
BP	GO:0032613	interleukin-10 production	41	0.662888	2.7016	2.79919e-09	1.25616e-07	9.42702e-08	1555	tags=56%, list=14%, signal=49%	Cd83/Tlr2/Il6/Ptger4/Bcl3/Cd274/Stat3/Tslp/Syk/Fcgr2b/Prkcd/Il20rb/Dll1/Cd47/Mmp8/Il23a/Fcer1g/Vsir/Ido1/Tlr4/Il12b/Tyrobp/Hspd1
BP	GO:0060760	positive regulation of response to cytokine stimulus	37	0.68393	2.70695	3.24771e-09	1.44844e-07	1.087e-07	559	tags=51%, list=5%, signal=49%	Ikbke/Tlr2/Irgm1/Ripk2/Tslp/Mmp12/Parp9/Hpx/Tbk1/Hif1a/Ifih1/Zbp1/Irf7/Csf1/Adam17/Il1r1/Cd300lf/Casp1/Traf2
BP	GO:0032637	interleukin-8 production	61	0.583658	2.59692	3.41234e-09	1.5033e-07	1.12818e-07	1133	tags=44%, list=10%, signal=40%	Tlr2/Il6/Ptger4/Bcl3/Il1b/Myd88/Bcl10/Stat3/Tnf/Syk/Ffar2/Anxa1/Chil1/F3/Cd33/Ptprc/Lbp/Tirap/Rela/Tlr3/Ddit3/Tlr6/Calca/Tlr7/Tlr1/Il17f/Tlr4
BP	GO:0032677	regulation of interleukin-8 production	61	0.583658	2.59692	3.41234e-09	1.5033e-07	1.12818e-07	1133	tags=44%, list=10%, signal=40%	Tlr2/Il6/Ptger4/Bcl3/Il1b/Myd88/Bcl10/Stat3/Tnf/Syk/Ffar2/Anxa1/Chil1/F3/Cd33/Ptprc/Lbp/Tirap/Rela/Tlr3/Ddit3/Tlr6/Calca/Tlr7/Tlr1/Il17f/Tlr4
MF	GO:0048018	receptor ligand activity	342	0.324428	1.88307	4.09578e-09	1.79345e-07	1.34592e-07	1597	tags=23%, list=14%, signal=21%	Cxcl2/Cxcl5/Ccl20/Ccl2/Cxcl1/Cxcl10/Ccl12/Csf2/Ccl4/Saa3/Ccl7/Il6/Ccl3/Ccl11/Timp1/Ccl22/Nts/Ccl17/Ccl9/Il1b/Cxcl11/Cxcl9/Tslp/Tnf/Il36g/Tnfsf9/Cxcl16/Adm/Il33/Nampt/Ebi3/Csf1/Cxcl13/Il34/Sema4a/Hbegf/Ccl5/Inhba/Cxcl17/Sema7a/Sectm1a/Insl6/Il23a/Spp1/Artn/Pglyrp1/Pgf/Defb3/Ifng/Calca/Cx3cl1/Gdf15/Hamp/Sema4d/Fgf14/Cmtm2b/Ltb/Areg/Manf/Il17f/Sema6b/Sema4b/Ccl1/Il12b/Gdf3/Prl7c1/Tnfsf14/Pmch/Tnfsf1…
BP	GO:0006935	chemotaxis	442	0.300153	1.77429	4.41653e-09	1.92226e-07	1.44258e-07	1292	tags=24%, list=11%, signal=22%	Cxcl2/Cxcl5/Ccl20/Ccl2/Cxcl1/Cxcl10/Ccl12/Ptpn2/Ccl4/Saa3/Ccl7/Ch25h/Ccl3/Ccl11/Ccl22/Ccl17/Ccl9/Egr2/Il1b/Cxcl11/Cxcl9/Vcam1/Cyp7b1/Cxadr/Cxcl16/Syk/C3ar1/Ffar2/Fpr1/Anxa1/Ccrl2/Ccr1/Adam8/Prkcd/Thbs1/Csf1/Cxcl13/Il34/Adam17/Il17ra/Abcc1/Sema4a/Trem1/Hbegf/Ccl5/Ccr5/Nr4a3/Smad3/Lbp/Tirap/Stap1/Nrp2/Cxcl17/S100a9/C5ar1/Itgav/Vasp/Lyst/Saa2/Lpar1/S100a8/Slc12a2/Sema7a/Il23a/Epha2/Spp1/Artn/Fcgr3/S…
BP	GO:0042098	T cell proliferation	161	0.404597	2.12801	6.1368e-09	2.65499e-07	1.99248e-07	1495	tags=31%, list=13%, signal=27%	Ctps/Il6/Arg2/Il1b/Cd274/Pnp/Vcam1/Ripk2/Tnfrsf1b/Tnfsf9/Syk/Icosl/Gja1/Irf1/Slfn1/Anxa1/Sdc4/Ebi3/Cd86/Il20rb/Cd80/Ccl5/Ceacam1/Pawr/Stat5a/Ptprc/Il23a/Traf6/Slc11a1/Ifng/Cd209a/Il6st/Marchf7/Cebpb/Il27ra/Vsir/Psmb10/Ido1/Sftpd/Ripor2/Slc7a1/Nckap1l/Crtam/Il12b/Rac2/Nck1/Itgal/Cd24a/Tgfb1/Elf4
BP	GO:0030217	T cell differentiation	220	0.365963	2.02891	7.39121e-09	3.16355e-07	2.37413e-07	1522	tags=27%, list=13%, signal=24%	Cd83/Zc3h12a/Relb/Ptpn2/Batf/Il6/Clec4e/Ptger4/Bcl3/Il1b/Clec4d/Pnp/Stat3/Ripk2/Tnfsf9/Syk/Gadd45g/Irf1/Nfkbid/Anxa1/Il4ra/Adam8/Nlrp3/Fgl2/Adam17/Egr1/Sema4a/Shb/Vnn1/Cyld/Stat5a/Ptprc/Xbp1/Socs1/Aire/Lck/Il23a/Rsad2/Vav1/Tcirg1/Socs5/Fcer1g/Ifng/Tox/Vsir/Mafb/Txk/Nckap1l/Crtam/Il12b/Ada/Cd3d/Ly9/Ikzf1/Cd3g/Tgfb1/Tnfsf8/Ccr9/Hsp90aa1
BP	GO:0050866	negative regulation of cell activation	153	0.413309	2.15831	7.39986e-09	3.16355e-07	2.37413e-07	1855	tags=35%, list=16%, signal=30%	Tnfaip3/Zc3h12a/Ptpn2/Arg2/Gclc/Cd274/Il13ra2/Irf1/Nfkbid/Slfn1/Anxa1/Il4ra/Samsn1/Fcgr2b/Prkcd/Sdc4/Cd86/Fgl2/Il20rb/Fgg/Cd80/Ceacam1/Cd300lf/Cyld/Pawr/Hmox1/Socs1/Pglyrp1/Socs5/Tnfrsf13b/Marchf7/Cx3cl1/Thoc1/Fgr/Cebpb/Vsir/Ido1/Adora2a/Sftpd/Ripor2/Nckap1l/Crtam/Parp3/Cd24a/Tyrobp/Tgfb1/Id2/Lax1/Ptpn6/Tspan32/Fgl1/Lag3/Pdgfra/Socs6
BP	GO:0042832	defense response to protozoan	25	0.744282	2.69657	8.30301e-09	3.52878e-07	2.64822e-07	1738	tags=64%, list=15%, signal=54%	Batf/Il6/Bcl3/Myd88/Cd40/Il4ra/Gbp7/Gbp3/Batf2/Lyst/Slc11a1/Ifng/Irf8/Il12b/Gbp4/Tspan32
BP	GO:0045582	positive regulation of T cell differentiation	75	0.524473	2.43338	9.11005e-09	3.84913e-07	2.88864e-07	2161	tags=47%, list=19%, signal=38%	Cd83/Il6/Pnp/Ripk2/Tnfsf9/Syk/Irf1/Nfkbid/Anxa1/Il4ra/Adam8/Nlrp3/Shb/Vnn1/Cyld/Stat5a/Ptprc/Xbp1/Socs1/Lck/Il23a/Socs5/Ifng/Vsir/Nckap1l/Ada/Ikzf1/Tgfb1/Hsp90aa1/Il2rg/Cd46/Ccr2/Ap3b1/Rasgrp1/Tnfsf4
BP	GO:0051092	positive regulation of NF-kappaB transcription factor activity	105	0.461452	2.29894	9.94498e-09	4.17747e-07	3.13504e-07	2365	tags=48%, list=21%, signal=38%	Tlr2/Il1b/Myd88/Irak3/Bcl10/Stat3/Ripk2/Cd40/Tnf/Trim30d/Trim30a/Adam8/Trim21/Nlrp3/Sphk1/Trim12a/Clu/Tirap/Rela/Traf2/Irak2/Tlr3/Psma6/Ikbkb/Traf6/Il1rap/Trim12c/Tlr6/Cx3cl1/Eif2ak2/Cflar/Flot1/Tlr4/Ltf/Trim15/Trim25/Tgfb1/Ripk4/Itgb2/Prdx3/Tnfrsf8/Crhr2/Dhx33/Traf1/Trim8/Grem1/Cd40lg/Card14/Prkcb/Itgb2l
BP	GO:0001562	response to protozoan	28	0.727289	2.72669	1.00666e-08	4.20411e-07	3.15503e-07	1738	tags=61%, list=15%, signal=52%	Batf/Il6/Bcl3/Myd88/Cd40/Il4ra/Gbp7/Gbp3/Batf2/Ier3/Lyst/Slc11a1/Ifng/Irf8/Il12b/Gbp4/Tspan32
BP	GO:0042116	macrophage activation	73	0.52596	2.40913	1.02156e-08	4.24184e-07	3.18335e-07	1133	tags=38%, list=10%, signal=35%	Csf2/Tlr2/Slc7a2/Tnf/Syk/Il33/Ifngr2/Nampt/Il4ra/Thbs1/Ctsc/Ifi35/Sphk1/Clu/Tnip2/Lbp/Stap1/Casp1/C5ar1/Mmp8/Tlr3/Slc11a1/Tlr6/Ifng/Cx3cl1/Hamp/Tlr1/Tlr4
BP	GO:0002695	negative regulation of leukocyte activation	136	0.426085	2.19982	1.06099e-08	4.38039e-07	3.28733e-07	1855	tags=37%, list=16%, signal=31%	Tnfaip3/Zc3h12a/Ptpn2/Arg2/Cd274/Il13ra2/Irf1/Nfkbid/Slfn1/Anxa1/Il4ra/Samsn1/Fcgr2b/Sdc4/Cd86/Fgl2/Il20rb/Cd80/Ceacam1/Cd300lf/Cyld/Pawr/Hmox1/Socs1/Pglyrp1/Socs5/Tnfrsf13b/Marchf7/Cx3cl1/Thoc1/Fgr/Cebpb/Vsir/Ido1/Adora2a/Sftpd/Ripor2/Nckap1l/Crtam/Parp3/Cd24a/Tyrobp/Tgfb1/Id2/Lax1/Ptpn6/Tspan32/Fgl1/Lag3/Socs6
BP	GO:0043367	CD4-positive, alpha-beta T cell differentiation	70	0.535493	2.45067	1.09474e-08	4.49403e-07	3.37261e-07	1488	tags=39%, list=13%, signal=34%	Cd83/Zc3h12a/Relb/Batf/Il6/Ptger4/Bcl3/Stat3/Ripk2/Gadd45g/Irf1/Nfkbid/Anxa1/Il4ra/Nlrp3/Sema4a/Shb/Socs1/Il23a/Rsad2/Socs5/Ifng/Tox/Nckap1l/Il12b/Ly9/Tgfb1
BP	GO:0071396	cellular response to lipid	361	0.31392	1.82744	1.12579e-08	4.59538e-07	3.44867e-07	1408	tags=24%, list=12%, signal=22%	Tnfaip3/Cxcl2/Cxcl5/Zc3h12a/Ccl2/Cxcl1/Cxcl10/Ccl12/Il6/Gch1/Pim1/Arid5a/Irgm1/Litaf/Il1b/Nfkbia/Cxcl11/Myd88/Cxcl9/Cd274/Bcl10/Ripk2/Tnfrsf1b/Cyp7b1/Tnf/Il36g/Cxcl16/Syk/Ffar2/Zfp36/Dab2/Anxa1/Trim30d/Trim30a/Cmpk2/Nfkb1/Cxcl13/Daxx/Cd86/Nlrp3/Nfkbib/Cd80/Trib1/Plscr1/Trim12a/Clu/Tnip2/Ccl5/Lbp/Inhba/Stap1/Casp1/Dgat2/Xbp1/Rela/Ankrd1/Cftr/Lpar1/Irak2/Spp1/Traf6/Trim12c/Cry1/Ifng/H2az1/Cx3cl1/Ce…
BP	GO:0032653	regulation of interleukin-10 production	39	0.65811	2.64489	1.21678e-08	4.9389e-07	3.70647e-07	1555	tags=56%, list=14%, signal=49%	Cd83/Tlr2/Il6/Ptger4/Bcl3/Cd274/Stat3/Tslp/Syk/Fcgr2b/Il20rb/Dll1/Cd47/Mmp8/Il23a/Fcer1g/Vsir/Ido1/Tlr4/Il12b/Tyrobp/Hspd1
BP	GO:0016064	immunoglobulin mediated immune response	105	0.45947	2.28906	1.26829e-08	5.11923e-07	3.8418e-07	2987	tags=48%, list=26%, signal=35%	Batf/Bcl3/Myd88/Bcl10/Il13ra2/Cd40/Tnf/Hpx/Icosl/Il4ra/Fcgr2b/Irf7/Prkcd/Fgl2/Ptprc/C3/Fcer2a/Fcgr3/Tcirg1/Fcer1g/Ifng/Thoc1/Il27ra/C1ra/Parp3/Supt6/Nbn/Masp2/Tgfb1/Hspd1/Ptpn6/Fcgr1/Mbl1/Cd46/Stat6/C1qbp/Tnfsf4/Cd40lg/Xcl1/Zp3/C1qb/Ung/Aicda/C4bp/H2-Ab1/Slc15a4/Bcl6/Cfi/H2-Eb1/Crlf2
BP	GO:0032615	interleukin-12 production	51	0.603165	2.57608	1.36043e-08	5.46062e-07	4.098e-07	1555	tags=53%, list=14%, signal=46%	Tlr2/Rel/Acp5/Irak3/Cd40/Tnfsf9/Syk/Irf1/Nfkb1/Prkcd/Thbs1/Mefv/Cd47/Tirap/Rela/Tlr3/Il23a/Traf6/Tlr6/Ifng/Ido1/Ltb/Irf8/Tlr4/Il12b/Isl1/Hspd1
BP	GO:0002700	regulation of production of molecular mediator of immune response	129	0.434453	2.2318	1.45367e-08	5.79636e-07	4.34997e-07	1305	tags=31%, list=11%, signal=28%	Tnfaip3/Tlr2/Il6/Arid5a/Il1b/Irak3/Il13ra2/Cd40/Tnfrsf1b/Tnf/Hpx/Ffar2/Il33/Il4ra/Lacc1/Fcgr2b/Cd86/Nlrp3/Il1r1/Ddx21/Ceacam1/Nr4a3/Hmox1/Ptprc/Dnajb9/Xbp1/Traf2/Sema7a/Tlr3/Rsad2/Traf6/Fcer1g/Ifng/Thoc1/Il27ra/Vsir/Il17f/Tlr4/Parp3/Supt6
BP	GO:0043068	positive regulation of programmed cell death	492	0.283865	1.69859	1.46012e-08	5.79636e-07	4.34997e-07	1555	tags=25%, list=14%, signal=22%	Zc3h12a/Ccl2/Cxcl1/Ccl12/Ptpn2/Sod2/Il6/Ccl3/Btg1/Il1b/Myc/Cd274/Bcl10/Ifit2/Ripk2/Cd40/Tnfrsf1b/Tnf/Syk/Gadd45g/Adm/Nfkbid/Gadd45b/Anxa1/Eif2s1/Hif1a/Pmaip1/Zbp1/Adam8/Prkcd/Rassf6/Thbs1/Ctsc/Daxx/Ptgs2/Adam17/Tnfrsf12a/Irf5/Egr1/Plscr1/B4galt1/Clu/Slc9a3r1/Trem1/Ccl5/Ceacam1/Nr4a3/Tnfrsf1a/Sav1/Cyld/Pawr/Hmox1/Gadd45a/Ptprc/Inhba/Casp1/Phlda1/Xbp1/S100a9/Traf2/Ankrd1/Plagl2/Hip1r/Cdkn1a/Eef1e1/…
BP	GO:0051250	negative regulation of lymphocyte activation	119	0.441914	2.24876	1.47373e-08	5.81841e-07	4.36651e-07	1855	tags=38%, list=16%, signal=32%	Tnfaip3/Zc3h12a/Ptpn2/Arg2/Cd274/Irf1/Nfkbid/Slfn1/Anxa1/Il4ra/Samsn1/Fcgr2b/Sdc4/Cd86/Fgl2/Il20rb/Cd80/Ceacam1/Cyld/Pawr/Socs1/Pglyrp1/Socs5/Tnfrsf13b/Marchf7/Thoc1/Fgr/Cebpb/Vsir/Ido1/Adora2a/Sftpd/Ripor2/Nckap1l/Crtam/Parp3/Cd24a/Tyrobp/Tgfb1/Id2/Lax1/Ptpn6/Fgl1/Lag3/Socs6
BP	GO:0032946	positive regulation of mononuclear cell proliferation	104	0.466634	2.32739	1.60321e-08	6.29522e-07	4.72434e-07	1380	tags=35%, list=12%, signal=31%	Il6/Il1b/Myd88/Cd274/Pnp/Vcam1/Ripk2/Cd40/Tnfsf9/Syk/Icosl/Anxa1/Csf1/Cd86/Cd80/Ccl5/Ceacam1/Stat5a/Ptprc/Tirap/Cdkn1a/Il23a/Traf6/Ifng/Il6st/Il27ra/Slc7a1/Bst1/Tlr4/Nckap1l/Tacr1/Il12b/Ada/Nck1/Itgal/Cd24a
BP	GO:0062207	regulation of pattern recognition receptor signaling pathway	75	0.517694	2.40193	1.65663e-08	6.4698e-07	4.85536e-07	1416	tags=40%, list=12%, signal=35%	Tnfaip3/Oasl1/Tlr2/Irak3/Slc15a3/Irf1/Trim30a/Irf7/Smpdl3b/Zc3hav1/Ifi35/Rnf125/Dhx58/Cyba/Cd300lf/Pik3ap1/Lbp/Tirap/Tasl/Arf6/Tlr3/Rsad2/Tlr6/Tlr1/Flot1/Tlr4/Ltf/Trim15/Ddx3x/Bpifb1
BP	GO:0002708	positive regulation of lymphocyte mediated immunity	91	0.482114	2.33286	1.78463e-08	6.88313e-07	5.16554e-07	2549	tags=53%, list=22%, signal=41%	Il6/Arid5a/Il1b/Pnp/Cd40/Tnf/Hpx/Nlrp3/Il1r1/Pvr/Stat5a/Ptprc/C3/Traf2/H2-Q10/Fcer2a/Il23a/Fcgr3/Rsad2/Traf6/Vav1/Fcer1g/Ifng/Klrk1/Crtam/Il12b/Tap2/Cd24a/Tgfb1/Cd160/Hspd1/H2-M3/Cyrib/Fcgr1/Lag3/Klrd1/H2-K1/Stat6/Slc22a13/Rasgrp1/Tnfsf4/Xcl1/Zp3/Il21/H2-T24/Klrb1c/Sh2d1a/Il18
BP	GO:0042088	T-helper 1 type immune response	40	0.653108	2.6539	1.78736e-08	6.88313e-07	5.16554e-07	907	tags=45%, list=8%, signal=42%	Relb/Arid5a/Bcl3/Il1b/Ripk2/Gadd45g/Irf1/Il33/Anxa1/Il4ra/Il1r1/Sema4a/Il18bp/Il23a/Traf6/Slc11a1/Socs5/Il27ra
BP	GO:0002292	T cell differentiation involved in immune response	61	0.56598	2.51826	1.79104e-08	6.88313e-07	5.16554e-07	844	tags=38%, list=7%, signal=35%	Zc3h12a/Relb/Batf/Il6/Clec4e/Ptger4/Bcl3/Clec4d/Stat3/Ripk2/Gadd45g/Irf1/Nfkbid/Anxa1/Il4ra/Nlrp3/Fgl2/Sema4a/Shb/Il23a/Socs5/Fcer1g/Ifng
CC	GO:0005743	mitochondrial inner membrane	323	-0.367796	-1.88948	1.80278e-08	6.89157e-07	5.17188e-07	3912	tags=52%, list=34%, signal=35%	Uqcr11/Tomm40/Ndufa5/Gpx4/Ndufc2/Tufm/Ucp3/Ndufa1/Slc25a20/Snca/Timm13/Atp5g1/Ndufa4/Sqor/Slc25a4/Cox8a/Coq7/Bdh1/Prodh/Ndufb9/Ucp2/Dhfr/Dnajc19/Uqcc1/Ndufa10/Ndufs7/Ndufaf6/Ndufb5/Atp5h/Ndufv1/Uqcrb/Atp5o/Abcb8/Cox11/Abcb10/Smpd5/Cnp/Pam16/Tamm41/Ndufb11/Slc25a45/Fahd1/Mtg2/Sdhb/Letmd1/Mpc2/Uqcrc1/Slc27a1/Ndufv2/Slc25a12/Cox4i2/Dhodh/Sdhd/Sfxn4/Dnajc30/Spg7/Hsd17b10/Vdac3/Atp5j2/Uqcrc2/Ndufa7/Sl…
BP	GO:0002286	T cell activation involved in immune response	83	0.497059	2.35299	2.04586e-08	7.77964e-07	5.83834e-07	1584	tags=39%, list=14%, signal=33%	Zc3h12a/Relb/Batf/Il6/Clec4e/Ptger4/Bcl3/Clec4d/Stat3/Ripk2/Gadd45g/Irf1/Nfkbid/Anxa1/Il4ra/Nlrp3/Fgl2/Sema4a/Shb/Lcp1/Apbb1ip/Il23a/Slc11a1/Socs5/Fcer1g/Ifng/Nckap1l/Il12b/Ly9/Itgal/Tgfb1/H2-M3
BP	GO:0045071	negative regulation of viral genome replication	36	0.66487	2.61598	2.46026e-08	9.30647e-07	6.98417e-07	1237	tags=56%, list=11%, signal=50%	Oasl1/Tnf/Apobec3/Ifih1/Slpi/Zc3hav1/Adar/Plscr1/Oasl2/Ifitm1/Ccl5/Oas3/Rsad2/Isg20/Rnasel/Oas1b/Eif2ak2/Ifitm2/Ifitm3/Ltf
BP	GO:0007259	receptor signaling pathway via JAK-STAT	117	0.441075	2.24759	2.61511e-08	9.84071e-07	7.38511e-07	1439	tags=32%, list=13%, signal=29%	Cxcl5/Ptpn2/Csf2/Il6/Ptger4/Bcl3/Socs3/Stat3/Cd40/Tslp/Parp9/Hpx/Irf1/Il10rb/Ccl5/Tnfrsf1a/Stat5a/Gadd45a/Ptprc/Ggnbp2/Socs1/Lck/Cyp1b1/Stat2/Jak1/Il23a/Pwp1/Socs5/Ifng/Il6st/Hamp/Tnfrsf18/Il12b/Prl7c1/Stat1/Il10ra/Isl1/Hcls1
BP	GO:0044403	biological process involved in symbiotic interaction	162	0.394916	2.07288	2.64341e-08	9.89569e-07	7.42636e-07	2024	tags=35%, list=18%, signal=29%	Cxcl5/Zc3h12a/Cxcl1/Ccl12/Ptx3/Irgm1/Myd88/Trim30d/Trim30a/Ncf1/Trim21/Gbp7/Chmp4b/Ace2/Trim12a/Gbp3/Ifitm1/Trem1/Ccl5/Ceacam1/Itgav/Sap30/Vamp8/Ctsb/Reg3g/Gpx2/Pglyrp1/Trim12c/Ifng/Thoc1/Chmp4c/Vps37b/Sftpd/Trim26/Ifitm2/Slc3a2/Ifitm3/Grk2/Ltf/Snw1/Spint1/Nbn/Trim15/Trim25/Chd1/Hspd1/Avpr1b/Siglec1/Mbl1/Ctdp1/Ist1/Vapa/Hyal2/Alyref/Zfp639/Trim8
BP	GO:0032649	regulation of interferon-gamma production	86	0.497484	2.37266	2.6643e-08	9.92247e-07	7.44646e-07	2352	tags=50%, list=21%, signal=40%	Zc3h12a/Arid5a/Bcl3/Il1b/Cd274/Ripk2/Tnf/Tnfsf9/Il33/Il20rb/Il1r1/Cd47/Tlr3/Ddit3/Il23a/Pglyrp1/Slc11a1/Il27ra/Vsir/Tlr7/Cebpg/Irf8/Txk/Tlr4/Klrk1/Crtam/Il12b/Isl1/Cd160/Hspd1/H2-M3/Cd96/Cyrib/Il12rb2/C1qbp/Ccr2/Pde4b/Rasgrp1/Tnfsf4/Il36rn/Cd40lg/Zp3/Il21
BP	GO:0002548	monocyte chemotaxis	41	0.635896	2.5916	2.97974e-08	1.10403e-06	8.28536e-07	1269	tags=46%, list=11%, signal=41%	Ccl20/Ccl2/Cxcl10/Ccl12/Ccl4/Ccl7/Ccl3/Ccl11/Ccl22/Ccl17/Ccl9/Anxa1/Ccr1/Ccl5/Cxcl17/Calca/Cx3cl1/Ccl1/Pla2g7
BP	GO:0019724	B cell mediated immunity	106	0.458614	2.28298	3.18096e-08	1.17257e-06	8.79974e-07	2987	tags=47%, list=26%, signal=35%	Batf/Bcl3/Myd88/Bcl10/Il13ra2/Cd40/Tnf/Hpx/Icosl/Il4ra/Fcgr2b/Irf7/Prkcd/Fgl2/Ptprc/C3/Fcer2a/Fcgr3/Tcirg1/Fcer1g/Ifng/Thoc1/Il27ra/C1ra/Parp3/Supt6/Nbn/Masp2/Tgfb1/Hspd1/Ptpn6/Fcgr1/Mbl1/Cd46/Stat6/C1qbp/Tnfsf4/Cd40lg/Xcl1/Zp3/C1qb/Ung/Aicda/C4bp/H2-Ab1/Slc15a4/Bcl6/Cfi/H2-Eb1/Crlf2
CC	GO:0019866	organelle inner membrane	356	-0.352529	-1.83589	3.99579e-08	1.46546e-06	1.09978e-06	3912	tags=50%, list=34%, signal=34%	Tomm40/Ndufa5/Gpx4/Ndufc2/Tufm/Ucp3/Mfsd10/Ndufa1/Slc25a20/Snca/Tmpo/Timm13/Atp5g1/Ndufa4/Sqor/Slc25a4/Cox8a/Coq7/Bdh1/Prodh/Ndufb9/Ucp2/Dhfr/Dnajc19/Uqcc1/Ndufa10/Ndufs7/Ndufaf6/Ndufb5/Atp5h/Ndufv1/Uqcrb/Atp5o/Abcb8/Cox11/Abcb10/Smpd5/Cnp/Pam16/Tamm41/Ndufb11/Slc25a45/Fahd1/Mtg2/Sdhb/Letmd1/Mpc2/Uqcrc1/Slc27a1/Tmem43/Ndufv2/Slc25a12/Kcnh1/Dpy19l1/Cox4i2/Dhodh/Sdhd/Sfxn4/Dnajc30/Tm7sf2/Spg7/Hsd17…
BP	GO:0001961	positive regulation of cytokine-mediated signaling pathway	33	0.678363	2.63569	4.04151e-08	1.47474e-06	1.10674e-06	559	tags=52%, list=5%, signal=49%	Ikbke/Irgm1/Ripk2/Tslp/Mmp12/Parp9/Hpx/Tbk1/Hif1a/Zbp1/Irf7/Csf1/Adam17/Il1r1/Cd300lf/Casp1/Traf2
BP	GO:0002755	MyD88-dependent toll-like receptor signaling pathway	16	0.828921	2.64266	4.10139e-08	1.48907e-06	1.11749e-06	1555	tags=81%, list=14%, signal=70%	Tlr2/Myd88/Irak3/Irf1/Irf7/Cd300lf/Irak2/Reg3g/Tlr6/Tlr7/Tlr1/Tlr4/Hspd1
BP	GO:0050671	positive regulation of lymphocyte proliferation	103	0.45868	2.28193	4.46508e-08	1.61301e-06	1.21051e-06	1380	tags=34%, list=12%, signal=30%	Il6/Il1b/Myd88/Cd274/Pnp/Vcam1/Ripk2/Cd40/Tnfsf9/Syk/Icosl/Anxa1/Cd86/Cd80/Ccl5/Ceacam1/Stat5a/Ptprc/Tirap/Cdkn1a/Il23a/Traf6/Ifng/Il6st/Il27ra/Slc7a1/Bst1/Tlr4/Nckap1l/Tacr1/Il12b/Ada/Nck1/Itgal/Cd24a
BP	GO:0031663	lipopolysaccharide-mediated signaling pathway	45	0.613675	2.53972	4.65784e-08	1.67427e-06	1.25648e-06	1488	tags=53%, list=13%, signal=47%	Tnfaip3/Ccl2/Ccl12/Il1b/Nfkbia/Myd88/Bcl10/Ripk2/Tnf/Trim30d/Trim30a/Trib1/Trim12a/Ccl5/Lbp/Irak2/Traf6/Trim12c/Cx3cl1/Tlr4/Ly96/Ltf/Stat1/Tgfb1
BP	GO:0032655	regulation of interleukin-12 production	49	0.59693	2.5125	5.26342e-08	1.88258e-06	1.41281e-06	1555	tags=53%, list=14%, signal=46%	Tlr2/Rel/Acp5/Irak3/Cd40/Tnfsf9/Syk/Irf1/Nfkb1/Thbs1/Mefv/Cd47/Tirap/Rela/Tlr3/Il23a/Traf6/Tlr6/Ifng/Ido1/Ltb/Irf8/Tlr4/Il12b/Isl1/Hspd1
BP	GO:0097696	receptor signaling pathway via STAT	123	0.433077	2.21188	5.34493e-08	1.90232e-06	1.42762e-06	1644	tags=33%, list=14%, signal=29%	Cxcl5/Ptpn2/Csf2/Il6/Ptger4/Bcl3/Socs3/Stat3/Cd40/Tslp/Parp9/Hpx/Irf1/Il10rb/Ccl5/Tnfrsf1a/Stat5a/Gadd45a/Ptprc/Ggnbp2/Socs1/Lck/Cyp1b1/Stat2/Jak1/Il23a/Pwp1/Socs5/Ifng/Il6st/Hamp/Tnfrsf18/Il12b/Prl7c1/Stat1/Il10ra/Isl1/Hcls1/Tgfb1/Cdk5r1/Stat4
BP	GO:0002532	production of molecular mediator involved in inflammatory response	60	0.551126	2.44778	5.39109e-08	1.90935e-06	1.4329e-06	1133	tags=42%, list=10%, signal=38%	Zc3h12a/Il6/Slc7a2/Myd88/Stat3/Tnf/Syk/Il1r2/Hif1a/Il4ra/Ncf1/Adam17/Il17ra/Mefv/Snap23/Lbp/Seh1l/Vamp8/Fcer1g/Tlr6/Ido1/Sirpa/Apod/Il17f/Tlr4
BP	GO:0032757	positive regulation of interleukin-8 production	46	0.619247	2.57926	5.4613e-08	1.92478e-06	1.44448e-06	1133	tags=46%, list=10%, signal=41%	Tlr2/Il6/Ptger4/Il1b/Myd88/Bcl10/Stat3/Tnf/Syk/Ffar2/Chil1/F3/Lbp/Tirap/Rela/Tlr3/Ddit3/Calca/Tlr7/Tlr1/Tlr4
CC	GO:0005740	mitochondrial envelope	483	-0.324195	-1.72573	5.86048e-08	2.05544e-06	1.54253e-06	3912	tags=49%, list=34%, signal=34%	Tomm40/Ndufa5/Gpx4/Foxo3/Ndufc2/Tufm/Ucp3/Ndufa1/Slc25a20/4930550C14Rik/Snca/Timm13/Asl/Atp5g1/Ndufa4/Sqor/Armcx6/Acadl/Slc25a4/Cox8a/Cfl1/Coq7/Bdh1/Nrgn/Prodh/Ndufb9/Ucp2/Dhfr/Dnajc19/Uqcc1/Ndufa10/Ndufs7/Ndufaf6/Ndufb5/Atp5h/Ndufv1/Uqcrb/Atp5o/Clpb/Abcb8/Cox11/Abcb10/Smpd5/H2-Ke6/Cnp/Pam16/Tamm41/Ndufb11/Slc25a45/Fahd1/Mtg2/Sdhb/Letmd1/Mpc2/Uqcrc1/Slc27a1/Ndufv2/Slc25a12/Acads/Bnip3l/Cox4i2/Dho…
MF	GO:0004896	cytokine receptor activity	71	0.521555	2.39025	5.92032e-08	2.06639e-06	1.55075e-06	1968	tags=48%, list=17%, signal=40%	Osmr/Csf2rb/Csf2rb2/Il13ra2/Il1r2/Ifngr2/Il10rb/Il4ra/Ccrl2/Ccr1/Ebi3/Il20rb/Il1r1/Il17ra/Ccr5/F3/Cxcr2/Il1rap/Ackr3/Il6st/Il27ra/Cxcr6/Il12b/Ccr4/Il21r/Il10ra/Il3ra/Gpr35/Ccr9/Il31ra/Il2rg/Il2rb/Il12rb2/Ccr8
BP	GO:0043122	regulation of I-kappaB kinase/NF-kappaB signaling	134	0.418472	2.15486	6.82599e-08	2.37105e-06	1.77939e-06	1462	tags=31%, list=13%, signal=27%	Tnfaip3/Zc3h12a/Tifa/Il1b/Myd88/Clec4d/Bcl10/Ripk2/Cd40/Tnf/Nfkbid/Clec4n/Trim30d/Trim30a/Tank/Trim21/Zc3hav1/Nfkbib/Trim12a/Ddx21/Tnip2/Tirap/Casp1/Rela/Traf2/Tlr3/Traf3/Ikbkb/Traf6/Trim12c/Pim2/Tlr6/Cx3cl1/Otud7a/Tlr4/Ltf/Optn/Stat1/Trim25/Tnfsf10/Fasl
BP	GO:0046632	alpha-beta T cell differentiation	98	0.463082	2.29021	6.94307e-08	2.40018e-06	1.80125e-06	1497	tags=34%, list=13%, signal=30%	Cd83/Zc3h12a/Relb/Batf/Il6/Ptger4/Bcl3/Pnp/Stat3/Ripk2/Syk/Gadd45g/Irf1/Nfkbid/Anxa1/Il4ra/Nlrp3/Sema4a/Shb/Socs1/Il23a/Rsad2/Socs5/Ifng/Tox/Txk/Nckap1l/Il12b/Ada/Ly9/Ikzf1/Tgfb1/Tnfsf8
BP	GO:0002757	immune response-activating signal transduction	136	0.410678	2.12027	7.09137e-08	2.43977e-06	1.83096e-06	1276	tags=27%, list=11%, signal=24%	Zc3h12a/Ptpn2/Tlr2/Bcl10/Ripk2/Syk/C3ar1/Icosl/Ffar2/Nfkbid/Fpr1/Clec4n/Plscr1/Shb/Nr4a3/Cyld/Pawr/Ptprc/Kcnn4/Cd47/Stap1/Rela/C5ar1/Lck/Traf6/Fcer1g/Ifng/Fyb/Tec/Bcar1/Sh2b2/Txk/Tlr4/Klrk1/Nckap1l/Ptprj/Ada
BP	GO:0051345	positive regulation of hydrolase activity	387	0.29781	1.74397	8.0018e-08	2.73995e-06	2.05624e-06	1462	tags=24%, list=13%, signal=21%	Ccl20/Ccl2/Ccl12/Ccl4/Ccl7/Ccl3/Ccl11/Ccl22/Plek/Ccl17/Ccl9/Myc/Bcl10/Eif5/Stat3/Ripk2/Cd40/Tnf/Syk/Sele/Slc11a2/Pmaip1/Ppp1r14d/Rabgap1l/Prkcd/Tank/Rgs16/Cxcl13/Zc3hav1/Cd86/Nlrp3/Rgs1/Psme2/Ccl5/Mefv/F3/Xdh/Cd33/Ppp1r15b/Pawr/Ptprc/Smad3/Tbc1d14/Casp1/Gpr65/Atp1b3/S100a9/Hip1r/Lpar1/S100a8/Lck/Map2k1/Mul1/Zc3h15/Ift57/Epha2/Snx18/Rhoc/Vav1/Tor1aip1/Ifng/Cx3cl1/Pip5k1a/Vsir/Gna13/Sema4d/Prss22/B…
BP	GO:0045785	positive regulation of cell adhesion	342	0.305481	1.77309	8.44176e-08	2.87697e-06	2.15906e-06	1555	tags=26%, list=14%, signal=23%	Cd83/Ccl2/Il6/Ptger4/Selp/Il1b/Cd274/Bcl10/Pnp/Vcam1/Ripk2/Tnf/Tnfsf9/Syk/Icosl/Irf1/Sele/St3gal4/Nfkbid/Dab2/Anxa1/Il4ra/Adam8/Sdc4/Thbs1/Csf1/Cxcl13/Cd86/Nlrp3/Fgg/Cd80/Has2/Trem1/Ccl5/Ceacam1/Ccr5/Shb/Nr4a3/Vnn1/Cyld/Pawr/Stat5a/Ptprc/Smad3/Cd47/Xbp1/Rela/Itgav/Socs1/Saa2/Lck/Gcnt2/Apbb1ip/Jak1/Il23a/Spp1/Traf6/Vav1/Socs5/Tgm2/Ifng/Il6st/Calca/Cx3cl1/Ptpn23/Il27ra/Vsir/Sirpa/Tnfrsf18/Pdpn/S100…
BP	GO:0070665	positive regulation of leukocyte proliferation	114	0.442384	2.24834	9.80314e-08	3.32524e-06	2.49548e-06	1380	tags=32%, list=12%, signal=29%	Il6/Il1b/Myd88/Cd274/Pnp/Vcam1/Ripk2/Cd40/Tnfsf9/Syk/Icosl/Anxa1/Csf1/Cd86/Il34/Cd80/Ccl5/Ceacam1/Stat5a/Ptprc/Tirap/Cdkn1a/Il23a/Traf6/Ifng/Il6st/Il27ra/Slc7a1/Bst1/Tlr4/Nckap1l/Tacr1/Il12b/Ada/Nck1/Itgal/Cd24a
BP	GO:0031341	regulation of cell killing	76	0.491715	2.29218	9.86187e-08	3.32953e-06	2.4987e-06	2413	tags=50%, list=21%, signal=40%	Cxcl5/Ccl2/Cxcl1/Muc4/Pnp/Syk/Tap1/Ceacam1/Pvr/Stat5a/Ptprc/Stap1/H2-Q10/Fcer2a/Il23a/Vav1/Ifng/Serpinb9b/Klrk1/Nckap1l/Crtam/Il12b/Oga/Tap2/Tyrobp/Clec2d/Cd160/H2-M3/Cyrib/Lag3/Serpinb9/Klrd1/H2-K1/Slc22a13/Rasgrp1/Il21/H2-T24/Klrb1c
BP	GO:0032608	interferon-beta production	41	0.619704	2.52561	1.04048e-07	3.48033e-06	2.61186e-06	1681	tags=56%, list=15%, signal=48%	Relb/Tlr2/Sting1/Rel/Irf1/Tbk1/Ifih1/Irf7/Zc3hav1/Dhx58/Tirap/Tlr3/Traf3/Tomm70a/Oas3/Tlr7/Sirpa/Flot1/Tlr4/Polr3d/Ddx3x/Hsp90aa1/Oas1e
BP	GO:0032648	regulation of interferon-beta production	41	0.619704	2.52561	1.04048e-07	3.48033e-06	2.61186e-06	1681	tags=56%, list=15%, signal=48%	Relb/Tlr2/Sting1/Rel/Irf1/Tbk1/Ifih1/Irf7/Zc3hav1/Dhx58/Tirap/Tlr3/Traf3/Tomm70a/Oas3/Tlr7/Sirpa/Flot1/Tlr4/Polr3d/Ddx3x/Hsp90aa1/Oas1e
BP	GO:0002377	immunoglobulin production	99	0.451082	2.22903	1.15426e-07	3.84311e-06	2.88412e-06	2987	tags=48%, list=26%, signal=36%	Tnfaip3/Batf/Il6/Il13ra2/Cd40/Tnf/Hpx/Icosl/Il33/Il4ra/Fcgr2b/Cd86/Fgl2/Ceacam1/Ptprc/Samhd1/Dnajb9/Xbp1/Traf2/Traf6/Tcirg1/Ifng/Thoc1/Il27ra/Parp3/Supt6/Nbn/Tgfb1/Hspd1/Lax1/Stat6/Tnfsf4/Cd40lg/Xcl1/Il21/Ung/Tnfrsf4/Aicda/Il7r/Polm/Zpbp2/H2-Ab1/Slc15a4/Bcl6/Polb/Tlr9/H2-Eb1/Crlf2
BP	GO:0032102	negative regulation of response to external stimulus	276	0.327385	1.85234	1.1931e-07	3.95418e-06	2.96747e-06	1453	tags=25%, list=13%, signal=22%	Tnfaip3/Ccl2/Ccl12/Ptpn2/Ptger4/Arg2/Socs3/Acp5/Irak3/Tnfrsf1b/Tnf/Mmp12/Gja1/Zfp36/Ccr1/Fcgr2b/Nfkb1/Prkcd/Thbs1/Smpdl3b/Trim21/Cxcl13/Adar/Nlrp3/Fgl2/Il20rb/Fgg/Trib1/Rnf125/Tap1/Sema4a/Ceacam1/Mefv/Dhx58/Tnfrsf1a/Smad3/Samhd1/Stap1/Cxcl17/Ier3/Slc12a2/Sema7a/Mul1/Stat2/Trafd1/Oas3/Gpx2/Pglyrp1/Socs5/Cx3cl1/Hamp/Sema4d/Serpinb9b/Adora2a/Sema6b/Plau/Sema4b/Il12b/Ltf/Ada/Dcst1/Tap2/Cd24a/Ppard/Ps…
BP	GO:0043065	positive regulation of apoptotic process	481	0.277039	1.66055	1.23613e-07	4.07811e-06	3.06048e-06	1555	tags=24%, list=14%, signal=22%	Zc3h12a/Ccl2/Ccl12/Ptpn2/Sod2/Il6/Ccl3/Btg1/Il1b/Myc/Cd274/Bcl10/Ifit2/Ripk2/Cd40/Tnfrsf1b/Tnf/Gadd45g/Adm/Nfkbid/Gadd45b/Anxa1/Eif2s1/Hif1a/Pmaip1/Zbp1/Adam8/Prkcd/Rassf6/Thbs1/Ctsc/Daxx/Ptgs2/Adam17/Tnfrsf12a/Irf5/Egr1/Plscr1/B4galt1/Clu/Slc9a3r1/Trem1/Ccl5/Ceacam1/Nr4a3/Tnfrsf1a/Sav1/Cyld/Pawr/Hmox1/Gadd45a/Ptprc/Inhba/Casp1/Phlda1/Xbp1/S100a9/Traf2/Ankrd1/Plagl2/Hip1r/Eef1e1/Lpar1/S100a8/Lck/…
BP	GO:0032623	interleukin-2 production	53	0.564081	2.43111	1.24318e-07	4.08271e-06	3.06393e-06	1132	tags=38%, list=10%, signal=34%	Tnfaip3/Cd83/Il1b/Pnp/Ripk2/Zfp36/Anxa1/Il20rb/Ceacam1/Pawr/Stat5a/Ptprc/Traf2/Traf6/Il1rap/Slc11a1/Fcer1g/Sftpd/Homer2/Il17f
BP	GO:0007507	heart development	475	-0.320626	-1.70316	1.36794e-07	4.4721e-06	3.35615e-06	3826	tags=45%, list=34%, signal=31%	Dync2h1/Prox1/Mapk1/Rtn4/Col3a1/Plxna4/Odad4/Setd2/Angpt1/Slc25a4/Cdk20/Vegfa/Zdhhc16/Sox4/Rbp4/Ift20/Plxnd1/Ctnnb1/Itga4/Fgfrl1/Zfpm1/Hdac2/Vangl2/Fkbp1a/Actc1/Ccn4/Camk2d/Atg5/Ilk/Map2k5/Prdm1/Dhx36/Ap2b1/Casp8/Ccm2l/Pak1/Dicer1/Kcnq1/Mdm2/Ndufv2/Pkd2/Ift52/Tbx6/Arid2/Prkar1a/Ift172/Casp3/Nos3/Tbx20/Lrp1/Irx3/Gaa/Aldh1a2/Cdk1/Tbx18/Acadm/Map2k2/Arid1a/Ccm2/Ripply3/Dctn5/Mef2a/Nfatc3/Ext1/Eln/Ap…
BP	GO:0042102	positive regulation of T cell proliferation	76	0.487424	2.27217	1.60156e-07	5.21227e-06	3.91163e-06	1380	tags=36%, list=12%, signal=31%	Il6/Il1b/Cd274/Pnp/Vcam1/Ripk2/Tnfsf9/Syk/Icosl/Anxa1/Cd86/Cd80/Ccl5/Ceacam1/Stat5a/Ptprc/Il23a/Traf6/Ifng/Il6st/Il27ra/Slc7a1/Nckap1l/Il12b/Nck1/Itgal/Cd24a
BP	GO:1902105	regulation of leukocyte differentiation	230	0.335667	1.87042	1.66996e-07	5.41052e-06	4.0604e-06	1522	tags=26%, list=13%, signal=23%	Cd83/Zc3h12a/Ptpn2/Il6/Ccl3/Myc/Pnp/Ripk2/Tnf/Tnfsf9/Syk/Irf1/Nfkbid/Anxa1/Il4ra/Ccr1/Adam8/Csf1/Nlrp3/Fgl2/Il34/Trib1/Ccl5/Ceacam1/Shb/Vnn1/Cyld/Stat5a/Ptprc/Xbp1/Socs1/Lck/Fos/Il23a/Pglyrp1/Traf6/Socs5/Ifng/Atp11c/Calca/Tox/Cebpb/Vsir/Mafb/Dcstamp/Nckap1l/Crtam/Il12b/Ada/Tmem176b/Cd24a/Cul4a/Ikzf1/Tyrobp/Hcls1/Clec2d/Tgfb1/Ikzf3/Id2/Hsp90aa1
BP	GO:0043123	positive regulation of I-kappaB kinase/NF-kappaB signaling	89	0.468978	2.25886	1.70622e-07	5.50332e-06	4.13005e-06	1462	tags=36%, list=13%, signal=32%	Tifa/Il1b/Myd88/Clec4d/Bcl10/Ripk2/Cd40/Tnf/Clec4n/Trim30d/Trim30a/Trim21/Zc3hav1/Trim12a/Ddx21/Tnip2/Tirap/Casp1/Rela/Traf2/Tlr3/Ikbkb/Traf6/Trim12c/Pim2/Tlr6/Cx3cl1/Tlr4/Ltf/Trim25/Tnfsf10/Fasl
BP	GO:0002673	regulation of acute inflammatory response	37	0.639136	2.52966	1.72652e-07	5.54406e-06	4.16062e-06	985	tags=43%, list=9%, signal=40%	Il6/Ptges/Il1b/Tnf/Ffar2/Fcgr2b/Adam8/Ptgs2/Nlrp3/Il20rb/Ccl5/Ccr5/C3/Fcgr3/Fcer1g/Pik3cg
BP	GO:0046635	positive regulation of alpha-beta T cell activation	59	0.53241	2.3637	1.96253e-07	6.27402e-06	4.70843e-06	1531	tags=41%, list=13%, signal=35%	Cd83/Il6/Pnp/Ripk2/Syk/Irf1/Nfkbid/Anxa1/Il4ra/Nlrp3/Cd80/Ceacam1/Shb/Ptprc/Socs1/Il23a/Socs5/Ifng/Nckap1l/Il12b/Ada/Cd24a/Ikzf1/Cd160
BP	GO:0035458	cellular response to interferon-beta	19	0.775161	2.59229	2.1072e-07	6.70684e-06	5.03325e-06	1782	tags=58%, list=16%, signal=49%	Ifit1/Sting1/Irgm1/Ifit3/Irf1/Ifi203/Gbp3/Ifitm2/Stat1/Oas1e/Ube2k
BP	GO:0062208	positive regulation of pattern recognition receptor signaling pathway	34	0.643635	2.53396	2.45541e-07	7.78085e-06	5.83925e-06	1561	tags=59%, list=14%, signal=51%	Oasl1/Tlr2/Slc15a3/Zc3hav1/Ifi35/Dhx58/Cyba/Pik3ap1/Lbp/Tirap/Tasl/Tlr3/Rsad2/Tlr1/Flot1/Tlr4/Ltf/Trim15/Ddx3x/Wdfy1
BP	GO:0002429	immune response-activating cell surface receptor signaling pathway	135	0.405919	2.09354	2.50026e-07	7.88836e-06	5.91994e-06	1276	tags=27%, list=11%, signal=24%	Zc3h12a/Ptpn2/Tlr2/Bcl10/Ripk2/Syk/C3ar1/Icosl/Ffar2/Nfkbid/Fpr1/Clec4n/Plscr1/Shb/Nr4a3/Cyld/Pawr/Ptprc/Kcnn4/Cd47/Stap1/Rela/C5ar1/Lck/Traf6/Fcer1g/Ifng/Fyb/Tec/Bcar1/Sh2b2/Txk/Klrk1/Nckap1l/Ptprj/Ada
BP	GO:0032660	regulation of interleukin-17 production	29	0.680696	2.55548	2.51438e-07	7.89845e-06	5.9275e-06	1488	tags=59%, list=13%, signal=51%	Tlr2/Il6/Arg2/Arid5a/Myd88/Sphk1/Ddit3/Il23a/Ifng/Il27ra/Vsir/Tlr4/Nckap1l/Ccl1/Il12b/Ly9/Tgfb1
BP	GO:0098586	cellular response to virus	55	0.540743	2.35534	2.56363e-07	8.01827e-06	6.01743e-06	1522	tags=42%, list=13%, signal=36%	Zc3h12a/Ikbke/Oasl1/Il6/Irgm1/Mmp12/Hif1a/Ifih1/Nfkb1/Zc3hav1/Adar/Rnf125/Dhx58/Smad3/Tlr3/Tomm70a/Oas3/Tlr7/Gsdme/Trim15/Ddx3x/Tgfb1/Hsp90aa1
BP	GO:0032728	positive regulation of interferon-beta production	28	0.680423	2.55098	2.81848e-07	8.77737e-06	6.5871e-06	1905	tags=68%, list=17%, signal=57%	Tlr2/Sting1/Irf1/Tbk1/Ifih1/Irf7/Zc3hav1/Dhx58/Tlr3/Tomm70a/Oas3/Tlr7/Flot1/Tlr4/Polr3d/Ddx3x/Hsp90aa1/Oas1e/Riok3
BP	GO:0046634	regulation of alpha-beta T cell activation	83	0.471398	2.23151	2.84023e-07	8.80715e-06	6.60945e-06	1531	tags=37%, list=13%, signal=33%	Cd83/Zc3h12a/Il6/Arg2/Cd274/Pnp/Ripk2/Syk/Irf1/Nfkbid/Anxa1/Il4ra/Nlrp3/Cd80/Ceacam1/Shb/Ptprc/Socs1/Il23a/Socs5/Ifng/Vsir/Adora2a/Nckap1l/Crtam/Il12b/Ada/Cd24a/Ikzf1/Tgfb1/Cd160
BP	GO:0016032	viral process	226	0.340235	1.89118	2.85252e-07	8.80746e-06	6.60968e-06	1400	tags=26%, list=12%, signal=23%	Zc3h12a/Ccl12/Oasl1/Ptx3/Vcam1/Tnf/Apobec3/Zfp36/Trim30d/Ifih1/Trim30a/Denr/Zbp1/Etf1/Slpi/Trim21/Zc3hav1/Adar/Chmp4b/Ace2/Plscr1/Trim12a/Oasl2/Ifitm1/Ccl5/Ceacam1/Itgav/Vamp8/Ctsb/Oas3/Rsad2/Mst1r/Isg20/Rnasel/Trim12c/Oas1b/Ifng/Eif2ak2/Eif3a/Chmp4c/Vps37b/Bak1/Trim26/Ifitm2/Slc3a2/Ifitm3/Grk2/Ltf/Ppie/Snw1/Spint1/Ssb/Nbn/Stat1/Trim15/Trim25/Cul4a/Ddx3x
BP	GO:0048193	Golgi vesicle transport	196	-0.39409	-1.93599	2.88003e-07	8.85456e-06	6.64503e-06	2949	tags=42%, list=26%, signal=32%	Pitpnb/Bcap31/Cln3/Cyth3/Gosr1/Rab13/Copz2/Rp2/Exoc2/Vcp/Vamp2/Cog1/Scyl1/Ccdc22/Ehd3/Yif1a/Nsf/Spast/Cope/Stx17/Pef1/Commd1/Cog4/Prkci/Tmem115/Slc10a7/Erp29/Eps15/Vti1a/Trappc2/Kdelr3/Lmf1/Macf1/Sec16b/Ykt6/Lman1/Gcc2/Sptbn1/Cep19/Dnajc28/Lamp1/Plcb3/Pgap1/Llgl1/Yif1b/Plpp3/0610009B22Rik/Sec23a/Rab31/Copz1/Yipf4/Exoc4/Nbea/Kif16b/Copa/Rab33b/Arl3/Klhl20/Atp9a/Kdelr1/Insig1/Copg2/Vps35l/Sec24d/Co…
BP	GO:0002456	T cell mediated immunity	90	0.457081	2.2038	2.8975e-07	8.87051e-06	6.65701e-06	2609	tags=54%, list=23%, signal=42%	Il6/Muc4/Arid5a/Il1b/Pnp/Tnfrsf1b/Ctsc/Nlrp3/Il20rb/Il1r1/Pvr/Ptprc/Traf2/Aire/H2-Q10/Lyst/Il23a/Rsad2/Traf6/Slc11a1/Vsir/Serpinb9b/Gzmb/Nckap1l/Il12b/Tap2/Cd24a/Il31ra/Hspd1/H2-M3/Cyrib/Hprt/Serpinb9/Treml4/Cd46/Klrd1/H2-K1/Slc22a13/Ccr2/Tnfsf4/Xcl1/Zp3/Was/H2-T24/Gzmm/Il18/Cd8a/Gfus/Il7r
BP	GO:0002294	CD4-positive, alpha-beta T cell differentiation involved in immune response	53	0.551365	2.37631	3.06074e-07	9.33075e-06	7.00239e-06	844	tags=36%, list=7%, signal=33%	Zc3h12a/Relb/Batf/Il6/Ptger4/Bcl3/Stat3/Ripk2/Gadd45g/Irf1/Nfkbid/Anxa1/Il4ra/Nlrp3/Sema4a/Shb/Il23a/Socs5/Ifng
BP	GO:0050691	regulation of defense response to virus by host	25	0.699307	2.53363	3.19911e-07	9.71157e-06	7.28819e-06	1522	tags=56%, list=13%, signal=49%	Zc3h12a/Sting1/Il1b/Mmp12/Parp9/Zc3hav1/Ccl5/Mul1/Tomm70a/Il23a/Ifng/Il12b/Stat1/Hsp90aa1
BP	GO:0045824	negative regulation of innate immune response	51	0.567877	2.42537	3.33908e-07	1.00941e-05	7.57525e-06	1681	tags=43%, list=15%, signal=37%	Tnfaip3/Ptpn2/Irak3/Mmp12/Ccr1/Smpdl3b/Trim21/Adar/Tap1/Ceacam1/Dhx58/Samhd1/Mul1/Stat2/Trafd1/Oas3/Serpinb9b/Dcst1/Tap2/Clec2d/Cd96/Oas1e
BP	GO:0002293	alpha-beta T cell differentiation involved in immune response	54	0.546124	2.36563	3.38426e-07	1.0188e-05	7.64576e-06	844	tags=35%, list=7%, signal=33%	Zc3h12a/Relb/Batf/Il6/Ptger4/Bcl3/Stat3/Ripk2/Gadd45g/Irf1/Nfkbid/Anxa1/Il4ra/Nlrp3/Sema4a/Shb/Il23a/Socs5/Ifng
BP	GO:0002287	alpha-beta T cell activation involved in immune response	55	0.537164	2.33975	3.56719e-07	1.06942e-05	8.02559e-06	844	tags=35%, list=7%, signal=32%	Zc3h12a/Relb/Batf/Il6/Ptger4/Bcl3/Stat3/Ripk2/Gadd45g/Irf1/Nfkbid/Anxa1/Il4ra/Nlrp3/Sema4a/Shb/Il23a/Socs5/Ifng
MF	GO:0038187	pattern recognition receptor activity	18	0.778187	2.58315	3.58318e-07	1.06977e-05	8.02826e-06	1234	tags=67%, list=11%, signal=60%	Tlr2/Clec4e/Clec4d/Clec4n/Trim30d/Trim30a/Trim12a/Pglyrp1/Trim12c/Tlr7/Tlr4/Ly96
BP	GO:0007260	tyrosine phosphorylation of STAT protein	49	0.570695	2.40208	3.73552e-07	1.11066e-05	8.33514e-06	1439	tags=47%, list=13%, signal=41%	Ptpn2/Csf2/Il6/Ptger4/Socs3/Cd40/Tslp/Parp9/Hpx/Irf1/Ccl5/Tnfrsf1a/Ggnbp2/Socs1/Lck/Jak1/Il23a/Ifng/Il6st/Tnfrsf18/Il12b/Isl1/Hcls1
BP	GO:0032735	positive regulation of interleukin-12 production	35	0.637955	2.52577	4.0553e-07	1.2008e-05	9.01157e-06	1555	tags=57%, list=14%, signal=50%	Tlr2/Rel/Cd40/Tnfsf9/Syk/Irf1/Tirap/Rela/Tlr3/Il23a/Traf6/Tlr6/Ifng/Ido1/Ltb/Irf8/Tlr4/Il12b/Isl1/Hspd1
BP	GO:0000470	maturation of LSU-rRNA	19	0.766331	2.56276	4.13128e-07	1.21831e-05	9.14296e-06	1892	tags=74%, list=17%, signal=62%	Gtpbp4/Nop2/Eif6/Nifk/Rrp15/Nhp2/Rpf2/Ftsj3/Mrpl1/Rpl7l1/Mak16/Wdr12/Ddx18/Znhit6
BP	GO:0045621	positive regulation of lymphocyte differentiation	85	0.476775	2.26182	4.2129e-07	1.23733e-05	9.28569e-06	1522	tags=36%, list=13%, signal=32%	Cd83/Il6/Pnp/Ripk2/Tnfsf9/Syk/Irf1/Nfkbid/Anxa1/Il4ra/Adam8/Nlrp3/Shb/Vnn1/Cyld/Stat5a/Ptprc/Xbp1/Socs1/Lck/Il23a/Socs5/Ifng/Atp11c/Tox/Vsir/Nckap1l/Ada/Ikzf1/Tgfb1/Hsp90aa1
BP	GO:0072593	reactive oxygen species metabolic process	176	0.366215	1.93955	4.36276e-07	1.27615e-05	9.57707e-06	1555	tags=31%, list=14%, signal=27%	Zc3h12a/Cxcl1/Birc3/Sod2/Ptger4/Gch1/Arg2/Noxo1/Acp5/Birc2/Txnrd1/Stat3/Tnf/Syk/Hif1a/Pmaip1/Hk2/Trim30a/Ncf1/Prkcd/Nrros/Thbs1/Nfe2l2/Eif6/Cyba/Cd177/Xdh/Gadd45a/Cybb/Mmp8/Cdkn1a/Ier3/Cyp1b1/Ncf4/Mmp3/Vav1/Tlr6/Rfk/Tpo/Cflar/Brca1/Aatf/Tlr4/Plin5/Hbb-bh1/Plau/Cyct/Prdx5/Ncf2/Tyrobp/Ccn1/Tgfb1/Hdac4/Hspd1
BP	GO:0042093	T-helper cell differentiation	52	0.548543	2.34547	4.39296e-07	1.2798e-05	9.60447e-06	782	tags=35%, list=7%, signal=32%	Zc3h12a/Relb/Batf/Il6/Ptger4/Bcl3/Stat3/Ripk2/Gadd45g/Irf1/Nfkbid/Anxa1/Il4ra/Nlrp3/Sema4a/Shb/Il23a/Socs5
BP	GO:0042509	regulation of tyrosine phosphorylation of STAT protein	47	0.565887	2.37475	4.73092e-07	1.37273e-05	1.03018e-05	1439	tags=47%, list=13%, signal=41%	Ptpn2/Csf2/Il6/Ptger4/Socs3/Cd40/Tslp/Parp9/Hpx/Irf1/Ccl5/Tnfrsf1a/Ggnbp2/Socs1/Lck/Il23a/Ifng/Il6st/Tnfrsf18/Il12b/Isl1/Hcls1
BP	GO:0050829	defense response to Gram-negative bacterium	57	0.53815	2.36513	4.8427e-07	1.39954e-05	1.05031e-05	2625	tags=54%, list=23%, signal=42%	Cxcl5/Irgm1/Tslp/Adm/Trem1/Lbp/Casp1/Gsdmd/Il23a/Reg3g/Slc11a1/Pfpl/Hamp/Il17f/Tlr4/Il12b/Ltf/Mpeg1/Defb1/Optn/Tfeb/Hamp2/Cd160/Defb15/Defb6/Dmbt1/Npy/Cd4/Reg3b/Tac1/Defb4
BP	GO:0043410	positive regulation of MAPK cascade	375	0.285881	1.66824	5.50309e-07	1.57366e-05	1.18098e-05	1225	tags=20%, list=11%, signal=19%	Zc3h12a/Ccl20/Ccl2/Ccl12/Ccl4/Ccl7/Tlr2/Il6/Ccl3/Ccl11/Ccl22/Ccl17/Ccl9/Il1b/Myd88/Ptpn1/Ripk2/Cd40/Tnf/Arhgap8/Syk/Gadd45g/Dab2/Gadd45b/Ccr1/Trim30d/Fcgr2b/Trim30a/Adam8/Prkcd/Thbs1/Chil1/Il34/Sphk1/Fgg/Adam17/Trim12a/Ccl5/Ceacam1/Xdh/Glipr2/Gadd45a/Ptprc/Avpi1/Tirap/Cxcl17/C3/Traf2/Mmp8/Lpar1/Sema7a/Gcnt2/Map2k1/Tlr3/Ksr1/Traf3/Mst1r/Traf6/Trim12c/Tlr6/Tpbg/Ackr3/Cx3cl1/Eif2ak2/Gdf15/Htr2c/Pik3…
BP	GO:0060337	type I interferon signaling pathway	34	0.632505	2.49014	5.51055e-07	1.57366e-05	1.18098e-05	1782	tags=56%, list=16%, signal=47%	Ptpn2/Ikbke/Myd88/Mmp12/Tbk1/Zbp1/Irf7/Adar/Ifitm1/Samhd1/Mul1/Stat2/Oas3/Ifitm2/Ifitm3/Dcst1/Stat1/Oas1e/Ube2k
BP	GO:0071357	cellular response to type I interferon	34	0.632505	2.49014	5.51055e-07	1.57366e-05	1.18098e-05	1782	tags=56%, list=16%, signal=47%	Ptpn2/Ikbke/Myd88/Mmp12/Tbk1/Zbp1/Irf7/Adar/Ifitm1/Samhd1/Mul1/Stat2/Oas3/Ifitm2/Ifitm3/Dcst1/Stat1/Oas1e/Ube2k
BP	GO:0045576	mast cell activation	58	0.533321	2.35042	5.68972e-07	1.61843e-05	1.21458e-05	1235	tags=33%, list=11%, signal=29%	Bcl10/Il13ra2/Tslp/Syk/Il4ra/Plscr1/Snap23/Nr4a3/Cd300lf/Adora2b/Hmox1/Cftr/Vamp8/Fcgr3/Fcer1g/Fgr/Tlr4/Ndrg1/Rac2
BP	GO:0050764	regulation of phagocytosis	83	0.463077	2.19212	5.77527e-07	1.63633e-05	1.22801e-05	1864	tags=43%, list=16%, signal=37%	Ccl2/Tlr2/Ptx3/Il1b/Tnf/Syk/Fcgr2b/Sphk1/Cyba/Cd300lf/Ptprc/Lbp/Cd47/Stap1/C3/Itgav/Fcgr3/Slc11a1/Fcer1g/Tgm2/Ifng/Fgr/Sirpa/Sftpd/Atg3/Nckap1l/Ptprj/Hck/Tgfb1/Tub/Siglece/Fcgr1/Mbl1/Sftpa1/Il2rg/Il2rb
BP	GO:0052547	regulation of peptidase activity	301	0.30647	1.74105	5.79927e-07	1.63671e-05	1.22829e-05	1575	tags=26%, list=14%, signal=23%	Tfpi2/Il6/Timp1/Myc/Bcl10/Stat3/Ripk2/Tnf/Csta2/Syk/Slc11a2/Pmaip1/Serpina3m/Slpi/Tank/Serpina3n/Thbs1/Rffl/Ptgs2/Nlrp3/Psme2/Itih4/Rps6ka3/Mefv/F3/Xdh/Serpinb6b/Pawr/Smad3/Casp1/S100a9/Wfdc18/Hip1r/S100a8/Lck/Mul1/Itih1/Ift57/Psma3/Mmp9/Vsir/Spink12/Serpina3c/Prss22/Bak1/Ppp2ca/Serpinb9b/Adora2a/Csn2/Cflar/Serpina10/Serpinb1b/Grk2/Sox2/Psmb8/Serpini1/Ltf/Akt2/Dnajb6/Cyct/Spint1/Casp12/Wfdc3/Cst9…
BP	GO:0002702	positive regulation of production of molecular mediator of immune response	91	0.450831	2.18149	6.05165e-07	1.70129e-05	1.27676e-05	1133	tags=30%, list=10%, signal=27%	Tlr2/Il6/Arid5a/Il1b/Cd40/Hpx/Ffar2/Il33/Il4ra/Lacc1/Cd86/Nlrp3/Il1r1/Ddx21/Ceacam1/Nr4a3/Ptprc/Dnajb9/Xbp1/Traf2/Sema7a/Rsad2/Traf6/Fcer1g/Ifng/Il17f/Tlr4
BP	GO:0006909	phagocytosis	167	0.362296	1.91894	6.16781e-07	1.72723e-05	1.29622e-05	2111	tags=38%, list=18%, signal=31%	Ccl2/Rab20/Tlr2/Ptx3/Il1b/Myd88/Tnf/Syk/Cd302/Anxa1/Fcgr2b/Thbs1/Marco/Sphk1/Ceacam10/Msr1/Cyba/Cd300lf/Ptprc/Lbp/Cd47/Stap1/C3/Itgav/Lyst/Fcgr3/Ncf4/Mst1r/Vav1/Slc11a1/Fcer1g/Tgm2/Ifng/Fgr/Sirpa/Sftpd/Irf8/Tlr4/Atg3/Nckap1l/Tm9sf4/Ptprj/Rac2/Hck/Ncf2/Itgal/Tyrobp/Tgfb1/Abca1/Rhog/Tub/Siglece/Itgb2/Fcgr1/Mbl1/Sftpa1/Il2rg/Il2rb/Treml4/Coro1a/Timd2/Ccr2/Ceacam11
CC	GO:0031966	mitochondrial membrane	447	-0.313033	-1.66059	6.32243e-07	1.76369e-05	1.32359e-05	3912	tags=48%, list=34%, signal=33%	Tomm40/Ndufa5/Gpx4/Foxo3/Ndufc2/Tufm/Ucp3/Ndufa1/Slc25a20/4930550C14Rik/Snca/Timm13/Asl/Atp5g1/Ndufa4/Sqor/Armcx6/Acadl/Slc25a4/Cox8a/Cfl1/Coq7/Bdh1/Nrgn/Prodh/Ndufb9/Ucp2/Dhfr/Dnajc19/Uqcc1/Ndufa10/Ndufs7/Ndufaf6/Ndufb5/Atp5h/Ndufv1/Uqcrb/Atp5o/Abcb8/Cox11/Abcb10/Smpd5/Cnp/Pam16/Tamm41/Ndufb11/Slc25a45/Fahd1/Mtg2/Sdhb/Letmd1/Mpc2/Uqcrc1/Slc27a1/Ndufv2/Slc25a12/Acads/Bnip3l/Cox4i2/Dhodh/Sdhd/Sfxn…
BP	GO:0001910	regulation of leukocyte mediated cytotoxicity	64	0.50396	2.26863	6.66014e-07	1.85075e-05	1.38892e-05	2609	tags=56%, list=23%, signal=44%	Cxcl5/Ccl2/Cxcl1/Muc4/Pnp/Tap1/Ceacam1/Pvr/Stat5a/Ptprc/Stap1/H2-Q10/Il23a/Vav1/Serpinb9b/Klrk1/Nckap1l/Crtam/Il12b/Tap2/Tyrobp/Clec2d/Cd160/H2-M3/Cyrib/Lag3/Serpinb9/Klrd1/H2-K1/Slc22a13/Rasgrp1/Il21/H2-T24/Klrb1c/Sh2d1a/Il7r
BP	GO:0032732	positive regulation of interleukin-1 production	45	0.579745	2.3993	6.68648e-07	1.85095e-05	1.38907e-05	1415	tags=47%, list=12%, signal=41%	Ccl20/Tlr2/Il6/Ccl3/Casp4/Myd88/Stat3/Ripk2/Tnf/Nlrp3/Egr1/Ccr5/Smad3/Casp1/Gsdmd/Tlr6/Ifng/Calca/Tlr4/Isl1/Tyrobp
BP	GO:1903706	regulation of hemopoiesis	285	0.311947	1.76886	7.3794e-07	2.02807e-05	1.52199e-05	1537	tags=26%, list=13%, signal=23%	Cd83/Zc3h12a/Ptpn2/Il6/Ccl3/Nfkbia/Myc/Pnp/Stat3/Ripk2/Tnf/Tnfsf9/Syk/Irf1/Zfp36/Nfkbid/Anxa1/Hif1a/Il4ra/Ccr1/Adam8/Acvr1b/Csf1/Nlrp3/Fgl2/Il34/Trib1/Eif6/Ccl5/Ceacam1/Shb/Dll1/Vnn1/Cyld/Stat5a/Ptprc/Inhba/Xbp1/Socs1/Lck/Hspa9/Fos/Il23a/Pglyrp1/Traf6/Socs5/Ifng/Atp11c/Calca/Tox/Cebpb/Vsir/Mafb/Cnot4/Dcstamp/Nckap1l/Crtam/Il12b/Ada/Gpr171/Stat1/Tmem176b/Cd24a/Cul4a/Ikzf1/Tyrobp/Hcls1/Clec2d/Tgfb1…
BP	GO:0071622	regulation of granulocyte chemotaxis	47	0.560063	2.35031	7.38245e-07	2.02807e-05	1.52199e-05	1235	tags=47%, list=11%, signal=42%	Ccl2/Il1b/C3ar1/Thbs1/Csf1/Il34/Trem1/Ccl5/Lbp/Tirap/Cxcl17/C5ar1/Il23a/Sell/Cxcr2/Akirin1/Cx3cl1/Ripor2/Bst1/Nckap1l/Ptprj/Rac2
BP	GO:0002825	regulation of T-helper 1 type immune response	25	0.684834	2.48119	7.70511e-07	2.10372e-05	1.57877e-05	1227	tags=52%, list=11%, signal=47%	Arid5a/Il1b/Ripk2/Irf1/Il33/Anxa1/Il4ra/Il1r1/Il23a/Slc11a1/Socs5/Il27ra/Il12b
BP	GO:0038061	NIK/NF-kappaB signaling	83	0.45837	2.16984	7.71608e-07	2.10372e-05	1.57877e-05	1400	tags=34%, list=12%, signal=30%	Zc3h12a/Relb/Nfkb2/Birc3/Tlr2/Rel/Litaf/Il1b/Birc2/Tnf/Ifi35/Chil1/Cd86/Nlrp3/Sphk1/Cyld/Tirap/Rela/Traf2/Mmp8/Tlr3/Traf6/Eif2ak2/Tlr7/Tlr1/Tlr4/Tnfsf14/Ddx3x
BP	GO:0002832	negative regulation of response to biotic stimulus	74	0.483393	2.22697	9.67933e-07	2.62907e-05	1.97302e-05	2092	tags=43%, list=18%, signal=36%	Tnfaip3/Ptpn2/Arg2/Muc4/Irak3/Mmp12/Ccr1/Smpdl3b/Trim21/Adar/Fgl2/Trib1/Rnf125/Tap1/Ceacam1/Dhx58/Samhd1/Mul1/Stat2/Trafd1/Oas3/Serpinb9b/Ltf/Dcst1/Tap2/Clec2d/Cd96/Oas1e/Riok3/Serpinb9/Klrd1/C1qbp
BP	GO:0043372	positive regulation of CD4-positive, alpha-beta T cell differentiation	26	0.671891	2.44394	1.01093e-06	2.73558e-05	2.05295e-05	1166	tags=54%, list=10%, signal=48%	Cd83/Il6/Ripk2/Irf1/Nfkbid/Anxa1/Il4ra/Nlrp3/Shb/Socs1/Il23a/Socs5/Ifng/Nckap1l
BP	GO:0035821	modulation of process of other organism	67	0.488007	2.21958	1.05709e-06	2.84982e-05	2.13869e-05	1541	tags=36%, list=13%, signal=31%	Cxcl5/Zc3h12a/Cxcl1/Ccl12/Ptx3/Irgm1/Syk/Slpi/Ccl5/Ceacam1/S100a9/Gsdmd/Sap30/Fcer2a/Reg3g/Reg3d/Ifng/Reg3a/Sftpd/Ltf/Mpeg1/Snw1/Reg1/Chd1
BP	GO:0072677	eosinophil migration	17	0.770217	2.51265	1.10332e-06	2.96337e-05	2.2239e-05	1225	tags=59%, list=11%, signal=53%	Ccl2/Ccl12/Ccl4/Ccl7/Ptger4/Ccl11/Adam8/Ccl5/Cx3cl1/Ccl1
BP	GO:0034121	regulation of toll-like receptor signaling pathway	52	0.531429	2.27229	1.12318e-06	3.00555e-05	2.25556e-05	1561	tags=46%, list=14%, signal=40%	Tnfaip3/Tlr2/Irak3/Irf1/Trim30a/Irf7/Smpdl3b/Ifi35/Cyba/Cd300lf/Pik3ap1/Lbp/Tirap/Tasl/Arf6/Tlr3/Rsad2/Tlr6/Tlr1/Flot1/Ltf/Ddx3x/Bpifb1/Wdfy1
BP	GO:0050792	regulation of viral process	108	0.420008	2.10219	1.17791e-06	3.14036e-05	2.35673e-05	1400	tags=32%, list=12%, signal=29%	Oasl1/Ptx3/Tnf/Apobec3/Zfp36/Trim30d/Ifih1/Trim30a/Slpi/Trim21/Zc3hav1/Adar/Plscr1/Trim12a/Oasl2/Ifitm1/Ccl5/Oas3/Rsad2/Isg20/Rnasel/Trim12c/Oas1b/Eif2ak2/Vps37b/Trim26/Ifitm2/Ifitm3/Ltf/Ppie/Nbn/Stat1/Trim15/Trim25/Ddx3x
CC	GO:0098803	respiratory chain complex	52	-0.550749	-2.17267	1.18846e-06	3.15686e-05	2.36911e-05	4071	tags=73%, list=36%, signal=47%	Dmac1/Ndufa5/Ndufc2/Ndufa1/Ndufa4/Cox8a/Ndufb9/Ndufa10/Ndufs7/Ndufb5/Ndufv1/Uqcrb/Ndufb11/Sdhb/Uqcrc1/Ndufv2/Cox4i2/Sdhd/Uqcrc2/Ndufa7/Dmac2/Ndufb8/Ndufa3/Sdha/Ndufa9/Ndufa12/Ndufs5/Sdhc/Ndufa13/Ndufab1/Ndufb7/Cox6b1/Ndufs3/Ndufb3/Ndufa6/Ndufv3/Ndufs8/Ndufb10
BP	GO:0097028	dendritic cell differentiation	33	0.633846	2.46273	1.2379e-06	3.27612e-05	2.45861e-05	1537	tags=45%, list=13%, signal=39%	Relb/Csf2/Batf/Tnfsf9/Azi2/Batf3/Batf2/Rbpj/Traf6/Cebpb/Irf8/Dcstamp/Tmem176b/Tgfb1/Gata1
BP	GO:0019058	viral life cycle	165	0.366305	1.94097	1.2517e-06	3.28982e-05	2.4689e-05	1400	tags=27%, list=12%, signal=24%	Zc3h12a/Ccl12/Oasl1/Ptx3/Tnf/Apobec3/Trim30d/Ifih1/Trim30a/Slpi/Trim21/Zc3hav1/Adar/Chmp4b/Ace2/Plscr1/Trim12a/Oasl2/Ifitm1/Ccl5/Ceacam1/Itgav/Vamp8/Ctsb/Oas3/Rsad2/Isg20/Rnasel/Trim12c/Oas1b/Eif2ak2/Chmp4c/Vps37b/Trim26/Ifitm2/Slc3a2/Ifitm3/Grk2/Ltf/Ppie/Spint1/Nbn/Trim15/Trim25/Ddx3x
BP	GO:0007420	brain development	471	-0.309351	-1.6425	1.25218e-06	3.28982e-05	2.4689e-05	2834	tags=32%, list=25%, signal=25%	Brca2/Arid1a/Setd1a/Ttbk2/Celsr2/Ext1/Atrx/Sez6l2/Atp7a/Dpysl2/Bcl2/Cdh2/Numb/Slc6a4/Ndrg4/Kdm1a/Pafah1b1/Igf1/Efhc1/Mdk/Ptprs/Ncoa6/Trappc9/Dnah5/Fgfr1/Gba/Scrib/Xrcc1/Ldb1/E2f1/Ttc8/Gas8/Hoxa1/Epha7/Gata2/Nin/Ufc1/Tsc1/Mrtfb/Twsg1/Kif1a/Gli3/Pcm1/Nodal/Rogdi/Atp2b2/Sez6l/Nnat/Rtn4rl1/Atf2/Fancc/Hdac1/Cxcl12/Notch3/Aplp1/Celf1/Abcb6/Pgap1/Top2b/Llgl1/Nr2f1/Sos1/Tacc2/Rora/Prkdc/Kat2a/Pbx2/Kif3a/…
BP	GO:0008589	regulation of smoothened signaling pathway	68	-0.515803	-2.14503	1.29192e-06	3.38192e-05	2.53801e-05	3168	tags=56%, list=28%, signal=41%	Evc/Ift172/Tctn1/Serpine2/Ift81/Ttbk2/Gpc3/Vcp/Scube2/Foxa1/Gas8/Fbxl17/Actrt1/Gli3/Prrx1/Rora/Glis2/Wnt9a/Rab23/Mgrn1/Ift122/Dlg5/Tulp3/Wdr11/Traf3ip1/Foxa2/Por/Cibar1/Ndst1/Fgfr2/Txndc15/Fgfr3/Gli2/Smo/Ptch1/Shh/Hhip/Gas1
BP	GO:0034340	response to type I interferon	38	0.601314	2.38916	1.41294e-06	3.68537e-05	2.76574e-05	1782	tags=50%, list=16%, signal=42%	Ptpn2/Ikbke/Myd88/Mmp12/Tbk1/Zbp1/Irf7/Adar/Ifitm1/Samhd1/Mul1/Stat2/Oas3/Ifitm2/Ifitm3/Dcst1/Stat1/Oas1e/Ube2k
BP	GO:0006790	sulfur compound metabolic process	239	-0.363908	-1.82653	1.44031e-06	3.74326e-05	2.80918e-05	3270	tags=50%, list=29%, signal=37%	Gstm6/Gpat4/Mlycd/Sult1d1/Snca/Sqor/Nubpl/Angpt1/Gstp1/Xylt2/Blmh/Mical1/Glrx5/Iscu/Isca1/Nudt19/Spock2/Chst1/Stat5b/Mtap/Chst7/Mpc2/Idh1/Sult5a1/Sulf1/Gstm1/Gnmt/Ces1d/Csgalnact2/Hagh/Ext1/Comt/Ednrb/Pdha1/Mmut/Ciao1/Eef1g/Dlat/Dpep1/Mtrr/Nfs1/Scp2/Tpst1/Pmvk/Gstm4/Chst8/Hmgcs1/Gss/Ethe1/Slc10a7/Nox4/Pdk3/Park7/Mthfr/Sp1/Cs/Acat1/Nfu1/Glo1/Ghr/Mcee/Ehhadh/Acsl5/Gstm5/Nat8f1/Gstk1/Icmt/Gstt1/Mat2…
BP	GO:0032620	interleukin-17 production	31	0.643741	2.44389	1.49426e-06	3.86955e-05	2.90396e-05	1488	tags=55%, list=13%, signal=48%	Tlr2/Il6/Arg2/Arid5a/Myd88/Sphk1/Ddit3/Il23a/Ifng/Il27ra/Vsir/Tlr4/Nckap1l/Ccl1/Il12b/Ly9/Tgfb1
BP	GO:1903900	regulation of viral life cycle	95	0.433819	2.11843	1.52668e-06	3.93938e-05	2.95636e-05	1400	tags=35%, list=12%, signal=31%	Oasl1/Ptx3/Tnf/Apobec3/Trim30d/Ifih1/Trim30a/Slpi/Trim21/Zc3hav1/Adar/Plscr1/Trim12a/Oasl2/Ifitm1/Ccl5/Oas3/Rsad2/Isg20/Rnasel/Trim12c/Oas1b/Eif2ak2/Vps37b/Trim26/Ifitm2/Ifitm3/Ltf/Ppie/Nbn/Trim15/Trim25/Ddx3x
BP	GO:0002637	regulation of immunoglobulin production	63	0.501285	2.2511	1.5687e-06	4.03339e-05	3.02692e-05	1305	tags=33%, list=11%, signal=30%	Tnfaip3/Il6/Il13ra2/Cd40/Tnf/Hpx/Il33/Il4ra/Fcgr2b/Cd86/Ceacam1/Ptprc/Dnajb9/Xbp1/Traf2/Traf6/Ifng/Thoc1/Il27ra/Parp3/Supt6
BP	GO:0002444	myeloid leukocyte mediated immunity	80	0.463235	2.19038	1.58169e-06	4.05239e-05	3.04117e-05	1834	tags=36%, list=16%, signal=31%	Cxcl5/Cxcl1/Myd88/Il13ra2/Syk/Il4ra/Ncf1/Ddx21/Trem1/Snap23/Cd177/Nr4a3/Adora2b/Hmox1/Stap1/C3/Lyst/Vamp8/Fcgr3/Fcer1g/Fgr/Rac2/Tyrobp/Gata1/Itgb2/Fcgr1/Irak4/Ms4a2/Jagn1
BP	GO:0002688	regulation of leukocyte chemotaxis	99	0.424035	2.09538	1.58969e-06	4.05847e-05	3.04574e-05	1292	tags=33%, list=11%, signal=30%	Ccl2/Cxcl10/Ccl12/Ccl7/Il1b/C3ar1/Ccr1/Thbs1/Csf1/Cxcl13/Il34/Adam17/Trem1/Ccl5/Lbp/Tirap/Stap1/Cxcl17/C5ar1/Il23a/Sell/Cxcr2/Pgf/Akirin1/Cx3cl1/Ripor2/Bst1/Nckap1l/Ptprj/Ccl1/Rac2/Pla2g7/Tnfsf14
BP	GO:0045580	regulation of T cell differentiation	119	0.399391	2.03237	1.61051e-06	4.09715e-05	3.07477e-05	1522	tags=29%, list=13%, signal=25%	Cd83/Zc3h12a/Ptpn2/Il6/Pnp/Ripk2/Tnfsf9/Syk/Irf1/Nfkbid/Anxa1/Il4ra/Adam8/Nlrp3/Fgl2/Shb/Vnn1/Cyld/Stat5a/Ptprc/Xbp1/Socs1/Lck/Il23a/Socs5/Ifng/Tox/Vsir/Nckap1l/Crtam/Ada/Ikzf1/Tgfb1/Hsp90aa1
BP	GO:0031343	positive regulation of cell killing	54	0.526323	2.27986	1.71195e-06	4.33995e-05	3.25698e-05	2534	tags=57%, list=22%, signal=45%	Ccl2/Cxcl1/Pnp/Syk/Pvr/Stat5a/Ptprc/Stap1/H2-Q10/Fcer2a/Il23a/Vav1/Ifng/Klrk1/Crtam/Il12b/Oga/Tap2/Tyrobp/Cd160/H2-M3/Cyrib/Lag3/Klrd1/H2-K1/Slc22a13/Rasgrp1/Il21/H2-T24/Klrb1c/Sh2d1a
BP	GO:0001773	myeloid dendritic cell activation	28	0.651816	2.44373	1.72408e-06	4.35541e-05	3.26858e-05	1738	tags=46%, list=15%, signal=39%	Relb/Csf2/Batf/Clec4d/Tnfsf9/Batf3/Batf2/Rbpj/Traf6/Klrk1/Dcstamp/Tgfb1/Tspan32
BP	GO:0021532	neural tube patterning	32	-0.639912	-2.26675	1.75443e-06	4.41664e-05	3.31453e-05	2523	tags=66%, list=22%, signal=51%	Tmem107/Rnf220/Fkbp8/Foxa1/Gli3/Kif3a/Rab23/Ift122/Tulp3/Lrp6/Bmp4/Traf3ip1/Foxa2/Wnt3a/Gli2/Hes1/Wdr19/Smo/Ptch1/Shh/Gas1
BP	GO:0002753	cytoplasmic pattern recognition receptor signaling pathway	36	0.606268	2.38541	1.84549e-06	4.62974e-05	3.47446e-05	723	tags=39%, list=6%, signal=37%	Tnfaip3/Tifa/Oasl1/Irgm1/Nfkbia/Ripk2/Slc15a3/Lacc1/Ifih1/Zc3hav1/Rnf125/Dhx58/Rela/Oas3
BP	GO:0009620	response to fungus	45	0.564215	2.33502	1.89523e-06	4.73808e-05	3.55576e-05	1838	tags=47%, list=16%, signal=39%	Cxcl1/Tlr2/Clec4e/Ptx3/Myd88/Clec4d/Bcl10/Tslp/Syk/Clec4n/Ncf1/Il17ra/Hamp/Bak1/Pik3cd/Ltf/Hamp2/Tgfb1/Defb15/Jagn1/Ang2
BP	GO:0070371	ERK1 and ERK2 cascade	249	0.319937	1.79758	2.08294e-06	5.1894e-05	3.89446e-05	1139	tags=21%, list=10%, signal=19%	Ccl20/Ccl2/Ccl12/Ptpn2/Ccl4/Ccl7/Tlr2/Il6/Ccl3/Ptger4/Ccl11/Ccl22/Ccl17/Ccl9/Il1b/Myc/Ptpn1/Ripk2/Arhgap8/Syk/Dab2/Ccr1/Chil1/Fgg/Adam17/Ace2/Slc9a3r1/Ccl5/Ceacam1/Glipr2/Ptprc/Tirap/Xbp1/Cxcl17/C3/Itgav/Sema7a/Gcnt2/Map2k1/Epha2/Cnksr3/Tpbg/Ackr3/Cx3cl1/Eif3a/Spry4/Psca/Htr2c/Sirpa/Cflar/Tlr4/Denn2b
BP	GO:0002690	positive regulation of leukocyte chemotaxis	80	0.458756	2.1692	2.10456e-06	5.22523e-05	3.92135e-05	1292	tags=38%, list=11%, signal=33%	Ccl2/Cxcl10/Ccl7/Il1b/C3ar1/Ccr1/Thbs1/Csf1/Cxcl13/Il34/Adam17/Trem1/Ccl5/Lbp/Tirap/Cxcl17/C5ar1/Il23a/Sell/Cxcr2/Pgf/Akirin1/Cx3cl1/Ripor2/Nckap1l/Ptprj/Ccl1/Rac2/Pla2g7/Tnfsf14
BP	GO:0070486	leukocyte aggregation	15	0.797927	2.49191	2.12065e-06	5.23923e-05	3.93185e-05	1235	tags=67%, list=11%, signal=60%	Il1b/Adam8/Thbs1/Has2/Nr4a3/Cd47/S100a9/S100a8/Sema4d/Rac2
BP	GO:1903556	negative regulation of tumor necrosis factor superfamily cytokine production	53	0.526461	2.26897	2.1247e-06	5.23923e-05	3.93185e-05	1846	tags=40%, list=16%, signal=33%	Tnfaip3/Zc3h12a/Ptger4/Arg2/Bcl3/Acp5/Cd274/Irak3/Trim30a/Cd33/Lbp/Tlr6/Cx3cl1/Il27ra/Vsir/Sirpa/Tlr4/Cd24a/Mc1r/Ptpn6/Chrna7
BP	GO:0050868	negative regulation of T cell activation	94	0.431681	2.09861	2.27185e-06	5.58303e-05	4.18987e-05	1855	tags=37%, list=16%, signal=31%	Zc3h12a/Ptpn2/Arg2/Cd274/Irf1/Nfkbid/Slfn1/Anxa1/Il4ra/Sdc4/Cd86/Fgl2/Il20rb/Cd80/Ceacam1/Cyld/Pawr/Socs1/Socs5/Marchf7/Cebpb/Vsir/Ido1/Adora2a/Sftpd/Ripor2/Nckap1l/Crtam/Cd24a/Tgfb1/Lax1/Ptpn6/Fgl1/Lag3/Socs6
BP	GO:0032731	positive regulation of interleukin-1 beta production	37	0.602152	2.38328	2.36664e-06	5.79625e-05	4.34988e-05	1415	tags=51%, list=12%, signal=45%	Tlr2/Il6/Ccl3/Casp4/Myd88/Stat3/Ripk2/Tnf/Nlrp3/Egr1/Ccr5/Smad3/Casp1/Gsdmd/Tlr6/Ifng/Tlr4/Isl1/Tyrobp
BP	GO:0070372	regulation of ERK1 and ERK2 cascade	231	0.318474	1.77901	2.38138e-06	5.81266e-05	4.36219e-05	1139	tags=21%, list=10%, signal=19%	Ccl20/Ccl2/Ccl12/Ptpn2/Ccl4/Ccl7/Tlr2/Il6/Ccl3/Ccl11/Ccl22/Ccl17/Ccl9/Il1b/Ptpn1/Ripk2/Arhgap8/Syk/Dab2/Ccr1/Chil1/Fgg/Adam17/Ace2/Slc9a3r1/Ccl5/Ceacam1/Glipr2/Ptprc/Tirap/Xbp1/Cxcl17/C3/Sema7a/Gcnt2/Map2k1/Epha2/Cnksr3/Tpbg/Ackr3/Cx3cl1/Eif3a/Spry4/Psca/Htr2c/Sirpa/Cflar/Tlr4/Denn2b
BP	GO:0048705	skeletal system morphogenesis	203	-0.377881	-1.86239	2.52628e-06	6.14558e-05	4.61204e-05	1936	tags=32%, list=17%, signal=27%	Gli3/Mmp14/Rflnb/Nodal/Sox5/Mapk14/Atf2/Serpinh1/Prrx1/Col1a1/Anxa6/Mmp2/Tbx4/Twist2/Sox11/Wnt9a/Zmpste24/Rab23/Ski/Pex7/Men1/Med12/Sfrp2/Glg1/Rab33b/Grhl2/Hoxa3/Pdgfrb/Tgfb2/Insig1/Tulp3/Lrp6/Asxl2/Bmp4/Ltbp3/Por/Hoxa4/Ndst1/Axin2/Hoxa2/Gnas/Thbs3/Hoxb6/Foxn3/Prkra/Hoxa5/Irx5/Fgfr2/Pkd1/Fgfr3/Cited2/Mef2c/Wdr19/Fgf18/Eya1/Carm1/Rarg/Bmpr1b/Ccn2/Ext2/Tmem119/Tgfb3/Hhip/Gas1
CC	GO:0098800	inner mitochondrial membrane protein complex	90	-0.465184	-2.04919	2.5382e-06	6.15386e-05	4.61826e-05	3909	tags=63%, list=34%, signal=42%	Ndufa5/Ndufc2/Ndufa1/Atp5g1/Ndufa4/Ndufb9/Dnajc19/Ndufa10/Ndufs7/Ndufb5/Atp5h/Ndufv1/Uqcrb/Atp5o/Pam16/Ndufb11/Sdhb/Uqcrc1/Ndufv2/Cox4i2/Sdhd/Spg7/Atp5j2/Uqcrc2/Ndufa7/Atp5j/Phb2/Dmac2/Ndufb8/Micos13/Timm17b/Ndufa3/Sdha/Chchd3/Atp5a1/Ndufa9/Ndufa12/Ndufs5/Sdhc/Micu2/Immt/Ndufa13/Ndufab1/Ndufb7/Ndufs3/Afg3l1/Ndufb3/Atp5b/Micu1/Atp5c1/Ndufa6/Smdt1/Atp5g2/Ndufv3/Atp5d/Ndufs8/Ndufb10
MF	GO:0019955	cytokine binding	101	0.418069	2.06223	2.75498e-06	6.65709e-05	4.99591e-05	2238	tags=41%, list=20%, signal=33%	Osmr/Il13ra2/Tnfrsf1b/Zfp36/Il1r2/Ccrl2/Ccr1/Nrros/Ebi3/Il20rb/Il1r1/Ccr5/Tnfrsf1a/Ackr1/Il18bp/Itgav/Traf2/Cxcr2/Ackr3/Il6st/Il27ra/Pdpn/Il17f/Trim16/Cxcr6/Il12b/Ccr4/Il10ra/Il3ra/Ccr9/Il31ra/Il2rg/Il2rb/Hyal2/Ucma/Il12rb2/Ccr8/Ccr2/Grem1/Il36rn/Il5ra
BP	GO:0071675	regulation of mononuclear cell migration	88	0.43255	2.07598	2.80061e-06	6.7448e-05	5.06173e-05	1488	tags=34%, list=13%, signal=30%	Ccl20/Ccl2/Cxcl10/Ccl12/Ccl7/C3ar1/Ccr1/Adam8/Thbs1/Csf1/Cxcl13/Il34/Adam17/Trem1/Ccl5/Cd47/Cxcl17/C5ar1/Aire/Akirin1/Cx3cl1/Il27ra/Ripor2/Apod/Ptprj/Ccl1/Pla2g7/Tnfsf14/Oxsr1/Tgfb1
BP	GO:0045619	regulation of lymphocyte differentiation	141	0.371283	1.92743	2.90759e-06	6.97919e-05	5.23764e-05	1522	tags=28%, list=13%, signal=24%	Cd83/Zc3h12a/Ptpn2/Il6/Pnp/Ripk2/Tnfsf9/Syk/Irf1/Nfkbid/Anxa1/Il4ra/Adam8/Nlrp3/Fgl2/Shb/Vnn1/Cyld/Stat5a/Ptprc/Xbp1/Socs1/Lck/Il23a/Pglyrp1/Socs5/Ifng/Atp11c/Tox/Vsir/Nckap1l/Crtam/Ada/Cd24a/Ikzf1/Tgfb1/Ikzf3/Id2/Hsp90aa1
BP	GO:0002711	positive regulation of T cell mediated immunity	44	0.561642	2.32828	2.98405e-06	7.139e-05	5.35757e-05	2376	tags=57%, list=21%, signal=45%	Il6/Arid5a/Il1b/Pnp/Nlrp3/Il1r1/Pvr/Ptprc/Traf2/H2-Q10/Il23a/Rsad2/Traf6/Il12b/Tap2/Cd24a/Hspd1/H2-M3/Cyrib/H2-K1/Slc22a13/Tnfsf4/Xcl1/Zp3/H2-T24
BP	GO:0033028	myeloid cell apoptotic process	26	0.653345	2.37648	3.15665e-06	7.527e-05	5.64875e-05	976	tags=50%, list=9%, signal=46%	Il6/Anxa1/Fcgr2b/Clec5a/Adam17/Ccl5/Ccr5/Stat5a/Arf6/Cxcr2/Fcer1g/Ifng/Pik3cd
BP	GO:0048598	embryonic morphogenesis	491	-0.300793	-1.60456	3.20406e-06	7.60318e-05	5.70592e-05	3344	tags=37%, list=29%, signal=28%	AI597479/Slc39a3/Zeb2/Sox7/Map2k5/Nf2/Zeb1/Fzd3/Fzd5/Aldh1a1/Casp8/Dicer1/Kcnq1/Pkd2/Ift52/Tbx6/Tifab/Prkar1a/Ift172/Casp3/Dact1/Sulf1/Tctn1/Tbx20/Glmn/Irx3/Aldh1a2/Hoxb5/Tbx18/Vegfc/Arid1a/Rala/Hlx/Ttbk2/Ext1/Pls1/Apln/Supt20/Tead1/Gatad2a/Flrt3/Gpc3/Col12a1/Kdm6a/Tmem107/Wdpcp/Epb41l5/Ar/Gna12/Ece1/Deaf1/Gata6/Fgfr1/Scrib/Ldb1/Cacna1c/Hoxa1/Efna1/Hsbp1/Gata2/Dll4/Tsc1/Twsg1/Cdkn1c/Mthfr/Gli3/Mm…
BP	GO:0007162	negative regulation of cell adhesion	216	0.326668	1.79941	3.20965e-06	7.60318e-05	5.70592e-05	1055	tags=23%, list=9%, signal=21%	Tnfaip3/Zc3h12a/Ptpn2/Arg2/Muc4/Acp5/Cd274/Mmp12/Irf1/Rnd1/Nfkbid/Slfn1/Anxa1/Il4ra/Gtpbp4/Plet1/Adam8/Prkcd/Sdc4/Thbs1/Cd86/Fgl2/Il20rb/Fgg/Cd80/Ceacam1/Cyld/Pawr/Ptprc/Socs1/Cyp1b1/Gcnt2/Map2k1/Tacstd2/Socs5/Marchf7/Cldn7/Cebpb/Spry4/Vsir/Ido1/Sema4d/Plxna2/Adora2a/Sftpd/Ripor2/Bcar1/Apod/Epcam
CC	GO:0005746	mitochondrial respirasome	52	-0.537595	-2.12078	3.47472e-06	8.19849e-05	6.15267e-05	4071	tags=69%, list=36%, signal=45%	Dmac1/Ndufa5/Ndufc2/Ndufa1/Ndufa4/Ndufb9/Ndufa10/Ndufs7/Ndufb5/Ndufv1/Uqcrb/Ndufb11/Sdhb/Uqcrc1/Ndufv2/Cox4i2/Sdhd/Uqcrc2/Ndufa7/Dmac2/Ndufb8/Ndufa3/Sdha/Ndufa9/Ndufa12/Ndufs5/Sdhc/Ndufa13/Ndufab1/Ndufb7/Ndufs3/Ndufb3/Ndufa6/Ndufv3/Ndufs8/Ndufb10
CC	GO:0032040	small-subunit processome	23	0.692532	2.41352	3.48365e-06	8.19849e-05	6.15267e-05	1402	tags=61%, list=12%, signal=54%	Nop58/Heatr1/Tbl3/Mphosph10/Wdr36/Noc4l/Ngdn/Fbl/Utp4/Krr1/Utp11/Emg1/Fcf1/Utp23
BP	GO:0003206	cardiac chamber morphogenesis	118	-0.434693	-1.99451	3.61502e-06	8.46516e-05	6.3528e-05	1737	tags=33%, list=15%, signal=28%	Gja5/Ahr/Hey1/Sema3c/Sos1/Sox11/Wnt11/Foxf1/Sfrp2/Grhl2/Tek/Tgfb2/Egln1/Lrp2/Fzd1/Dsp/Lrp6/Bmp4/Zfpm2/Smad7/Rxra/Wnt2/Jag1/Slit2/Parva/Ovol2/Fgfr2/Smarcd3/Hes1/Cited2/Mef2c/Adamts1/Smo/Myh7/Wnt5a/Fzd2/Smad6/Heyl/Tbx2
BP	GO:0003205	cardiac chamber development	151	-0.39602	-1.87436	3.62039e-06	8.46516e-05	6.3528e-05	1737	tags=29%, list=15%, signal=25%	Gja5/Ahr/Hey1/Sema3c/Sos1/Sox11/Zmpste24/Wnt11/Foxf1/Sfrp2/Grhl2/Tek/Tgfb2/Egln1/Lrp2/Fzd1/Dsp/Lrp6/Bmp4/Zfpm2/Smad7/Ndst1/Rxra/Wnt2/Jag1/Slit2/Parva/Ovol2/Fgfr2/Smarcd3/Hes1/Cited2/Mef2c/Adamts1/Smo/Myh10/Ptk7/Snx17/Myh7/Wnt5a/Fzd2/Smad6/Heyl/Tbx2
BP	GO:0002763	positive regulation of myeloid leukocyte differentiation	50	0.528823	2.23921	3.67415e-06	8.56313e-05	6.42633e-05	1660	tags=42%, list=15%, signal=36%	Ccl3/Tnf/Ccr1/Csf1/Il34/Trib1/Ccl5/Stat5a/Fos/Il23a/Traf6/Ifng/Calca/Dcstamp/Il12b/Ikzf1/Tyrobp/Hcls1/Tgfb1/Id2/Klf10
MF	GO:0035325	Toll-like receptor binding	13	0.824411	2.4956	3.72987e-06	8.66504e-05	6.50281e-05	1234	tags=77%, list=11%, signal=69%	Saa3/Tlr2/Myd88/Syk/Ceacam1/Tirap/S100a8/Tlr6/Tlr1/Ly96
BP	GO:0046638	positive regulation of alpha-beta T cell differentiation	42	0.568415	2.33399	3.75965e-06	8.70624e-05	6.53373e-05	1412	tags=43%, list=12%, signal=38%	Cd83/Il6/Pnp/Ripk2/Syk/Irf1/Nfkbid/Anxa1/Il4ra/Nlrp3/Shb/Socs1/Il23a/Socs5/Ifng/Nckap1l/Ada/Ikzf1
BP	GO:0021904	dorsal/ventral neural tube patterning	24	-0.685704	-2.26121	3.8349e-06	8.85212e-05	6.6432e-05	2432	tags=75%, list=21%, signal=59%	Rnf220/Fkbp8/Foxa1/Gli3/Kif3a/Rab23/Ift122/Tulp3/Bmp4/Traf3ip1/Foxa2/Wnt3a/Gli2/Wdr19/Smo/Ptch1/Shh/Gas1
MF	GO:0001664	G protein-coupled receptor binding	221	0.323262	1.79973	4.12386e-06	9.48882e-05	7.12102e-05	1013	tags=19%, list=9%, signal=18%	Cxcl2/Cxcl5/Ccl20/Ccl2/Cxcl1/Cxcl10/Ccl12/Ccl4/Ccl7/Ccl3/Ccl11/Ccl22/Nts/Ccl17/Ccl9/Cxcl11/Cxcl9/Stat3/Rtp4/Cxcl16/Adm/Fpr1/Ccrl2/Marco/Cxcl13/P2ry2/Bdkrb2/Slc9a3r1/Ccl5/Atp1a3/Sav1/Cxcl17/C3/Saa2/Jak1/Defb3/Calca/Cx3cl1/Sdcbp/Gna13/Ppp2ca/Adora2a/Homer2
BP	GO:0032720	negative regulation of tumor necrosis factor production	52	0.51233	2.19063	4.19752e-06	9.62765e-05	7.22521e-05	1846	tags=38%, list=16%, signal=32%	Tnfaip3/Zc3h12a/Ptger4/Arg2/Bcl3/Acp5/Irak3/Trim30a/Cd33/Lbp/Tlr6/Cx3cl1/Il27ra/Vsir/Sirpa/Tlr4/Cd24a/Mc1r/Ptpn6/Chrna7
BP	GO:0072538	T-helper 17 type immune response	28	0.637602	2.39044	4.29333e-06	9.81625e-05	7.36674e-05	1488	tags=46%, list=13%, signal=40%	Zc3h12a/Batf/Il6/Arid5a/Stat3/Nfkbid/Clec4n/Nlrp3/Il17ra/Il23a/Il27ra/Ly9/Tgfb1
BP	GO:0051090	regulation of DNA-binding transcription factor activity	311	0.287892	1.64851	4.34705e-06	9.90771e-05	7.43538e-05	1520	tags=24%, list=13%, signal=21%	Tnfaip3/Zc3h12a/Bhlhe40/Ikbke/Tlr2/Il6/Pim1/Sting1/Bcl3/Il1b/Nfkbia/Myd88/Irak3/Bcl10/Stat3/Ripk2/Cd40/Tnf/Syk/Ifrd1/Nfkbid/Trim30d/Fcgr2b/Trim30a/Adam8/Trim21/Nlrp3/Sumo1/Sphk1/Nfkbib/Trib1/Trim12a/Clu/Psmd10/Pprc1/Sav1/Cyld/Hmox1/Tirap/Rela/Traf2/Cyp1b1/Irak2/Tlr3/Ddit3/Traf3/Psma6/Nupr1/Ikbkb/Traf6/Il1rap/Trim12c/Tlr6/Arid5b/Fosl1/Cx3cl1/Eif2ak2/Crtc2/Trim26/Cflar/Cebpg/Flot1/Tlr4/Ltf/Hck/Rlim…
BP	GO:2000514	regulation of CD4-positive, alpha-beta T cell activation	53	0.518296	2.23378	4.36688e-06	9.92161e-05	7.44582e-05	917	tags=34%, list=8%, signal=31%	Cd83/Zc3h12a/Il6/Arg2/Cd274/Ripk2/Irf1/Nfkbid/Anxa1/Il4ra/Nlrp3/Ceacam1/Shb/Socs1/Il23a/Socs5/Ifng/Vsir
BP	GO:0043011	myeloid dendritic cell differentiation	18	0.742594	2.465	4.53874e-06	0.000102797	7.71458e-05	1488	tags=56%, list=13%, signal=48%	Relb/Csf2/Batf/Tnfsf9/Batf3/Batf2/Rbpj/Traf6/Dcstamp/Tgfb1
BP	GO:0032663	regulation of interleukin-2 production	47	0.533703	2.2397	5.03489e-06	0.000113678	8.53115e-05	1132	tags=34%, list=10%, signal=31%	Tnfaip3/Cd83/Il1b/Pnp/Ripk2/Zfp36/Anxa1/Il20rb/Ceacam1/Stat5a/Ptprc/Traf2/Traf6/Sftpd/Homer2/Il17f
BP	GO:0050688	regulation of defense response to virus	46	0.556077	2.31615	5.06031e-06	0.000113896	8.54752e-05	2092	tags=52%, list=18%, signal=43%	Zc3h12a/Sting1/Il1b/Apobec3/Mmp12/Parp9/Zc3hav1/Fgl2/Rnf125/Ccl5/Dhx58/Mul1/Traf3/Tomm70a/Il23a/Ifng/Il12b/Stat1/Hsp90aa1/Gbp4/Tspan32/Riok3/Treml4/C1qbp
BP	GO:0070431	nucleotide-binding oligomerization domain containing 2 signaling pathway	10	0.865938	2.37805	5.11358e-06	0.000114738	8.61068e-05	1133	tags=80%, list=10%, signal=72%	Tnfaip3/Irgm1/Nfkbia/Ripk2/Slc15a3/Lacc1/Rela/Tlr4
BP	GO:0030099	myeloid cell differentiation	300	0.288858	1.64425	5.13896e-06	0.000114951	8.62663e-05	1537	tags=24%, list=13%, signal=21%	Relb/Ptpn2/Csf2/Batf/Snx10/Tlr2/Ccl3/Junb/Nfkbia/Myc/Stat3/Tnf/Tnfsf9/Zfp36/Slc11a2/Dab2/Hif1a/Ccr1/Rabgap1l/Adam8/Clec5a/Acvr1b/Nrros/Csf1/Adar/Il34/Trib1/Plscr1/Eif6/Ptbp3/Ccl5/Ceacam1/Batf3/Dll1/Cd300lf/Stat5a/Inhba/Tirap/Batf2/Stap1/Rbpj/Abi1/Hspa9/Fos/Il23a/Epha2/Traf6/Tcirg1/Fcer1g/Ifng/Calca/Cebpb/Nfe2l1/Mafb/Cnot4/Cebpg/Irf8/Kat8/Dcstamp/Nckap1l/Il12b/Gpr171/Stat1/Cul4a/Ikzf1/Tyrobp/Hcls1…
BP	GO:0032733	positive regulation of interleukin-10 production	30	0.641588	2.42806	5.21786e-06	0.000116355	8.73203e-05	2352	tags=63%, list=21%, signal=50%	Cd83/Tlr2/Il6/Ptger4/Bcl3/Cd274/Stat3/Tslp/Syk/Il20rb/Il23a/Fcer1g/Tlr4/Il12b/Hspd1/Cd46/Tnfsf4/Cd40lg/Il21
BP	GO:0048562	embryonic organ morphogenesis	245	-0.35004	-1.75544	5.83327e-06	0.000129678	9.73188e-05	1401	tags=24%, list=12%, signal=21%	Twist2/Dnaaf1/Kif3a/Sox11/Wnt9a/Mfap5/Wnt11/Foxf1/Men1/Ift122/Med12/Grhl2/Hoxa3/Tgfb2/Insig1/Tulp3/Triobp/Myo7a/Lrp6/Asxl2/Bmp4/Hoxa4/Ndst1/Wnt3a/Tcf7l2/Hoxa2/Rac1/Gnas/Ovol2/Fzd6/Hoxb6/Prkra/Hoxa5/Irx5/Fgfr2/Gli2/Hes1/Cited2/Mef2c/Bloc1s5/Wdr19/Naglu/Eya1/Mapk3/Rarg/Smo/Foxf2/Gjb6/Ptk7/Itga8/Wnt5a/Fzd2/Tcf21/Tgfb3/Shh/Tbx2/Gas1/Cthrc1
BP	GO:0019079	viral genome replication	76	0.441596	2.05854	5.98086e-06	0.000132551	9.9475e-05	1400	tags=34%, list=12%, signal=30%	Zc3h12a/Ccl12/Oasl1/Tnf/Apobec3/Ifih1/Slpi/Zc3hav1/Adar/Plscr1/Oasl2/Ifitm1/Ccl5/Ceacam1/Oas3/Rsad2/Isg20/Rnasel/Oas1b/Eif2ak2/Ifitm2/Ifitm3/Grk2/Ltf/Ppie/Ddx3x
BP	GO:0046637	regulation of alpha-beta T cell differentiation	55	0.498967	2.17337	6.02009e-06	0.000133013	9.98212e-05	1488	tags=36%, list=13%, signal=32%	Cd83/Zc3h12a/Il6/Pnp/Ripk2/Syk/Irf1/Nfkbid/Anxa1/Il4ra/Nlrp3/Shb/Socs1/Il23a/Socs5/Ifng/Nckap1l/Ada/Ikzf1/Tgfb1
MF	GO:0045236	CXCR chemokine receptor binding	11	0.834002	2.38215	6.35668e-06	0.000140021	0.000105081	870	tags=73%, list=8%, signal=67%	Cxcl2/Cxcl5/Cxcl1/Cxcl10/Cxcl11/Cxcl9/Cxcl13/Cx3cl1
BP	GO:0002218	activation of innate immune response	32	0.602579	2.31178	6.62439e-06	0.000145475	0.000109174	2098	tags=66%, list=18%, signal=54%	Tlr2/Sting1/Syk/Ffar2/Tbk1/Ifi203/Clec4n/Trim30d/Trim30a/Zbp1/Trim12a/Tomm70a/Trim12c/Tlr4/Klrk1/Pspc1/Tyrobp/Hsp90aa1/Matr3/Klrd1/Sfpq
BP	GO:0002437	inflammatory response to antigenic stimulus	49	0.531082	2.23534	6.87601e-06	0.000150543	0.000112977	2498	tags=53%, list=22%, signal=42%	Tnf/Il36g/Fcgr2b/Bdkrb2/Il20rb/Rbpj/C3/Fcgr3/Gpx2/Cxcr2/Fcer1g/Il12b/Cd24a/Psmb4/Il31ra/Fcgr1/Kars/Npy5r/Serpinb9/Rasgrp1/Il25/Il36rn/Il5ra/Zp3/Npy/Psma1
BP	GO:0006875	cellular metal ion homeostasis	426	0.260674	1.5518	7.19234e-06	0.000156993	0.000117818	2409	tags=30%, list=21%, signal=25%	Cxcl2/Ccl2/Cxcl1/Cxcl10/Ccl12/Steap4/Ccl3/Ptger4/Il1b/Myc/Cxcl9/Mt2/Slc39a14/Cd40/Hpx/C3ar1/Ptgir/Adm/Gja1/Slc11a2/Fpr1/Hif1a/Ccrl2/Ccr1/Steap2/Cxcl13/P2ry2/Bdkrb1/Bdkrb2/Ccl5/Ccr5/Atp1a3/Anxa7/Cyba/Pawr/Hmox1/Ptprc/Smad3/Gpr65/Atp1b3/Cxcl17/C5ar1/Itgav/Trpv2/Fth1/Saa2/Lpar1/Lck/Slc12a2/Ddit3/Atf4/Spp1/Cxcr2/Lpar6/Tcirg1/Slc11a1/Tgm2/Ifng/Ackr3/Il6st/Calca/Cx3cl1/Htr2c/Cd52/Hamp/Gna13/Bak1/Rmdn3/…
BP	GO:0002698	negative regulation of immune effector process	85	0.446097	2.11628	7.42475e-06	0.000161578	0.000121258	2161	tags=41%, list=19%, signal=34%	Tnfaip3/Zc3h12a/Muc4/Irak3/Il13ra2/Tnf/Irf1/Il33/Anxa1/Il4ra/Fcgr2b/Fgl2/Il20rb/Tap1/Ceacam1/Hmox1/Ptprc/Cd47/Pglyrp1/Socs5/Thoc1/Vsir/Serpinb9b/Nckap1l/Parp3/Tap2/Clec2d/Tgfb1/Cd96/Ptpn6/Serpinb9/Cd46/Klrd1/Ccr2/Tnfsf4
CC	GO:0070469	respirasome	59	-0.518637	-2.10523	7.63596e-06	0.000165675	0.000124333	4071	tags=68%, list=36%, signal=44%	Dmac1/Uqcr11/Ndufa5/Ndufc2/Ndufa1/Ndufa4/Cox8a/Ndufb9/Ndufa10/Ndufs7/Ndufb5/Ndufv1/Uqcrb/Ndufb11/Sdhb/Uqcrc1/Ndufv2/Cox4i2/Sdhd/Uqcrc2/Ndufa7/Dmac2/Ndufb8/Ndufa3/Sdha/Ndufa9/Ndufa12/Ndufs5/Sdhc/Ndufa13/Ndufab1/Ndufb7/Cox6b1/Ndufs3/Ndufb3/Higd1a/Ndufa6/Ndufv3/Ndufs8/Ndufb10
BP	GO:0030003	cellular cation homeostasis	468	0.255119	1.52493	8.44838e-06	0.000182753	0.00013715	2409	tags=30%, list=21%, signal=25%	Cxcl2/Ccl2/Cxcl1/Cxcl10/Ccl12/Rab20/Steap4/Ccl3/Ptger4/Il1b/Myc/Cxcl9/Mt2/Slc39a14/Cd40/Hpx/C3ar1/Ptgir/Adm/Gja1/Slc11a2/Fpr1/Hif1a/Ccrl2/Ccr1/Lacc1/Steap2/Cxcl13/P2ry2/Bdkrb1/Bdkrb2/Ccl5/Ccr5/Atp1a3/Anxa7/Cyba/Pawr/Hmox1/Ptprc/Smad3/Gpr65/Tasl/Atp1b3/Cxcl17/C5ar1/Itgav/Cftr/Trpv2/Fth1/Saa2/Lpar1/Lck/Slc12a2/Ddit3/Atf4/Spp1/Cxcr2/Mafg/Lpar6/Tcirg1/Slc11a1/Clic4/Tgm2/Ifng/Ackr3/Il6st/Calca/Cx3cl1/…
BP	GO:2000516	positive regulation of CD4-positive, alpha-beta T cell activation	33	0.600607	2.33358	8.98331e-06	0.000193745	0.000145398	1166	tags=45%, list=10%, signal=41%	Cd83/Il6/Ripk2/Irf1/Nfkbid/Anxa1/Il4ra/Nlrp3/Ceacam1/Shb/Socs1/Il23a/Socs5/Ifng/Nckap1l
BP	GO:0002709	regulation of T cell mediated immunity	65	0.470831	2.12846	9.28796e-06	0.000199719	0.000149882	2376	tags=51%, list=21%, signal=40%	Il6/Muc4/Arid5a/Il1b/Pnp/Tnfrsf1b/Nlrp3/Il20rb/Il1r1/Pvr/Ptprc/Traf2/H2-Q10/Il23a/Rsad2/Traf6/Vsir/Nckap1l/Il12b/Tap2/Cd24a/Hspd1/H2-M3/Cyrib/Klrd1/H2-K1/Slc22a13/Ccr2/Tnfsf4/Xcl1/Zp3/Was/H2-T24
BP	GO:0032729	positive regulation of interferon-gamma production	61	0.485071	2.15826	9.58583e-06	0.000205512	0.00015423	2352	tags=52%, list=21%, signal=42%	Arid5a/Bcl3/Il1b/Ripk2/Tnf/Tnfsf9/Il1r1/Tlr3/Il23a/Slc11a1/Il27ra/Tlr7/Cebpg/Irf8/Txk/Tlr4/Klrk1/Crtam/Il12b/Isl1/Cd160/Hspd1/H2-M3/Cyrib/Il12rb2/Ccr2/Pde4b/Rasgrp1/Tnfsf4/Cd40lg/Zp3/Il21
BP	GO:0051091	positive regulation of DNA-binding transcription factor activity	191	0.339837	1.83277	1.03893e-05	0.000222079	0.000166663	1675	tags=28%, list=15%, signal=25%	Ikbke/Tlr2/Il6/Sting1/Il1b/Myd88/Irak3/Bcl10/Stat3/Ripk2/Cd40/Tnf/Ifrd1/Trim30d/Fcgr2b/Trim30a/Adam8/Trim21/Nlrp3/Sphk1/Trim12a/Clu/Pprc1/Sav1/Tirap/Rela/Traf2/Irak2/Tlr3/Ddit3/Psma6/Ikbkb/Traf6/Il1rap/Trim12c/Tlr6/Arid5b/Fosl1/Cx3cl1/Eif2ak2/Crtc2/Trim26/Cflar/Flot1/Tlr4/Ltf/Trim15/Trim25/Hcls1/Tgfb1/Hdac4/Ripk4/Itgb2/Prdx3
BP	GO:0042092	type 2 immune response	36	0.576773	2.26936	1.11697e-05	0.000238057	0.000178653	940	tags=39%, list=8%, signal=36%	Batf/Il6/Arg2/Bcl3/Irf1/Il33/Anxa1/Il4ra/Nlrp3/Rsad2/Socs5/Bcl6b/Il27ra/Ido1
BP	GO:0002886	regulation of myeloid leukocyte mediated immunity	46	0.544167	2.26655	1.15013e-05	0.000243717	0.000182901	1753	tags=46%, list=15%, signal=39%	Cxcl5/Cxcl1/Il13ra2/Syk/Il4ra/Ddx21/Cd177/Adora2b/Hmox1/Stap1/C3/Vamp8/Fcgr3/Fcer1g/Fgr/Rac2/Tyrobp/Gata1/Itgb2/Fcgr1/Ms4a2
BP	GO:1902624	positive regulation of neutrophil migration	29	0.625171	2.34703	1.15028e-05	0.000243717	0.000182901	1235	tags=52%, list=11%, signal=46%	Ptger4/Il1b/C3ar1/Adam8/Il1r1/Pawr/Lbp/Tirap/C5ar1/Il23a/Sell/Cxcr2/Ripor2/Nckap1l/Rac2
BP	GO:0002675	positive regulation of acute inflammatory response	22	0.689883	2.39463	1.16203e-05	0.000245488	0.00018423	1886	tags=68%, list=17%, signal=57%	Il6/Il1b/Tnf/Ffar2/Adam8/Ptgs2/Ccl5/Ccr5/C3/Fcgr3/Fcer1g/Pik3cg/Fcgr1/Npy5r/Alox5ap
BP	GO:0070498	interleukin-1-mediated signaling pathway	20	0.706577	2.41782	1.18163e-05	0.0002489	0.000186791	765	tags=65%, list=7%, signal=61%	Il6/Il1b/Myd88/Irak3/Il1r2/Zbp1/Egr1/Il1r1/Tnip2/Rela/Irak2/Ikbkb/Traf6
BP	GO:0015980	energy derivation by oxidation of organic compounds	214	-0.350868	-1.7349	1.21216e-05	0.000254588	0.000191059	3680	tags=50%, list=32%, signal=35%	Igf2/Coq7/Cavin3/Ppp1r1a/Ndufb9/Inpp5k/Ndufa10/Ndufs7/Iscu/Atp5h/Ndufv1/Uqcrb/Atp5o/Ppp1r3g/Nop53/Idh3b/Sdhb/Uqcrc1/Ndufv2/Gpd1/Aco2/Slc25a12/Idh1/Cox4i2/Gnmt/Sdhd/Polg2/Dnajc30/Prelid1/Gaa/Cdk1/Adsl/Atp5j2/Acadm/Ndufa7/Slc25a23/Nfatc3/Etfrf1/Atp5j/Atp7a/Pdha1/Agl/Ndufb8/Sdha/Vcp/Mfn2/Sorbs1/Igf1/Dlat/Antkmt/Oxa1l/Atp5a1/Gba/Dguok/Pygm/Adrb1/Ndufa12/Pcdh12/Park7/Sdhc/Pik3ca/Sdhaf4/Mtfr1/Cs/C1qtnf…
BP	GO:0045123	cellular extravasation	52	0.495697	2.11951	1.24478e-05	0.000260681	0.000195632	1018	tags=38%, list=9%, signal=35%	Ccl2/Ptger4/Selp/Vcam1/Tnf/Sele/St3gal4/Adam8/Il1r1/Trem1/Ccl5/Cd177/Pawr/Cd47/Sell/Cx3cl1/Il27ra/Sirpa/Ripor2/Golph3
BP	GO:0006873	cellular ion homeostasis	483	0.250395	1.4979	1.29715e-05	0.000270864	0.000203274	2409	tags=30%, list=21%, signal=24%	Cxcl2/Ccl2/Cxcl1/Cxcl10/Ccl12/Rab20/Steap4/Ccl3/Ptger4/Il1b/Myc/Cxcl9/Mt2/Slc39a14/Cd40/Hpx/C3ar1/Ptgir/Adm/Gja1/Slc11a2/Fpr1/Hif1a/Ccrl2/Ccr1/Lacc1/Steap2/Cxcl13/P2ry2/Bdkrb1/Bdkrb2/Slc9a3r1/Ccl5/Ccr5/Atp1a3/Anxa7/Cyba/Pawr/Hmox1/Ptprc/Smad3/Gpr65/Tasl/Atp1b3/Cxcl17/C5ar1/Itgav/Cftr/Trpv2/Fth1/Saa2/Lpar1/Lck/Slc12a2/Ddit3/Atf4/Spp1/Cxcr2/Mafg/Lpar6/Tcirg1/Slc11a1/Clic4/Tgm2/Ifng/Ackr3/Il6st/Calc…
BP	GO:0001774	microglial cell activation	33	0.591734	2.2991	1.36083e-05	0.000283049	0.000212418	1133	tags=48%, list=10%, signal=44%	Tlr2/Tnf/Il33/Ifngr2/Nampt/Ctsc/Sphk1/Clu/Stap1/Casp1/C5ar1/Mmp8/Tlr3/Ifng/Cx3cl1/Tlr4
BP	GO:2000377	regulation of reactive oxygen species metabolic process	124	0.379568	1.9504	1.36334e-05	0.000283049	0.000212418	1181	tags=28%, list=10%, signal=26%	Zc3h12a/Cxcl1/Birc3/Sod2/Ptger4/Gch1/Arg2/Acp5/Birc2/Stat3/Tnf/Syk/Hif1a/Hk2/Trim30a/Prkcd/Thbs1/Nfe2l2/Eif6/Cyba/Cd177/Xdh/Gadd45a/Mmp8/Cdkn1a/Ier3/Cyp1b1/Mmp3/Tlr6/Cflar/Brca1/Aatf/Tlr4/Plin5/Plau
BP	GO:0010573	vascular endothelial growth factor production	32	0.588283	2.25693	1.40388e-05	0.000290631	0.000218108	1029	tags=47%, list=9%, signal=43%	Ccl2/Il6/Il1b/Tnf/C3ar1/Aqp4/Hif1a/Ptgs2/Adora2b/Cxcl17/C3/C5ar1/Cyp1b1/Atf4/Brca1
BP	GO:0009451	RNA modification	92	0.408457	1.98727	1.44074e-05	0.00029741	0.000223196	1917	tags=37%, list=17%, signal=31%	Apobec3/Pus1/Adar/Qtrt1/Nop2/Gar1/Apobec1/Hnrnpc/Nhp2/Nsun2/Ftsj3/Rbm47/Fbl/Ctu2/Dtwd1/Pus7/Mrm3/Thumpd3/Trmt10c/Elp5/Tgs1/Emg1/Dph3/Thumpd1/Tsr3/Trmt6/Ctu1/Cmtr2/Wdr4/Pus3/Trmt5/Rpusd4/Naf1/Trmt12
BP	GO:0002312	B cell activation involved in immune response	69	0.447293	2.02795	1.44513e-05	0.000297467	0.000223239	2884	tags=51%, list=25%, signal=38%	Tnfaip3/Batf/Il6/Bcl3/Cd40/St3gal1/Icosl/Dll1/Ptprc/Xbp1/Ifng/Thoc1/Il27ra/Irf8/Tlr4/Parp3/Ada/Supt6/Nbn/Tgfb1/Hspd1/Lgals8/Stat6/Tnfsf4/Rag2/Cd180/Cd40lg/Il21/Dock11/Ung/Aicda/Pou2af1/Slc15a4/Bcl6/Plcl2
BP	GO:0022408	negative regulation of cell-cell adhesion	139	0.361658	1.87012	1.45092e-05	0.00029781	0.000223496	1221	tags=26%, list=11%, signal=23%	Tnfaip3/Zc3h12a/Ptpn2/Arg2/Muc4/Cd274/Irf1/Nfkbid/Slfn1/Anxa1/Il4ra/Gtpbp4/Adam8/Prkcd/Sdc4/Cd86/Fgl2/Il20rb/Fgg/Cd80/Ceacam1/Cyld/Pawr/Socs1/Map2k1/Socs5/Marchf7/Cebpb/Vsir/Ido1/Adora2a/Sftpd/Ripor2/Epcam/Nckap1l/Crtam
BP	GO:0050864	regulation of B cell activation	99	0.398596	1.96967	1.57267e-05	0.000321051	0.000240937	1505	tags=31%, list=13%, signal=27%	Tnfaip3/Il6/Pnp/Cd40/Syk/Samsn1/Fcgr2b/Tnip2/Cyld/Pawr/Stat5a/Ptprc/Tirap/Xbp1/Cdkn1a/Tnfrsf13b/Ifng/Atp11c/Thoc1/Il27ra/Bst1/Tlr4/Nckap1l/Parp3/Ada/Supt6/Cd24a/Tyrobp/Tgfb1/Ikzf3/Id2
BP	GO:0010608	posttranscriptional regulation of gene expression	358	0.273745	1.59089	1.57304e-05	0.000321051	0.000240937	1296	tags=21%, list=11%, signal=19%	Zc3h12a/Ikbke/Il6/Bcl3/Dph5/Myd88/Eif5/Stat3/Tnfrsf1b/Tnf/Parp9/Zfp36/Eif2s1/Nfkb1/Etf1/Thbs1/Apex1/Adar/Mapkapk2/Malsu1/Eif6/Pld1/Apobec1/Ppp1r15b/Fbxo4/Enc1/Tirap/Usp16/Tut7/S100a9/Patl1/Nsun2/Traf2/Ngdn/Srrt/Mif4gd/Fastkd3/Cyp1b1/Tbrg4/Gcnt2/Elavl1/Map2k1/Fastkd2/Abce1/Nolc1/Rnasel/Slc11a1/Tial1/Pus7/Pum3/Eif2ak2/Cpeb4/Trmt10c/Tdrd7/Eif4e/Secisbp2/Prr16/Tent2/Gzmb/Ppp1r15a/Noct/Carhsp1/Xpo5/Te…
BP	GO:0042554	superoxide anion generation	32	0.585443	2.24604	1.60313e-05	0.000326272	0.000244855	1667	tags=50%, list=15%, signal=43%	Cxcl1/Sod2/Noxo1/Acp5/Syk/Ncf1/Prkcd/Cyba/Cd177/Cybb/Ncf4/Aatf/Ncf2/Tyrobp/Tgfb1/Itgb2
BP	GO:0007204	positive regulation of cytosolic calcium ion concentration	234	0.307243	1.71748	1.64123e-05	0.000333009	0.000249911	1895	tags=28%, list=17%, signal=24%	Cxcl2/Cxcl1/Cxcl10/Ccl3/Ptger4/Il1b/Cxcl9/C3ar1/Ptgir/Adm/Gja1/Fpr1/Ccrl2/Ccr1/Cxcl13/P2ry2/Bdkrb1/Bdkrb2/Ccr5/Cyba/Pawr/Ptprc/Gpr65/Cxcl17/C5ar1/Itgav/Trpv2/Saa2/Lpar1/Lck/Ddit3/Cxcr2/Lpar6/Ackr3/Calca/Cx3cl1/Htr2c/Cd52/Gna13/Bak1/Pik3cg/Cxcr6/Oprl1/Tacr1/Ccl1/Oga/Ccr4/Pmch/Tmem38b/Cd24a/Fasl/Gpr35/Tgfb1/Ccr9/Gata1/Dhrs7c/Pln/Hrh4/Ptpn6/Nmur2/Ms4a2/Pla2g6/Pdgfra/Fpr-rs4/Cav3
BP	GO:0000226	microtubule cytoskeleton organization	395	-0.303638	-1.59404	1.64545e-05	0.000333009	0.000249911	3810	tags=41%, list=33%, signal=28%	Tubb4a/Wrap73/Nedd1/Aurka/Prc1/Snca/Odad4/Setd2/Map4/Sass6/Cfl1/Mad2l1/Nusap1/Nudc/Cep20/Ccdc88c/Ctnnb1/Racgap1/Aunip/Cdk2/Chek1/Mos/Pex14/Sac3d1/Arhgef2/Tnks/Washc5/Cnp/Tpx2/Map2/Fbxw5/Pak1/Dicer1/Dnaaf2/Map7/Chmp1a/Aaas/Spef1/Ift172/Tle6/Aurkb/Dctn1/Haus5/Dst/Tpgs1/Cep192/Incenp/Pard3b/Lsm14a/Brca2/Ttbk2/Spc25/Atrx/Slain2/Camsap2/Haus6/Cep131/Nuf2/Haus7/Dnah8/Cltc/Vcp/Stmn2/Pafah1b1/Efhc1/Limk2…
MF	GO:0016627	oxidoreductase activity, acting on the CH-CH group of donors	55	-0.521581	-2.08318	1.68548e-05	0.000339398	0.000254706	3193	tags=51%, list=28%, signal=37%	Sdhb/Akr1c13/Acads/Dhodh/Sdhd/Tm7sf2/Acadm/Sdha/Ppox/Acoxl/Sdhc/Acaa1b/Blvrb/Pecr/Decr1/Acad9/Ivd/Acox3/Tecr/Srd5a3/Fasn/Decr2/Retsat/Dpyd/Ptgr2/Gcdh/Dhcr7/Acad8
BP	GO:1903038	negative regulation of leukocyte cell-cell adhesion	102	0.401223	1.98321	1.68642e-05	0.000339398	0.000254706	1855	tags=35%, list=16%, signal=30%	Zc3h12a/Ptpn2/Arg2/Cd274/Irf1/Nfkbid/Slfn1/Anxa1/Il4ra/Adam8/Sdc4/Cd86/Fgl2/Il20rb/Cd80/Ceacam1/Cyld/Pawr/Socs1/Socs5/Marchf7/Cebpb/Vsir/Ido1/Adora2a/Sftpd/Ripor2/Nckap1l/Crtam/Cd24a/Tgfb1/Lax1/Ptpn6/Fgl1/Lag3/Socs6
BP	GO:0007252	I-kappaB phosphorylation	18	0.719134	2.38712	1.70133e-05	0.000341448	0.000256244	1133	tags=56%, list=10%, signal=50%	Saa3/Tlr2/Tnf/Traf2/Tlr3/Ikbkb/Cx3cl1/Tlr7/Sirpa/Tlr4
BP	GO:0003007	heart morphogenesis	209	-0.356296	-1.762	1.83092e-05	0.000366439	0.000274999	1998	tags=31%, list=18%, signal=26%	Dll4/Mrtfb/Slc8a1/Pbrm1/Nodal/Col5a1/Pdcd4/Atf2/Gja5/Ahr/Hey1/Sema3c/Sos1/Nedd4/Dchs1/Dnaaf1/Kif3a/Sox11/Zmpste24/Wnt11/Foxf1/Tafazzin/Sfrp2/Crkl/Grhl2/Tek/Tgfb2/Gata5/Egln1/Lrp2/Fzd1/Dsp/Lrp6/Asxl2/Bmp4/Zfpm2/Smad7/Rxra/Axin2/Wnt2/Wnt3a/Jag1/Slit2/Rac1/Parva/Ovol2/Fgfr2/Smarcd3/Hes1/Cited2/Mef2c/Adamts1/Tmem100/Eya1/Smo/Myh7/Wnt5a/Fzd2/Smad6/Snai2/Ptch1/Shh/Heyl/Tbx2
BP	GO:0071887	leukocyte apoptotic process	92	0.405307	1.97195	1.84036e-05	0.000367309	0.000275652	1688	tags=36%, list=15%, signal=31%	Il6/Arg2/Myc/Cd274/Bcl10/Pnp/St3gal1/Nfkbid/Anxa1/Hif1a/Fcgr2b/Adam8/Adam17/Ccl5/Ceacam1/Ccr5/Nr4a3/Stat5a/Cxcr2/Fcer1g/Ifng/Ido1/Bak1/Pik3cd/Ada/Tnfrsf23/Cd24a/Plekho2/Hcls1/Fasl/Cd3g/Ptcra/Siglec1
MF	GO:0004866	endopeptidase inhibitor activity	117	0.377288	1.92255	1.93708e-05	0.000385549	0.00028934	2682	tags=42%, list=23%, signal=32%	Birc3/Tfpi2/Timp1/Birc2/Csta2/Serpina3m/Slpi/Serpina3n/Itih4/Rps6ka3/Serpinb6b/C3/C5ar1/Wfdc18/Itih1/Spink12/Serpina3c/Serpinb9b/Csn2/Serpina10/Serpinb1b/Serpini1/Ltf/Tnfsf14/Spint1/Wfdc3/Cst9/Prdx5/Smr2/Naip1/Serpinb2/Prdx3/Wfdc15b/Usp14/Serpinf2/Serpinb9/Cst13/Ube2z/Serpini2/Rps6ka1/Naip2/Serpinb6e/Ambp/Pcsk1n/Serpinb7/Cst7/Spink1/Serpinb5/Cstdc1
BP	GO:0032633	interleukin-4 production	33	0.583694	2.26786	1.94854e-05	0.000386036	0.000289706	1111	tags=36%, list=10%, signal=33%	Cd83/Syk/Icosl/Il33/Nlrp3/Il20rb/Rbpj/Ddit3/Il1rap/Fcer1g/Cebpb/Txk
BP	GO:0030901	midbrain development	39	-0.576806	-2.12799	1.95022e-05	0.000386036	0.000289706	1493	tags=44%, list=13%, signal=38%	Sos1/Kat2a/Sfrp2/Dlg5/Lrp6/Wls/Ndst1/Wnt2/Wnt3a/Rac1/Fzd6/Aplp2/Fgfr2/Fgfr3/Hes1/Wnt5a/Shh
BP	GO:0043370	regulation of CD4-positive, alpha-beta T cell differentiation	40	0.55534	2.25662	2.06642e-05	0.000407921	0.00030613	844	tags=35%, list=7%, signal=33%	Cd83/Zc3h12a/Il6/Ripk2/Irf1/Nfkbid/Anxa1/Il4ra/Nlrp3/Shb/Socs1/Il23a/Socs5/Ifng
MF	GO:0051287	NAD binding	49	-0.526053	-2.0562	2.13225e-05	0.000419768	0.000315021	3474	tags=61%, list=30%, signal=43%	Ctbp2/Ndufv1/H2-Ke6/Aldh1a1/Gpd1/Idh1/Hsd17b10/Sirt4/Me2/Nnt/Aldh2/Aldh5a1/Nudt6/Sirt3/Parp1/Ehhadh/Idh3g/Ctbp1/Sirt5/Glud1/Cyb5r3/Qdpr/Aox3/Hpgd/Adh7/Sord/Aldh9a1/Grhpr/Hadh/Adh1
BP	GO:0060333	interferon-gamma-mediated signaling pathway	16	0.733138	2.3373	2.16159e-05	0.000423997	0.000318195	1361	tags=56%, list=12%, signal=50%	Ptpn2/Irgm1/Parp9/Hpx/Irf1/Socs1/Ifng/Txk/Stat1
BP	GO:0051301	cell division	431	-0.297118	-1.57116	2.16935e-05	0.000423997	0.000318195	3921	tags=45%, list=34%, signal=31%	Cdca8/Zfp207/Kif20a/Cdc123/Igf1r/Tex14/Ccne2/Blm/Thoc5/Wasl/Nedd1/Aurka/Prc1/Cdca3/Cks1b/Setd2/Bod1/Septin9/Map4/Babam2/Cdk20/Fam83d/Igf2/Cfl1/Vegfa/Mad2l1/Nusap1/Nudc/Anapc4/Maea/Racgap1/Cdk2/Wwtr1/Pdgfc/Ankle2/Vangl2/Sac3d1/Pimreg/Arhgef2/Tnks/Dctn3/Bub3/Recql5/Ube2c/Top2a/Washc5/Ect2/Itgb1bp1/Ncapg2/Cetn3/Tpx2/Syce2/Dicer1/Smc2/Chmp1a/Nek3/Tle6/Cdca5/Aurkb/Dctn1/Haus5/Anxa11/Lrrcc1/Itgb3bp/Dct…
BP	GO:0060976	coronary vasculature development	56	-0.509819	-2.04894	2.17134e-05	0.000423997	0.000318195	3826	tags=62%, list=34%, signal=42%	Dync2h1/Setd2/Angpt1/Vegfa/Plxnd1/Ctnnb1/Vangl2/Prdm1/Ap2b1/Arid2/Lrp1/Dctn5/Apln/Gpc3/Hey2/Pcsk5/Gata6/Pdgfb/Fgfr1/Pbrm1/Gper1/Pdgfrb/Lrp2/Bmp4/Zfpm2/Fgf1/Ndst1/Rxra/Vegfb/Fgfr2/Myh10/Ptk7/Snx17/Smad6/Shh
BP	GO:1902622	regulation of neutrophil migration	36	0.565806	2.22621	2.20847e-05	0.000429442	0.000322281	1235	tags=47%, list=11%, signal=42%	Ptger4/Il1b/Myd88/C3ar1/Adam8/Il1r1/Pawr/Lbp/Tirap/C5ar1/Il23a/Sell/Cxcr2/Ripor2/Bst1/Nckap1l/Rac2
MF	GO:0002020	protease binding	124	0.373881	1.92117	2.21111e-05	0.000429442	0.000322281	2079	tags=30%, list=18%, signal=25%	Tnfaip3/Timp1/Bcl10/Ripk2/Adamts4/Tnf/Csta2/Rffl/Bdkrb2/Sumo1/Il1r1/F3/Cd177/Tnfrsf1a/Serpinb6b/Xbp1/Itgav/Sell/Polg/Serpinb9b/Cflar/Flot1/Spata2/Rnf139/Casp12/Tnfrsf23/Alpi/Semg1/Cdk5r1/Mbl1/Dvl3/Riok3/Serpinf2/Serpinb9/Sart3/Syvn1/Adrm1
BP	GO:0032673	regulation of interleukin-4 production	27	0.617789	2.27237	2.2587e-05	0.00043751	0.000328335	899	tags=37%, list=8%, signal=34%	Cd83/Syk/Icosl/Il33/Nlrp3/Il20rb/Ddit3/Il1rap/Fcer1g/Cebpb
BP	GO:0002275	myeloid cell activation involved in immune response	71	0.444992	2.03936	2.27546e-05	0.000439578	0.000329887	2402	tags=38%, list=21%, signal=30%	Myd88/Il13ra2/Syk/Il33/Il4ra/Ifi35/Snap23/Cd177/Nr4a3/Adora2b/Hmox1/Lbp/Vamp8/Fcer1g/Ifng/Fgr/Rac2/Tyrobp/Gata1/Itgb2/Kars/Ms4a2/Ccr2/Rasgrp1/Itgb2l/Lat/Pi4k2a
CC	GO:0030133	transport vesicle	239	-0.341175	-1.71243	2.35036e-05	0.000452836	0.000339837	3162	tags=35%, list=28%, signal=26%	Kcnq1/Syt7/Ap1ar/Unc13b/Ddc/Dpysl3/Clba1/Cln3/Vdac3/Yipf2/Syt9/Kif3c/Rab13/Atp7a/Cav2/Rab3il1/Cltc/Vamp2/Sypl2/Igf1/Stx2/Sipa1/Clcn3/Ptprs/Pef1/Syn2/Borcs5/Syt17/Mtmr2/Ncstn/Sytl2/Tprgl/Erp29/Kif1a/Vti1a/Calm3/Sec16b/Cadm1/Sspn/Sypl/Clta/Pclo/Lamp1/Rab3a/Ap1s1/Rab27a/Bloc1s6/Sec23a/Vdac1/Ica1/Snap47/App/Pebp1/Aph1b/Sytl4/Igf2r/Trpm7/Septin4/Sec24d/Gipc1/Tmem230/Ap2a2/Rab40c/Rab14/Bace1/Gnas/Rassf…
BP	GO:0045069	regulation of viral genome replication	51	0.506	2.1611	2.35694e-05	0.000452897	0.000339883	1400	tags=43%, list=12%, signal=38%	Oasl1/Tnf/Apobec3/Ifih1/Slpi/Zc3hav1/Adar/Plscr1/Oasl2/Ifitm1/Ccl5/Oas3/Rsad2/Isg20/Rnasel/Oas1b/Eif2ak2/Ifitm2/Ifitm3/Ltf/Ppie/Ddx3x
BP	GO:0071363	cellular response to growth factor stimulus	474	-0.292631	-1.55586	2.5161e-05	0.000482197	0.000361872	3056	tags=37%, list=27%, signal=28%	Casp3/Yes1/Appl2/Nos3/Sulf1/Tbx20/Ppp2r5d/Lrp1/Sema6a/Hgf/Vegfc/Sparc/Itgb5/Pik3cb/Flt4/Aspn/Slc2a10/Ext1/Pxn/Apln/Atp7a/Ndn/Fbn1/Nrep/Fgfbp3/Npnt/Adamtsl2/Flrt3/Cav2/Gpc3/Bmp6/Ramp2/Col1a2/Stk11/Stmn2/Epb41l5/Fkbp8/Ptprf/Cav1/Sh3gl2/Nr4a1/Gata6/Pdgfb/Raf1/Cdh5/Nlk/Fgfr1/Wwox/Coro1b/E2f1/Uri1/Mmrn2/Adgra2/Il17rd/Veph1/Dll4/Twsg1/Epn2/Numa1/Pik3ca/Cdkn1c/Nodal/Sox5/Cldn5/Fstl3/Htra1/Pdcd4/Mapk14/A…
BP	GO:0050728	negative regulation of inflammatory response	98	0.397023	1.96351	2.54254e-05	0.000485975	0.000364707	1408	tags=30%, list=12%, signal=26%	Tnfaip3/Ptpn2/Ptger4/Socs3/Acp5/Tnfrsf1b/Zfp36/Fcgr2b/Nfkb1/Smpdl3b/Nlrp3/Il20rb/Mefv/Tnfrsf1a/Smad3/Cxcl17/Ier3/Gpx2/Pglyrp1/Socs5/Cx3cl1/Hamp/Adora2a/Il12b/Ada/Cd24a/Ppard/Psmb4/Isl1
MF	GO:0061134	peptidase regulator activity	153	0.33789	1.76447	2.64043e-05	0.000503353	0.000377748	2682	tags=39%, list=23%, signal=30%	Birc3/Tfpi2/Timp1/Birc2/Bcl10/Csta2/Serpina3m/Slpi/Tank/Serpina3n/Ctsc/Psme2/Itih4/Rps6ka3/Serpinb6b/C3/C5ar1/Wfdc18/Itih1/Vsir/Spink12/Serpina3c/Prss22/Serpinb9b/Csn2/Cflar/Serpina10/Serpinb1b/Serpini1/Ltf/Tnfsf14/Spint1/Wfdc3/Cst9/Prdx5/Smr2/Naip1/Serpinb2/Acrbp/Apaf1/Psmd14/Prdx3/Wfdc15b/Usp14/Serpinf2/Serpinb9/Adrm1/Cst13/Ube2z/Serpini2/Rps6ka1/Naip2/Serpinb6e/Ambp/Pcsk1n/Serpinb7/Cst7/Spink1…
BP	GO:0048246	macrophage chemotaxis	38	0.552728	2.19611	2.82215e-05	0.00053658	0.000402684	870	tags=39%, list=8%, signal=37%	Ccl2/Ccl12/Ccl3/C3ar1/Thbs1/Csf1/Il34/Trem1/Ccl5/Stap1/Cxcl17/C5ar1/Saa2/Akirin1/Cx3cl1
BP	GO:1903901	negative regulation of viral life cycle	25	0.613203	2.22167	2.84083e-05	0.000538713	0.000404285	1388	tags=48%, list=12%, signal=42%	Ptx3/Trim30d/Trim30a/Trim12a/Ifitm1/Trim12c/Trim26/Ifitm2/Ifitm3/Nbn/Trim15/Trim25
MF	GO:0061135	endopeptidase regulator activity	128	0.364091	1.87328	2.85352e-05	0.000539704	0.000405029	2682	tags=41%, list=23%, signal=32%	Birc3/Tfpi2/Timp1/Birc2/Csta2/Serpina3m/Slpi/Serpina3n/Psme2/Itih4/Rps6ka3/Serpinb6b/C3/C5ar1/Wfdc18/Itih1/Vsir/Spink12/Serpina3c/Serpinb9b/Csn2/Serpina10/Serpinb1b/Serpini1/Ltf/Tnfsf14/Spint1/Wfdc3/Cst9/Prdx5/Smr2/Naip1/Serpinb2/Psmd14/Prdx3/Wfdc15b/Usp14/Serpinf2/Serpinb9/Adrm1/Cst13/Ube2z/Serpini2/Rps6ka1/Naip2/Serpinb6e/Ambp/Pcsk1n/Serpinb7/Cst7/Spink1/Serpinb5/Cstdc1
BP	GO:0045622	regulation of T-helper cell differentiation	28	0.600619	2.25179	2.91959e-05	0.000550757	0.000413324	782	tags=39%, list=7%, signal=37%	Zc3h12a/Il6/Ripk2/Irf1/Nfkbid/Anxa1/Il4ra/Nlrp3/Shb/Il23a/Socs5
BP	GO:0062009	secondary palate development	17	-0.708231	-2.11678	3.00701e-05	0.000565772	0.000424592	1385	tags=47%, list=12%, signal=41%	Sox11/Wnt11/Tgfb2/Fzd1/Wnt3a/Wnt5a/Fzd2/Tgfb3
BP	GO:0048736	appendage development	146	-0.379541	-1.78479	3.10378e-05	0.000580953	0.000435985	3871	tags=48%, list=34%, signal=32%	Ift88/Lrp4/Dync2h1/Col3a1/Iqce/Lrp5/Sox4/Ctnnb1/Hdac2/Hoxa10/Hoxd9/Slc39a3/Dicer1/Ift52/Ift172/Zfp219/Aldh1a2/Ttbk2/Ext1/Atrx/Atp7a/Gpc3/Tmem107/Wdpcp/Asph/Gna12/Pcsk5/Ece1/Fgfr1/Cacna1c/Meox2/Gli3/Gja5/Prrx1/Hdac1/Sema3c/Tbx4/Map3k20/Pbx2/Fermt2/Sox11/Mecom/Wnt9a/Rab23/Ski/Ift122/Sfrp2/Mbnl1/Grhl2/Tgfb2/Tulp3/Lrp6/Bmp4/Traf3ip1/Cibar1/Gnas/Lmbr1/Fzd6/Fgfr2/Gli2/Wdr19/Reck/Rarg/Nr2f2/Bmpr1b/Wnt5a…
BP	GO:0060173	limb development	146	-0.379541	-1.78479	3.10378e-05	0.000580953	0.000435985	3871	tags=48%, list=34%, signal=32%	Ift88/Lrp4/Dync2h1/Col3a1/Iqce/Lrp5/Sox4/Ctnnb1/Hdac2/Hoxa10/Hoxd9/Slc39a3/Dicer1/Ift52/Ift172/Zfp219/Aldh1a2/Ttbk2/Ext1/Atrx/Atp7a/Gpc3/Tmem107/Wdpcp/Asph/Gna12/Pcsk5/Ece1/Fgfr1/Cacna1c/Meox2/Gli3/Gja5/Prrx1/Hdac1/Sema3c/Tbx4/Map3k20/Pbx2/Fermt2/Sox11/Mecom/Wnt9a/Rab23/Ski/Ift122/Sfrp2/Mbnl1/Grhl2/Tgfb2/Tulp3/Lrp6/Bmp4/Traf3ip1/Cibar1/Gnas/Lmbr1/Fzd6/Fgfr2/Gli2/Wdr19/Reck/Rarg/Nr2f2/Bmpr1b/Wnt5a…
CC	GO:0035631	CD40 receptor complex	10	0.833354	2.28857	3.26439e-05	0.000609437	0.000457361	765	tags=60%, list=7%, signal=56%	Birc2/Cd40/Traf2/Traf3/Ikbkb/Traf6
BP	GO:0030183	B cell differentiation	108	0.376301	1.88343	3.28932e-05	0.000612509	0.000459666	2884	tags=44%, list=25%, signal=34%	Tnfaip3/Ptpn2/Il6/Bcl3/Pnp/St3gal1/Syk/Adam17/Dll1/Cyld/Stat5a/Ptprc/Rbpj/Dnajb9/Xbp1/Dclre1c/Tcirg1/Atp11c/Bak1/Cebpg/Irf8/Nckap1l/Tpd52/Ptprj/Ada/Cd24a/Ikzf1/Ikzf3/Id2/Ptpn6/Lgals8/Il2rg/Syvn1/Ifna11/Rag2/Cd40lg/Il21/Dock11/Ifna2/Sfrp1/Polm/Zfp36l1/Nfam1/Pou2af1/Zbtb7a/H2-Ab1/Bcl6/Plcl2
BP	GO:1905517	macrophage migration	50	0.495148	2.09662	3.33867e-05	0.0006201	0.000465363	870	tags=32%, list=8%, signal=30%	Ccl2/Ccl12/Ccl3/C3ar1/Mcoln2/Thbs1/Csf1/Il34/Trem1/Ccl5/Stap1/Cxcl17/C5ar1/Saa2/Akirin1/Cx3cl1
BP	GO:0033003	regulation of mast cell activation	40	0.54513	2.21513	3.36016e-05	0.000622491	0.000467157	1753	tags=40%, list=15%, signal=34%	Il13ra2/Tslp/Syk/Il4ra/Plscr1/Nr4a3/Cd300lf/Adora2b/Hmox1/Cftr/Vamp8/Fcer1g/Fgr/Rac2/Gata1/Ms4a2
BP	GO:0050921	positive regulation of chemotaxis	119	0.369927	1.88244	3.37231e-05	0.000623144	0.000467647	1292	tags=30%, list=11%, signal=27%	Ccl2/Cxcl10/Ccl7/Il1b/C3ar1/Ccr1/Thbs1/Csf1/Cxcl13/Il34/Adam17/Trem1/Ccl5/Smad3/Lbp/Tirap/Cxcl17/C5ar1/Lpar1/Il23a/Artn/Sell/Cxcr2/Pgf/Akirin1/Tpbg/Cx3cl1/Ripor2/Nckap1l/Ptprj/Ccl1/Rac2/Ccr4/Akt2/Pla2g7/Tnfsf14
BP	GO:2000106	regulation of leukocyte apoptotic process	75	0.428891	1.98991	3.5398e-05	0.000651659	0.000489047	1688	tags=36%, list=15%, signal=31%	Arg2/Myc/Cd274/Bcl10/Pnp/St3gal1/Nfkbid/Anxa1/Hif1a/Fcgr2b/Adam8/Adam17/Ccl5/Ceacam1/Ccr5/Nr4a3/Stat5a/Cxcr2/Fcer1g/Ido1/Pik3cd/Ada/Cd24a/Hcls1/Cd3g/Ptcra/Siglec1
BP	GO:0035107	appendage morphogenesis	126	-0.401117	-1.85661	3.55369e-05	0.000651659	0.000489047	3871	tags=52%, list=34%, signal=34%	Ift88/Lrp4/Dync2h1/Col3a1/Iqce/Lrp5/Sox4/Ctnnb1/Hdac2/Hoxa10/Hoxd9/Dicer1/Ift52/Zfp219/Aldh1a2/Ttbk2/Ext1/Atrx/Atp7a/Gpc3/Tmem107/Wdpcp/Asph/Gna12/Pcsk5/Ece1/Fgfr1/Cacna1c/Gli3/Gja5/Prrx1/Hdac1/Sema3c/Tbx4/Map3k20/Pbx2/Sox11/Mecom/Wnt9a/Rab23/Ski/Ift122/Sfrp2/Mbnl1/Grhl2/Tgfb2/Tulp3/Lrp6/Bmp4/Traf3ip1/Cibar1/Gnas/Lmbr1/Fzd6/Fgfr2/Gli2/Wdr19/Reck/Rarg/Bmpr1b/Wnt5a/Ptch1/Shh/Tbx2/Gas1
BP	GO:0035108	limb morphogenesis	126	-0.401117	-1.85661	3.55369e-05	0.000651659	0.000489047	3871	tags=52%, list=34%, signal=34%	Ift88/Lrp4/Dync2h1/Col3a1/Iqce/Lrp5/Sox4/Ctnnb1/Hdac2/Hoxa10/Hoxd9/Dicer1/Ift52/Zfp219/Aldh1a2/Ttbk2/Ext1/Atrx/Atp7a/Gpc3/Tmem107/Wdpcp/Asph/Gna12/Pcsk5/Ece1/Fgfr1/Cacna1c/Gli3/Gja5/Prrx1/Hdac1/Sema3c/Tbx4/Map3k20/Pbx2/Sox11/Mecom/Wnt9a/Rab23/Ski/Ift122/Sfrp2/Mbnl1/Grhl2/Tgfb2/Tulp3/Lrp6/Bmp4/Traf3ip1/Cibar1/Gnas/Lmbr1/Fzd6/Fgfr2/Gli2/Wdr19/Reck/Rarg/Bmpr1b/Wnt5a/Ptch1/Shh/Tbx2/Gas1
BP	GO:0002544	chronic inflammatory response	15	0.747155	2.33335	3.59495e-05	0.000657558	0.000493474	940	tags=53%, list=8%, signal=49%	Tnfaip3/Tnf/Gja1/Vnn1/Adora2b/S100a9/Cebpb/Ido1
BP	GO:0002573	myeloid leukocyte differentiation	172	0.327006	1.72944	3.73347e-05	0.00068117	0.000511194	1537	tags=26%, list=13%, signal=23%	Relb/Ptpn2/Csf2/Batf/Snx10/Tlr2/Ccl3/Junb/Myc/Tnf/Tnfsf9/Ccr1/Adam8/Nrros/Csf1/Il34/Trib1/Ccl5/Ceacam1/Batf3/Cd300lf/Stat5a/Batf2/Rbpj/Fos/Il23a/Epha2/Traf6/Tcirg1/Fcer1g/Ifng/Calca/Cebpb/Mafb/Dcstamp/Il12b/Cul4a/Ikzf1/Tyrobp/Hcls1/Clec2d/Il3ra/Tgfb1/Id2/Gata1
BP	GO:0051480	regulation of cytosolic calcium ion concentration	260	0.290792	1.65703	3.82927e-05	0.000696888	0.00052299	1895	tags=26%, list=17%, signal=22%	Cxcl2/Cxcl1/Cxcl10/Ccl3/Ptger4/Il1b/Cxcl9/C3ar1/Ptgir/Adm/Gja1/Fpr1/Ccrl2/Ccr1/Cxcl13/P2ry2/Bdkrb1/Bdkrb2/Ccr5/Cyba/Pawr/Ptprc/Smad3/Gpr65/Cxcl17/C5ar1/Itgav/Trpv2/Saa2/Lpar1/Lck/Ddit3/Cxcr2/Lpar6/Ackr3/Il6st/Calca/Cx3cl1/Htr2c/Cd52/Gna13/Bak1/Pik3cg/Cxcr6/Oprl1/Tacr1/Nos1/Ccl1/Oga/Ccr4/Pmch/Tmem38b/Cd24a/Fasl/Gpr35/Tgfb1/Ccr9/Gata1/Dhrs7c/Pln/Hrh4/Ptpn6/Nmur2/Ms4a2/Pla2g6/Pdgfra/Fpr-rs4/Cav3
BP	GO:0052548	regulation of endopeptidase activity	254	0.291604	1.64827	3.84621e-05	0.000698213	0.000523984	1575	tags=25%, list=14%, signal=22%	Il6/Timp1/Myc/Bcl10/Stat3/Ripk2/Tnf/Syk/Slc11a2/Pmaip1/Serpina3m/Serpina3n/Thbs1/Rffl/Ptgs2/Nlrp3/Psme2/Rps6ka3/Mefv/F3/Xdh/Serpinb6b/Pawr/Smad3/Casp1/S100a9/Hip1r/S100a8/Lck/Mul1/Ift57/Psma3/Mmp9/Vsir/Serpina3c/Bak1/Ppp2ca/Serpinb9b/Adora2a/Csn2/Cflar/Serpina10/Serpinb1b/Grk2/Sox2/Psmb8/Serpini1/Ltf/Akt2/Dnajb6/Cyct/Casp12/Stat1/Tnfrsf23/Tnfsf10/Ddx3x/Ccn1/Fasl/Naip1/Serpinb2/Apaf1/Hspd1/Rnf34
BP	GO:2001056	positive regulation of cysteine-type endopeptidase activity	111	0.372941	1.8863	3.95159e-05	0.000715545	0.000536991	1555	tags=30%, list=14%, signal=26%	Myc/Bcl10/Ripk2/Tnf/Syk/Slc11a2/Pmaip1/Nlrp3/Mefv/F3/Xdh/Pawr/Smad3/Casp1/S100a9/Hip1r/S100a8/Lck/Mul1/Ift57/Bak1/Ppp2ca/Cflar/Cyct/Casp12/Stat1/Tnfrsf23/Tnfsf10/Ddx3x/Ccn1/Fasl/Apaf1/Hspd1
BP	GO:0050766	positive regulation of phagocytosis	59	0.458688	2.03641	4.25376e-05	0.000768336	0.000576609	1864	tags=44%, list=16%, signal=37%	Ccl2/Ptx3/Il1b/Tnf/Fcgr2b/Cyba/Cd300lf/Ptprc/Lbp/Cd47/Stap1/C3/Fcgr3/Slc11a1/Fcer1g/Ifng/Sirpa/Sftpd/Nckap1l/Ptprj/Tub/Fcgr1/Mbl1/Sftpa1/Il2rg/Il2rb
MF	GO:0030414	peptidase inhibitor activity	122	0.361234	1.85023	4.27757e-05	0.000770709	0.00057839	2682	tags=40%, list=23%, signal=31%	Birc3/Tfpi2/Timp1/Birc2/Csta2/Serpina3m/Slpi/Serpina3n/Itih4/Rps6ka3/Serpinb6b/C3/C5ar1/Wfdc18/Itih1/Spink12/Serpina3c/Serpinb9b/Csn2/Serpina10/Serpinb1b/Serpini1/Ltf/Tnfsf14/Spint1/Wfdc3/Cst9/Prdx5/Smr2/Naip1/Serpinb2/Prdx3/Wfdc15b/Usp14/Serpinf2/Serpinb9/Cst13/Ube2z/Serpini2/Rps6ka1/Naip2/Serpinb6e/Ambp/Pcsk1n/Serpinb7/Cst7/Spink1/Serpinb5/Cstdc1
BP	GO:0010952	positive regulation of peptidase activity	139	0.348007	1.79954	4.36178e-05	0.000783926	0.000588309	1555	tags=28%, list=14%, signal=25%	Myc/Bcl10/Stat3/Ripk2/Tnf/Syk/Slc11a2/Pmaip1/Tank/Nlrp3/Psme2/Mefv/F3/Xdh/Pawr/Smad3/Casp1/S100a9/Hip1r/S100a8/Lck/Mul1/Ift57/Vsir/Prss22/Bak1/Ppp2ca/Cflar/Cyct/Casp12/Stat1/Cldn4/Tnfrsf23/Tnfsf10/Ddx3x/Ccn1/Fasl/Apaf1/Hspd1
CC	GO:0005747	mitochondrial respiratory chain complex I	33	-0.587333	-2.08579	4.62843e-05	0.000825689	0.00061965	4071	tags=85%, list=36%, signal=55%	Dmac1/Ndufa5/Ndufc2/Ndufa1/Ndufa4/Ndufb9/Ndufa10/Ndufs7/Ndufb5/Ndufv1/Ndufb11/Ndufv2/Ndufa7/Dmac2/Ndufb8/Ndufa3/Ndufa9/Ndufa12/Ndufs5/Ndufa13/Ndufab1/Ndufb7/Ndufs3/Ndufb3/Ndufa6/Ndufv3/Ndufs8/Ndufb10
CC	GO:0030964	NADH dehydrogenase complex	33	-0.587333	-2.08579	4.62843e-05	0.000825689	0.00061965	4071	tags=85%, list=36%, signal=55%	Dmac1/Ndufa5/Ndufc2/Ndufa1/Ndufa4/Ndufb9/Ndufa10/Ndufs7/Ndufb5/Ndufv1/Ndufb11/Ndufv2/Ndufa7/Dmac2/Ndufb8/Ndufa3/Ndufa9/Ndufa12/Ndufs5/Ndufa13/Ndufab1/Ndufb7/Ndufs3/Ndufb3/Ndufa6/Ndufv3/Ndufs8/Ndufb10
CC	GO:0045271	respiratory chain complex I	33	-0.587333	-2.08579	4.62843e-05	0.000825689	0.00061965	4071	tags=85%, list=36%, signal=55%	Dmac1/Ndufa5/Ndufc2/Ndufa1/Ndufa4/Ndufb9/Ndufa10/Ndufs7/Ndufb5/Ndufv1/Ndufb11/Ndufv2/Ndufa7/Dmac2/Ndufb8/Ndufa3/Ndufa9/Ndufa12/Ndufs5/Ndufa13/Ndufab1/Ndufb7/Ndufs3/Ndufb3/Ndufa6/Ndufv3/Ndufs8/Ndufb10
BP	GO:0006919	activation of cysteine-type endopeptidase activity involved in apoptotic process	61	0.461076	2.0515	4.76753e-05	0.000848409	0.000636701	1555	tags=34%, list=14%, signal=30%	Myc/Bcl10/Tnf/Slc11a2/Pmaip1/Nlrp3/F3/Xdh/Smad3/S100a9/Hip1r/S100a8/Lck/Mul1/Ift57/Bak1/Cflar/Stat1/Fasl/Apaf1/Hspd1
BP	GO:0009060	aerobic respiration	116	-0.409183	-1.86639	4.7841e-05	0.000849266	0.000637344	3440	tags=52%, list=30%, signal=37%	Ndufa10/Ndufs7/Iscu/Atp5h/Ndufv1/Uqcrb/Atp5o/Nop53/Idh3b/Sdhb/Uqcrc1/Ndufv2/Aco2/Idh1/Cox4i2/Sdhd/Dnajc30/Cdk1/Adsl/Atp5j2/Ndufa7/Slc25a23/Atp5j/Atp7a/Pdha1/Ndufb8/Sdha/Vcp/Dlat/Antkmt/Oxa1l/Atp5a1/Dguok/Ndufa12/Park7/Sdhc/Mtfr1/Cs/1700066M21Rik/Sirt3/Ndufs3/Atp5b/Atp5c1/Akt1/Idh3g/Ndufv3/Tafazzin/Abcd1/Arl2/Fxn/Afg1l/Suclg2/Ogdh/Suclg1/Atp5d/Ndufs8/Cbfa2t3/Msh2/Cat/Mtfr1l
BP	GO:0042531	positive regulation of tyrosine phosphorylation of STAT protein	37	0.550825	2.18013	4.81824e-05	0.00085323	0.000640319	1439	tags=46%, list=13%, signal=40%	Csf2/Il6/Ptger4/Cd40/Tslp/Parp9/Hpx/Ccl5/Tnfrsf1a/Lck/Il23a/Ifng/Il6st/Tnfrsf18/Il12b/Isl1/Hcls1
BP	GO:0006091	generation of precursor metabolites and energy	304	-0.318797	-1.63452	4.8626e-05	0.00085898	0.000644634	3440	tags=44%, list=30%, signal=32%	Ndufa10/Ndufs7/Iscu/Atp5h/Ndufv1/Uqcrb/Atp5o/Ppp1r3g/Rpia/Nop53/Hsd11b1/Idh3b/Sdhb/Uqcrc1/Ndufv2/Gpd1/Aco2/Slc25a12/Idh1/Cox4i2/Gnmt/Sdhd/Polg2/Dnajc30/Prelid1/Gaa/Cdk1/Adsl/Atp5j2/Acadm/Ndufa7/Slc25a23/Nfatc3/Etfrf1/Atp5j/Phb2/Atp7a/Pdha1/Agl/Ndufb8/Nnt/P2rx7/Sdha/Vcp/Mfn2/Sorbs1/Igf1/Dlat/Antkmt/Oxa1l/Atp5a1/Oxct1/Gba/Slc4a1/Aldoc/Dguok/Pygm/Adrb1/Tpi1/Ndufa12/Pcdh12/Park7/Sdhc/Pik3ca/Hmgcll1/S…
BP	GO:0098581	detection of external biotic stimulus	17	0.705802	2.3025	4.88017e-05	0.000859981	0.000645385	2355	tags=71%, list=21%, signal=56%	Tlr2/Clec4n/Lbp/Itgav/Pglyrp1/Tlr6/Tlr1/Tlr4/Ly96/Naip1/Dmbt1/Naip2
BP	GO:0060338	regulation of type I interferon-mediated signaling pathway	26	0.600129	2.18292	4.93502e-05	0.000867531	0.000651051	723	tags=42%, list=6%, signal=40%	Ptpn2/Ikbke/Mmp12/Tbk1/Zbp1/Irf7/Adar/Samhd1/Mul1/Stat2/Oas3
BP	GO:1904892	regulation of receptor signaling pathway via STAT	79	0.414414	1.95126	4.98556e-05	0.000874288	0.000656122	1582	tags=28%, list=14%, signal=24%	Cxcl5/Ptpn2/Il6/Bcl3/Socs3/Tslp/Irf1/Il10rb/Gadd45a/Ptprc/Ggnbp2/Socs1/Cyp1b1/Jak1/Il23a/Pwp1/Ifng/Il12b/Prl7c1/Il10ra/Tgfb1/Cdk5r1
MF	GO:0140098	catalytic activity, acting on RNA	229	0.292759	1.62695	5.10962e-05	0.000893874	0.000670821	2356	tags=34%, list=21%, signal=27%	Zc3h12a/Pus1/Ifih1/Apex1/Qtrt1/Nop2/Eif4a1/Ddx21/Dhx58/Helz2/Rars/G3bp1/Tut7/Polr1f/Nsun2/Ftsj3/Fbl/Dtwd1/Prorp/Ddx10/Ddx42/Isg20/Rnasel/Trnt1/Mrm3/Slfn9/Thumpd3/Cars/Trmt10c/Polr3e/Tent2/Rnmt/Noct/Farsb/Tgs1/Emg1/Ddx3y/Tars/Ddx50/Ears2/Rars2/Polr3d/Ddx51/Dhx38/Cmtr2/Ddx3x/Yars2/Polr1e/Ddx20/Wdr4/Pus3/Wars/Tdrd12/Trmt5/Ddx17/Ddx18/Kars/Ddx28/Ddx39a/Polr1b/Ang2/Ddx27/Trmt12/Dhx33/Dxo/Eri1/Prorsd1/…
BP	GO:0070423	nucleotide-binding oligomerization domain containing signaling pathway	12	0.788549	2.31972	5.28928e-05	0.000923069	0.00069273	1133	tags=67%, list=10%, signal=60%	Tnfaip3/Irgm1/Nfkbia/Ripk2/Slc15a3/Lacc1/Rela/Tlr4
BP	GO:0021915	neural tube development	144	-0.377736	-1.76727	5.54073e-05	0.000964622	0.000723914	3119	tags=49%, list=27%, signal=36%	Fzd3/Casp8/Ift52/Ift172/Casp3/Dact1/Tctn1/Glmn/Aldh1a2/Arid1a/Inka1/Rala/Ttbk2/Gatad2a/Kdm6a/Tmem107/Rnf220/Fkbp8/Deaf1/Scrib/Foxa1/Tsc1/Mthfr/Gli3/Nodal/Sema3c/Dchs1/Kat2a/Kif3a/Sox11/Sall2/Rab23/Ski/Ift122/Med12/Sfrp2/Grhl2/Abl1/Tgfb2/Lrp2/Fzd1/Tulp3/Cby1/Lrp6/Bmp4/Traf3ip1/Foxa2/Opa1/Wnt3a/Tcf7l2/Tsc2/Ovol2/Fzd6/Gli2/Enah/Hes1/Cited2/Wdr19/Cc2d2a/Mthfd1/Rarg/Smo/Ptk7/Wnt5a/Fzd2/Specc1l/Ptch1/S…
BP	GO:0030323	respiratory tube development	190	-0.350055	-1.71523	5.64005e-05	0.000979552	0.000735119	2917	tags=40%, list=26%, signal=30%	Aldh1a2/Loxl3/Sparc/Map2k2/Flt4/Ext1/Pdgfa/Atp7a/Numb/Adamtsl2/Gpc3/Igf1/Pcsk5/Gata6/Asah1/Wwp1/Fgfr1/Zfp157/Foxa1/Hspb11/Hps1/Rcn3/Numa1/Epas1/Gli3/Mmp14/Sp1/Nodal/Foxp1/Id1/Rab3a/Ppp1ca/Tbx4/Dnaaf1/Sox11/Pgr/Foxf1/Grhl2/Adamts2/Dlg5/Pdgfrb/Tulp3/Clcn2/Bmp4/Zfpm2/Ltbp3/Fgf1/Foxa2/Wnt2/Cebpa/Spry1/Hoxa5/Fgfr2/Klf2/Dag1/Fgfr3/Gli2/Hes1/Igfbp5/Fgf18/Kdr/Abca3/Eya1/Mapk3/Ptk7/Ccn2/Dhcr7/Foxp2/Wnt5a/…
BP	GO:0030490	maturation of SSU-rRNA	25	0.595537	2.15766	5.70971e-05	0.000989272	0.000742413	1905	tags=52%, list=17%, signal=43%	Heatr1/Rrs1/Tbl3/Riok2/Ngdn/Utp4/Fcf1/Tsr3/Utp23/Nop9/Bysl/Rrp36/Riok3
BP	GO:0045624	positive regulation of T-helper cell differentiation	18	0.692624	2.29913	5.87611e-05	0.00101567	0.000762222	782	tags=56%, list=7%, signal=52%	Il6/Ripk2/Irf1/Nfkbid/Anxa1/Il4ra/Nlrp3/Shb/Il23a/Socs5
BP	GO:0001912	positive regulation of leukocyte mediated cytotoxicity	46	0.517582	2.15581	6.18192e-05	0.00106598	0.000799977	2534	tags=59%, list=22%, signal=46%	Ccl2/Cxcl1/Pnp/Pvr/Stat5a/Ptprc/Stap1/H2-Q10/Il23a/Vav1/Klrk1/Crtam/Il12b/Tap2/Tyrobp/Cd160/H2-M3/Cyrib/Lag3/Klrd1/H2-K1/Slc22a13/Rasgrp1/Il21/H2-T24/Klrb1c/Sh2d1a
BP	GO:0010574	regulation of vascular endothelial growth factor production	29	0.592344	2.22379	6.2565e-05	0.00107627	0.0008077	1029	tags=48%, list=9%, signal=44%	Ccl2/Il6/Il1b/C3ar1/Aqp4/Hif1a/Ptgs2/Adora2b/Cxcl17/C3/C5ar1/Cyp1b1/Atf4/Brca1
BP	GO:0070664	negative regulation of leukocyte proliferation	68	0.433685	1.97073	6.30799e-05	0.00108195	0.000811964	1488	tags=34%, list=13%, signal=30%	Ccl12/Arg2/Cd274/Il33/Slfn1/Fcgr2b/Sdc4/Cd86/Il20rb/Cd80/Ceacam1/Pawr/Tnfrsf13b/Marchf7/Cebpb/Vsir/Ido1/Sftpd/Ripor2/Crtam/Cd24a/Tyrobp/Tgfb1
BP	GO:0048704	embryonic skeletal system morphogenesis	85	-0.441041	-1.9296	6.31948e-05	0.00108195	0.000811964	2107	tags=34%, list=18%, signal=28%	Hoxa1/Gli3/Mmp14/Nodal/Prrx1/Twist2/Sox11/Wnt9a/Men1/Med12/Grhl2/Hoxa3/Tgfb2/Tulp3/Asxl2/Bmp4/Hoxa4/Ndst1/Hoxa2/Gnas/Hoxb6/Hoxa5/Irx5/Fgfr2/Mef2c/Wdr19/Eya1/Tgfb3/Gas1
BP	GO:0060541	respiratory system development	209	-0.344842	-1.70536	6.37605e-05	0.00108905	0.000817296	3623	tags=46%, list=32%, signal=32%	Rbp4/Nkiras2/Celsr1/Ctnnb1/Disp1/Fgfrl1/Nkiras1/Rpl13a/Vangl2/Atxn1/Thrb/Hsd11b1/Man1a2/Dicer1/Cic/Nos3/Aldh1a2/Loxl3/Gng8/Sparc/Map2k2/Flt4/Ext1/Pdgfa/Atp7a/Numb/Adamtsl2/Gpc3/Wdpcp/Igf1/Gata6/Asah1/Wwp1/Fgfr1/Zfp157/Foxa1/Hspb11/Hps1/Rcn3/Numa1/Epas1/Gli3/Mmp14/Sp1/Nodal/Foxp1/Id1/Rab3a/Ppp1ca/Tbx4/Dnaaf1/Sox11/Pgr/Foxf1/Ski/Grhl2/Adamts2/Dlg5/Pdgfrb/Tulp3/Clcn2/Lrp6/Bmp4/Zfpm2/Ltbp3/Fgf1/Foxa2…
BP	GO:0060339	negative regulation of type I interferon-mediated signaling pathway	16	0.710063	2.26374	6.56727e-05	0.00111907	0.000839821	1681	tags=56%, list=15%, signal=48%	Ptpn2/Mmp12/Adar/Samhd1/Mul1/Stat2/Oas3/Dcst1/Oas1e
BP	GO:0048245	eosinophil chemotaxis	14	0.753241	2.29856	6.73926e-05	0.00114567	0.000859787	1225	tags=57%, list=11%, signal=51%	Ccl2/Ccl12/Ccl4/Ccl7/Ccl11/Ccl5/Cx3cl1/Ccl1
MF	GO:0016746	acyltransferase activity	174	-0.354645	-1.71699	6.80215e-05	0.00115365	0.000865774	2535	tags=37%, list=22%, signal=29%	Zdhhc24/Dlat/Scp2/Porcn/Abhd8/Cblb/Nat9/Elovl5/Mboat2/Hmgcs1/Cpt1c/Zdhhc8/Qpct/Acaa1b/Cs/Acat1/Cdyl/Crot/Ate1/Atf2/Soat1/Ykt6/Cers5/Mcm3ap/Lpcat3/Mettl8/Abhd4/Epc2/Zdhhc9/Nat8f1/Kat2a/Med24/Ogt/Hgsnat/Sat2/Clock/Tafazzin/Cers2/Osgep/Dbt/Tada3/Pla2g15/Zdhhc21/Agpat3/Lrat/Hmgcs2/Casd1/Acly/Cers4/Zdhhc4/Gnpat/Fasn/Nmt2/Alas1/Pafah2/Tada2a/Kat6b/Sptssa/Elovl1/Pafah1b3/Slc27a3/Zdhhc3/Acaa2/Ncoa1
BP	GO:0071772	response to BMP	130	-0.388055	-1.80198	7.12003e-05	0.00120192	0.000901999	2738	tags=38%, list=24%, signal=30%	Ext1/Fbn1/Gpc3/Bmp6/Fkbp8/Cav1/Gata6/Cdh5/Twsg1/Numa1/Nodal/Fstl3/Htra1/Pdcd4/Atf2/Ecsit/Vstm2a/Htra3/Id1/Zfp128/Sox11/Smurf1/Ski/Sfrp2/Abl1/Tgfb2/Gata5/Lrp2/Fzd1/Bmp4/Smad7/Smurf2/Wnt3a/Tcf7l2/Hfe/Neo1/Rgmb/Hes1/Spg20/Kdr/Tmem100/Mapk3/Bmpr1b/Wnt5a/Acvr2a/Tob1/Smad6/Tgfb3/Heyl/Bambi
BP	GO:0071773	cellular response to BMP stimulus	130	-0.388055	-1.80198	7.12003e-05	0.00120192	0.000901999	2738	tags=38%, list=24%, signal=30%	Ext1/Fbn1/Gpc3/Bmp6/Fkbp8/Cav1/Gata6/Cdh5/Twsg1/Numa1/Nodal/Fstl3/Htra1/Pdcd4/Atf2/Ecsit/Vstm2a/Htra3/Id1/Zfp128/Sox11/Smurf1/Ski/Sfrp2/Abl1/Tgfb2/Gata5/Lrp2/Fzd1/Bmp4/Smad7/Smurf2/Wnt3a/Tcf7l2/Hfe/Neo1/Rgmb/Hes1/Spg20/Kdr/Tmem100/Mapk3/Bmpr1b/Wnt5a/Acvr2a/Tob1/Smad6/Tgfb3/Heyl/Bambi
BP	GO:0071624	positive regulation of granulocyte chemotaxis	25	0.589573	2.13605	7.25165e-05	0.00122129	0.000916532	1235	tags=44%, list=11%, signal=39%	Il1b/C3ar1/Lbp/Tirap/C5ar1/Il23a/Sell/Cxcr2/Ripor2/Nckap1l/Rac2
BP	GO:0070848	response to growth factor	484	-0.289055	-1.53839	7.29576e-05	0.00122586	0.000919963	3056	tags=37%, list=27%, signal=28%	Casp3/Yes1/Appl2/Nos3/Sulf1/Tbx20/Ppp2r5d/Lrp1/Sema6a/Hgf/Vegfc/Sparc/Itgb5/Pik3cb/Flt4/Aspn/Slc2a10/Ext1/Pxn/Apln/Atp7a/Ndn/Fbn1/Nrep/Fgfbp3/Npnt/Adamtsl2/Flrt3/Cav2/Gpc3/Bmp6/Ramp2/Col1a2/Stk11/Stmn2/Epb41l5/Fkbp8/Ptprf/Cav1/Sh3gl2/Nr4a1/Gata6/Pdgfb/Raf1/Cdh5/Nlk/Fgfr1/Wwox/Coro1b/E2f1/Uri1/Mmrn2/Adgra2/Il17rd/Veph1/Dll4/Twsg1/Epn2/Numa1/Pik3ca/Cdkn1c/Nodal/Sox5/Cldn5/Fstl3/Htra1/Pdcd4/Mapk14/A…
BP	GO:0001776	leukocyte homeostasis	87	0.395267	1.89637	7.57974e-05	0.00127062	0.000953553	1518	tags=32%, list=13%, signal=28%	Tnfaip3/Cxcl5/Ccl2/Il6/Bcl10/Anxa1/Hif1a/Pmaip1/Fcgr2b/Adam17/Ceacam1/Stat5a/Ikbkb/Cxcr2/Tcirg1/Fcer1g/Tnfrsf13b/Ifng/Skil/Bak1/Pik3cd/Sh2b2/Nckap1l/Ada/Tnfrsf23/Cd24a/Tgfb1/Sit1
MF	GO:0019956	chemokine binding	27	0.590797	2.17309	7.68739e-05	0.00128547	0.000964699	2095	tags=52%, list=18%, signal=42%	Zfp36/Ccrl2/Ccr1/Ccr5/Ackr1/Itgav/Cxcr2/Ackr3/Pdpn/Cxcr6/Ccr4/Ccr9/Ccr8/Ccr2
BP	GO:0002718	regulation of cytokine production involved in immune response	75	0.415769	1.92903	7.70392e-05	0.00128547	0.000964699	917	tags=28%, list=8%, signal=26%	Tlr2/Il6/Arid5a/Il1b/Irak3/Tnfrsf1b/Tnf/Ffar2/Lacc1/Nlrp3/Il1r1/Ddx21/Nr4a3/Hmox1/Traf2/Sema7a/Tlr3/Rsad2/Traf6/Fcer1g/Vsir
BP	GO:0097190	apoptotic signaling pathway	472	0.245113	1.45788	7.82924e-05	0.00130337	0.000978133	1710	tags=23%, list=15%, signal=20%	Tnfaip3/Ptpn2/Csf2/Ikbke/Sod2/Bcl3/Gclc/Ggct/Il1b/Myc/Ptpn1/Bcl10/Pnp/Aen/Tnfrsf1b/Tnf/Il33/Dab2/Hif1a/Pmaip1/Prkcd/Acvr1b/Thbs1/Rffl/Ctsc/Daxx/Ptgs2/Bdkrb2/Nfe2l2/Fgg/Tnfrsf12a/Plscr1/Clu/Slc9a3r1/Psmd10/Vnn1/Tnfrsf1a/Cyld/Pawr/Hmox1/Ptprc/Smad3/Inhba/Xbp1/Rela/S100a9/Itgav/Traf2/Plagl2/Hip1r/Cdkn1a/Bloc1s2/Eef1e1/Ier3/S100a8/Lck/Cyp1b1/Map2k1/Mul1/Tlr3/Ddit3/Epha2/Atf4/Nupr1/Bcl2l14/Chac1/Ifng/…
BP	GO:0002367	cytokine production involved in immune response	87	0.394404	1.89223	8.1055e-05	0.00134626	0.00101032	1588	tags=33%, list=14%, signal=29%	Tlr2/Il6/Arid5a/Il1b/Irak3/Tnfrsf1b/Tnf/Ffar2/Lacc1/Nlrp3/Il1r1/Ddx21/Trem1/Nr4a3/Hmox1/Traf2/Sema7a/Tlr3/Rsad2/Traf6/Slc11a1/Fcer1g/Vsir/Tlr4/Il12b/Tgfb1/Il31ra/Cd160/Cd96
BP	GO:0003151	outflow tract morphogenesis	73	-0.453465	-1.93146	8.50204e-05	0.00140888	0.00105732	1754	tags=37%, list=15%, signal=32%	Atf2/Gja5/Hey1/Sema3c/Nedd4/Sox11/Wnt11/Sfrp2/Crkl/Tgfb2/Lrp2/Fzd1/Lrp6/Bmp4/Zfpm2/Jag1/Parva/Fgfr2/Hes1/Cited2/Mef2c/Eya1/Wnt5a/Fzd2/Smad6/Heyl/Tbx2
BP	GO:0051702	biological process involved in interaction with symbiont	65	0.438003	1.98005	8.64958e-05	0.00143005	0.0010732	1977	tags=34%, list=17%, signal=28%	Cxcl5/Zc3h12a/Cxcl1/Ccl12/Ptx3/Myd88/Ncf1/Trem1/Ccl5/Ceacam1/Sap30/Reg3g/Gpx2/Ifng/Ltf/Snw1/Chd1/Hspd1/Mbl1/Ctdp1/Vapa/Zfp639
BP	GO:0002009	morphogenesis of an epithelium	441	-0.286551	-1.51813	8.68102e-05	0.00143197	0.00107464	3243	tags=39%, list=28%, signal=29%	Fzd3/Fzd5/Aldh1a1/Casp8/Pak1/Dicer1/Pkd2/Ift52/Tbx6/Ift172/Casp3/Dact1/Sulf1/Nkd1/Tctn1/Tbx20/Glmn/Astn2/Irx3/Aldh1a2/Tbx18/Hgf/Vegfc/Arid1a/Ccm2/Ntn4/Rala/Nfatc3/Scnn1b/Ext1/Pdgfa/Pxn/Phb2/Atp7a/Bcl2/Tead1/Numb/Npnt/Gatad2a/Flrt3/Gpc3/Kdm6a/Pafah1b1/Igf1/Ctnnbip1/Epb41l5/Mdk/Ar/Deaf1/Ctnnd1/Pdgfb/Fgfr1/Scrib/Ttc8/Pard3/Foxa1/Commd5/Epha7/Dll4/Tsc1/Mthfr/Gli3/Mmp14/Nodal/Clasp1/Col5a1/Scnn1g/Foxp…
BP	GO:0003002	regionalization	276	-0.318595	-1.61967	9.17294e-05	0.00150967	0.00113295	2525	tags=31%, list=22%, signal=25%	Kdm6a/Tmem107/Ctnnbip1/Epb41l5/Ar/Rnf220/Fkbp8/Hey2/Pcsk5/Ring1/Fgfr1/Ldb1/Foxa1/Hoxa1/Hspb11/Meox2/Dll4/Pofut1/Gli3/Nodal/Tcf7l1/Pgap1/Hey1/Sema3c/Nr2f1/Nrarp/Prkdc/Kat2a/Pbx2/Dnaaf1/Kif3a/Rab23/Lfng/Wnt11/Foxf1/Ski/Ift122/Med12/Sfrp2/Atm/Crkl/Hoxa3/Gata5/Lrp2/Tulp3/Lrp6/Sema3a/Bmp4/Wls/Traf3ip1/Fgf1/Foxa2/Hes6/Hoxa4/Axin2/Wnt2/Wnt3a/Hoxa2/Mllt3/Ovol2/Hoxb6/Spry1/Bptf/Hoxa5/Fgfr2/Irx2/Gli2/Smarc…
BP	GO:0045766	positive regulation of angiogenesis	136	0.340323	1.75704	9.26647e-05	0.00151815	0.00113932	1029	tags=25%, list=9%, signal=23%	Zc3h12a/Btg1/Ccl11/Il1b/Stat3/Cd40/C3ar1/Adm/Hif1a/Hk2/Thbs1/Chil1/Nfe2l2/Sphk1/Lrg1/Ccl5/F3/Dll1/Tnfrsf1a/Hmox1/Smad1/Xbp1/C3/C5ar1/Cyp1b1/Tlr3/Jak1/Cxcr2/Pgf/Cx3cl1/Mmp9/Rhob/Pik3cd/Brca1
BP	GO:1904018	positive regulation of vasculature development	136	0.340323	1.75704	9.26647e-05	0.00151815	0.00113932	1029	tags=25%, list=9%, signal=23%	Zc3h12a/Btg1/Ccl11/Il1b/Stat3/Cd40/C3ar1/Adm/Hif1a/Hk2/Thbs1/Chil1/Nfe2l2/Sphk1/Lrg1/Ccl5/F3/Dll1/Tnfrsf1a/Hmox1/Smad1/Xbp1/C3/C5ar1/Cyp1b1/Tlr3/Jak1/Cxcr2/Pgf/Cx3cl1/Mmp9/Rhob/Pik3cd/Brca1
BP	GO:0035872	nucleotide-binding domain, leucine rich repeat containing receptor signaling pathway	13	0.755244	2.28622	9.51473e-05	0.00155529	0.00116719	1575	tags=69%, list=14%, signal=60%	Tnfaip3/Irgm1/Nfkbia/Ripk2/Slc15a3/Lacc1/Rela/Tlr4/Rnf34
BP	GO:0061564	axon development	352	-0.297235	-1.54619	9.73913e-05	0.00158838	0.00119202	3319	tags=37%, list=29%, signal=27%	Zeb2/Ilk/Cnp/Unc5b/Fzd3/Map2/Epha1/Pak1/Kif5b/Pip5k1c/Casp3/Taok2/Tctn1/Dst/Lrp1/Cdh4/Sema6a/Rnd2/Map2k2/Ext1/Vash2/Matn2/Ndn/Dpysl2/Camsap2/Bcl2/Nrep/Cdh2/Numb/Stk25/Flrt3/Stk11/Pafah1b1/Ptprf/Ptprs/Auts2/Ece1/Lama2/Ephb6/Ptprm/Ttc8/Efnb1/Hoxa1/Efna1/Epha7/Efna4/Nin/Gli3/Apbb1/Tiam1/Macf1/Rtn4rl1/Limk1/Foxp1/Trio/Stmn1/Cxcl12/Notch3/Top2b/Rab3a/Mmp2/Llgl1/Map1b/Sema3c/Tspan2/Vim/Ddr1/Edn3/App/Ce…
BP	GO:0030258	lipid modification	152	-0.368123	-1.74668	9.80258e-05	0.00159513	0.00119709	4021	tags=53%, list=35%, signal=35%	Cd36/Apoe/Mtmr4/Pparg/St3gal2/Sacm1l/Mlycd/Dbi/Alox12/Scd1/Slc35c1/Acadl/Phyh/Inpp5k/Abcd4/Etfa/Mtmr12/Sgpp1/Dgkg/Acads/Appl2/Adipor1/Dgkh/Hsd17b10/Acadm/Abca2/Sirt4/Ggta1/Stard4/Eci1/Abcg1/Inppl1/Scp2/Porcn/Lamtor1/Gba/Mboat2/Acoxl/Mtmr2/Echdc1/Dgkz/Mtmr9/Acaa1b/Echs1/Dgke/Acat1/C1qtnf2/Crot/Mapk14/Soat1/Cygb/Abcd2/Lpcat3/Akt1/Ehhadh/Tysnd1/Plpp3/Eci2/Acsl5/Inpp5e/Mtmr3/Decr1/Ilvbl/Pex7/Adh5/Abc…
BP	GO:0048706	embryonic skeletal system development	113	-0.400882	-1.82316	0.000102282	0.00166065	0.00124626	1936	tags=29%, list=17%, signal=24%	Gli3/Mmp14/Sp1/Nodal/Prrx1/Col1a1/Twist2/Sox11/Wnt9a/Men1/Med12/Grhl2/Hoxa3/Tgfb2/Tulp3/Asxl2/Bmp4/Hoxa4/Ndst1/Hoxa2/Gnas/Hoxb6/Hoxa5/Irx5/Fgfr2/Mef2c/Wdr19/Eya1/Wnt5a/Acvr2a/Tgfb3/Shh/Gas1
BP	GO:0030326	embryonic limb morphogenesis	105	-0.402123	-1.80933	0.000104677	0.00169193	0.00126974	2581	tags=37%, list=23%, signal=29%	Gpc3/Tmem107/Wdpcp/Gna12/Ece1/Fgfr1/Cacna1c/Gli3/Gja5/Prrx1/Hdac1/Tbx4/Map3k20/Pbx2/Mecom/Wnt9a/Rab23/Ski/Ift122/Sfrp2/Mbnl1/Grhl2/Tgfb2/Tulp3/Lrp6/Bmp4/Traf3ip1/Gnas/Lmbr1/Fzd6/Gli2/Wdr19/Reck/Rarg/Wnt5a/Ptch1/Shh/Tbx2/Gas1
BP	GO:0035113	embryonic appendage morphogenesis	105	-0.402123	-1.80933	0.000104677	0.00169193	0.00126974	2581	tags=37%, list=23%, signal=29%	Gpc3/Tmem107/Wdpcp/Gna12/Ece1/Fgfr1/Cacna1c/Gli3/Gja5/Prrx1/Hdac1/Tbx4/Map3k20/Pbx2/Mecom/Wnt9a/Rab23/Ski/Ift122/Sfrp2/Mbnl1/Grhl2/Tgfb2/Tulp3/Lrp6/Bmp4/Traf3ip1/Gnas/Lmbr1/Fzd6/Gli2/Wdr19/Reck/Rarg/Wnt5a/Ptch1/Shh/Tbx2/Gas1
MF	GO:0004984	olfactory receptor activity	34	0.546792	2.15269	0.000104994	0.00169326	0.00127073	3325	tags=59%, list=29%, signal=42%	Olfr64/Olfr544/Olfr71/Olfr1264/Olfr67/Olfr112/Olfr68/Olfr480/Olfr156/Olfr73/Olfr558/Olfr749/Olfr1508/Olfr74/Olfr70/Olfr66/Olfr154/Olfr65/Olfr15/Olfr672
BP	GO:0032692	negative regulation of interleukin-1 production	24	0.629882	2.23929	0.000105696	0.00169963	0.00127551	1053	tags=50%, list=9%, signal=45%	Tnfaip3/Zc3h12a/Ptger4/Acp5/Aqp4/Il1r2/Nlrp3/Ceacam1/Mefv/Cd33/Cx3cl1/Serpinb1b
MF	GO:0016814	hydrolase activity, acting on carbon-nitrogen (but not peptide) bonds, in cyclic amidines	18	0.681013	2.26058	0.000106092	0.00169963	0.00127551	1276	tags=61%, list=11%, signal=54%	Gch1/Apobec3/Lacc1/Adar/Ampd2/Apobec1/Mthfd2/Ampd3/Cdadc1/Adat1/Ada
BP	GO:0045862	positive regulation of proteolysis	267	0.273892	1.5555	0.000106094	0.00169963	0.00127551	1462	tags=22%, list=13%, signal=20%	Zc3h12a/Gclc/Il1b/Myc/Bcl10/Stat3/Ripk2/Tnfrsf1b/Tnf/Syk/Slc11a2/Il33/Dab2/Pmaip1/Adam8/Tank/Ctsc/Nlrp3/Sumo1/Trib1/Clu/Psme2/Psmd10/Mefv/F3/Xdh/Pawr/Smad3/Casp1/Xbp1/S100a9/Hip1r/S100a8/Lck/Mul1/Ift57/Nupr1/Socs5/Ifng/Vsir/Prss22/Bak1/Ppp2ca/Cflar/Rnf144b/Tnp1/Adam9/Oga/Arih2/Rnf139/Cyct/Casp12/Stat1/Cldn4/Tnfrsf23/Tnfsf10/Ddx3x/Ccn1/Fasl
CC	GO:0030687	preribosome, large subunit precursor	18	0.68036	2.25842	0.00011143	0.00178116	0.00133669	1244	tags=56%, list=11%, signal=50%	Rrs1/Eif6/Wdr74/Nip7/Rrp15/Ppan/Ftsj3/Mrto4/Mak16/Wdr12
BP	GO:0001655	urogenital system development	282	-0.313854	-1.59378	0.000113778	0.00181467	0.00136185	2738	tags=35%, list=24%, signal=28%	Ext1/Pdgfa/Ednrb/Angpt2/Fbn1/Bcl2/Npnt/Gpc3/Bmp6/Stk11/Wdpcp/Igf1/Ctnnbip1/Ar/Pcsk5/Ctnnd1/Pdgfb/Fgfr1/Ttc8/Foxa1/Commd5/Hspb11/Epha7/Gata2/Tsc1/Cdkn1c/Gli3/Hc/C1galt1/Ahr/Col4a4/Notch3/Gzf1/Hey1/Mmp2/Rrm2b/Glis2/Dchs1/Kif3a/Mecom/Mpv17/Zmpste24/Wnt11/Foxf1/Pygo2/Wfs1/Crkl/Tek/Arl3/Hs2st1/Fkbp4/Dlg5/Pdgfrb/Tgfb2/Crlf1/Efnb2/Maged1/Lrp2/Id4/Bmp4/Ift27/Lzts2/Smad7/Ap1b1/Traf3ip1/Fgf1/Klf15/Rxra/Jag…
BP	GO:0043331	response to dsRNA	35	0.539349	2.13537	0.000116458	0.00185332	0.00139085	1361	tags=43%, list=12%, signal=38%	Sting1/Nfkbia/Irak3/Ripk2/Pmaip1/Ifih1/Nfkb1/Zc3hav1/Ddx21/Ralb/Mul1/Tlr3/Slc3a2/Flot1/Stat1
BP	GO:0048667	cell morphogenesis involved in neuron differentiation	442	-0.281785	-1.4945	0.000119662	0.00190013	0.00142598	3319	tags=35%, list=29%, signal=26%	Zeb2/Ilk/Cnp/Unc5b/Fzd3/Map2/Dhx36/Epha1/Pak1/Kif5b/Parp6/Pip5k1c/Eef2k/Dact1/Taok2/Tctn1/Dst/Lrp1/Cdh4/Sema6a/Rnd2/Map2k2/Mef2a/Celsr2/Ext1/Matn2/Pls1/Atp7a/Ndn/Dpysl2/Bcl2/Cdh2/Numb/Stk25/Flrt3/Stk11/Wdpcp/Mfn2/Pafah1b1/Rap2a/Ptprf/Ptprs/Spr/Auts2/Ece1/Lama2/Ephb6/Ptprm/Scrib/Camk2b/Ttc8/Efnb1/Cfap418/Hoxa1/Efna1/Epha7/Efna4/Baiap2/Nin/Kif1a/Gli3/Apbb1/Tiam1/Atp2b2/Macf1/Rtn4rl1/Limk1/Foxp1/Tri…
BP	GO:0010257	NADH dehydrogenase complex assembly	40	-0.540465	-1.99662	0.000123936	0.00195938	0.00147045	4071	tags=82%, list=36%, signal=53%	Dmac1/Ndufa5/Ndufc2/Ndufa1/Nubpl/Ndufb9/Ndufa10/Ndufs7/Ndufaf6/Ndufb5/Ndufb11/Dmac2/Ndufb8/Ndufa3/Bcs1l/Ndufaf7/Oxa1l/Ndufa9/Ndufaf3/Tmem126a/Ndufa12/Ndufs5/Ndufab1/Ndufb7/Ndufs3/Ndufb3/Tmem126b/Ndufa6/Ndufaf2/Acad9/Tafazzin/Ndufs8/Ndufb10
BP	GO:0032981	mitochondrial respiratory chain complex I assembly	40	-0.540465	-1.99662	0.000123936	0.00195938	0.00147045	4071	tags=82%, list=36%, signal=53%	Dmac1/Ndufa5/Ndufc2/Ndufa1/Nubpl/Ndufb9/Ndufa10/Ndufs7/Ndufaf6/Ndufb5/Ndufb11/Dmac2/Ndufb8/Ndufa3/Bcs1l/Ndufaf7/Oxa1l/Ndufa9/Ndufaf3/Tmem126a/Ndufa12/Ndufs5/Ndufab1/Ndufb7/Ndufs3/Ndufb3/Tmem126b/Ndufa6/Ndufaf2/Acad9/Tafazzin/Ndufs8/Ndufb10
BP	GO:0001913	T cell mediated cytotoxicity	37	0.53549	2.11943	0.000124931	0.00197081	0.00147902	2609	tags=62%, list=23%, signal=48%	Muc4/Pnp/Ctsc/Pvr/Ptprc/H2-Q10/Il23a/Serpinb9b/Gzmb/Nckap1l/Il12b/Tap2/H2-M3/Cyrib/Hprt/Serpinb9/Klrd1/H2-K1/Slc22a13/H2-T24/Gzmm/Gfus/Il7r
CC	GO:0002102	podosome	19	0.646878	2.16328	0.000126617	0.00198952	0.00149307	764	tags=37%, list=7%, signal=34%	Vcam1/Adam8/Ptpn12/Lcp1/Actr3/Actr2/Tpm3
BP	GO:0045639	positive regulation of myeloid cell differentiation	80	0.398188	1.88281	0.000126669	0.00198952	0.00149307	1660	tags=35%, list=15%, signal=30%	Ccl3/Stat3/Tnf/Hif1a/Ccr1/Acvr1b/Csf1/Il34/Trib1/Ccl5/Stat5a/Inhba/Fos/Il23a/Traf6/Ifng/Calca/Dcstamp/Nckap1l/Il12b/Stat1/Ikzf1/Tyrobp/Hcls1/Tgfb1/Id2/Gata1/Klf10
BP	GO:0010758	regulation of macrophage chemotaxis	27	0.579844	2.13281	0.000128601	0.00201549	0.00151256	1218	tags=48%, list=11%, signal=43%	Ccl2/C3ar1/Thbs1/Csf1/Il34/Trem1/Ccl5/Stap1/Cxcl17/C5ar1/Akirin1/Cx3cl1/Ptprj
BP	GO:0009062	fatty acid catabolic process	78	-0.438487	-1.88076	0.00012984	0.00203051	0.00152383	3943	tags=64%, list=35%, signal=42%	Abhd2/Hadhb/Etfdh/Echdc2/Acox1/Acadvl/Mtor/Abhd3/Abhd1/Pck1/Mlycd/Dbi/Acadl/Phyh/Abcd4/Etfa/Aig1/Nudt19/Acads/Ces1d/Hsd17b10/Lpin1/Acadm/Eci1/Scp2/Acoxl/Echdc1/Acaa1b/Echs1/Acat1/Crot/Abcd2/Akt1/Ehhadh/Tysnd1/Eci2/Acsl5/Decr1/Ilvbl/Pex7/Abcd1/Hsd17b4/Ivd/Acox3/Acot2/Fabp1/Gcdh/Acaa2/Hadh/Abcd3
BP	GO:0045428	regulation of nitric oxide biosynthetic process	54	0.458745	1.98713	0.000132337	0.00206508	0.00154977	1667	tags=41%, list=15%, signal=35%	Zc3h12a/Tlr2/Sod2/Il6/Ptx3/Il1b/Acp5/Tnf/Ptgs2/Clu/Smad3/Cd47/Mmp8/Tlr6/Ifng/Sirpa/Tlr4/Klrk1/Akt2/Hsp90aa1/H2-M3/Itgb2
BP	GO:0031109	microtubule polymerization or depolymerization	89	-0.417011	-1.83382	0.000133873	0.00208456	0.00156439	3227	tags=45%, list=28%, signal=32%	Tpx2/Map2/Pak1/Spef1/Dctn1/Dst/Cep192/Ttbk2/Slain2/Camsap2/Stmn2/Atxn7/Cav1/Dysf/Cdh5/Nin/Kif18a/Numa1/Clasp1/Ckap5/Ska2/Stmn1/Map1b/Tubgcp2/Tppp3/Met/Arl2/Cryab/Abl1/Fkbp4/Nckap5/Katnb1/Camsap3/Mapre2/Clasp2/Rac1/Tubg1/Prune1/Specc1l/Mid1ip1
MF	GO:0003725	double-stranded RNA binding	58	0.443202	1.95325	0.00013677	0.00212341	0.00159355	1024	tags=28%, list=9%, signal=25%	Oasl1/Ifih1/Zbp1/Adar/Oasl2/Eif4a1/Ddx21/Dhx58/Yrdc/Elavl1/Tlr3/Oas3/Oas1b/Eif2ak2/Tlr7/Slc3a2
BP	GO:0072678	T cell migration	43	0.500294	2.06689	0.000137155	0.00212341	0.00159355	1442	tags=37%, list=13%, signal=33%	Ccl20/Ccl2/Cxcl10/Cxcl16/Adam8/Cxcl13/Adam17/Ccl5/Aire/Slc12a2/Il27ra/Ripor2/Apod/Tnfsf14/Itgal/Oxsr1
BP	GO:0030509	BMP signaling pathway	123	-0.385336	-1.77698	0.000137334	0.00212341	0.00159355	2738	tags=38%, list=24%, signal=29%	Ext1/Fbn1/Gpc3/Bmp6/Fkbp8/Cav1/Gata6/Cdh5/Twsg1/Numa1/Nodal/Fstl3/Htra1/Pdcd4/Atf2/Ecsit/Htra3/Id1/Zfp128/Sox11/Smurf1/Ski/Sfrp2/Abl1/Tgfb2/Lrp2/Fzd1/Bmp4/Smad7/Smurf2/Wnt3a/Tcf7l2/Hfe/Neo1/Rgmb/Hes1/Spg20/Kdr/Tmem100/Mapk3/Bmpr1b/Wnt5a/Acvr2a/Tob1/Smad6/Tgfb3/Bambi
BP	GO:0090023	positive regulation of neutrophil chemotaxis	23	0.61309	2.13666	0.000137544	0.00212341	0.00159355	1235	tags=48%, list=11%, signal=43%	Il1b/C3ar1/Lbp/Tirap/C5ar1/Il23a/Sell/Cxcr2/Ripor2/Nckap1l/Rac2
BP	GO:0002534	cytokine production involved in inflammatory response	38	0.52299	2.07796	0.000137847	0.00212355	0.00159365	1133	tags=42%, list=10%, signal=38%	Zc3h12a/Il6/Myd88/Stat3/Tnf/Il1r2/Hif1a/Il17ra/Mefv/Seh1l/Tlr6/Ido1/Sirpa/Apod/Il17f/Tlr4
MF	GO:0016758	hexosyltransferase activity	114	-0.398286	-1.80999	0.000139294	0.00214128	0.00160696	3308	tags=51%, list=29%, signal=37%	B3gat3/Alg9/Large2/B4galt3/Extl3/Galnt4/Dpy19l1/Csgalnact2/Pigb/Galnt10/Uggt1/Ext1/Ggta1/B3gnt8/B3gnt7/Agl/Pyurf/Mgat4b/C1galt1c1/Pomgnt1/Alg2/Alg12/Colgalt1/Gba/Poglut2/Extl1/Pygm/Pofut1/Pigc/Pigq/Galnt16/C1galt1/Stt3a/B3galt4/Wdfy3/B3galnt1/Galnt2/Pigp/Pofut2/B4galt7/Lfng/Rfng/Ogt/Gyg/Mgat1/Large1/Mfng/Pomt1/Alg3/Alg1/Gys1/Mgat3/Extl2/Tmtc2/Tmtc4/Ext2/Pygb/Fut8
CC	GO:0098791	Golgi apparatus subcompartment	210	-0.335128	-1.65474	0.000141519	0.00217086	0.00162916	3009	tags=37%, list=26%, signal=28%	Cpd/Postn/Bcap31/Clba1/Csgalnact2/Cln3/Plekha8/Yipf2/Gosr1/Rab13/Ggta1/Atp7a/Mgat4b/Gpr108/Vamp2/Birc6/Snx9/Stx8/Ap1m1/Pcsk5/Nsf/Trappc9/Elapor1/Arap1/Gba/Syt17/Tmem115/Bace2/Slc10a7/Atp2c2/Galnt2/Gcc2/Pclo/Coro7/Dennd5a/Llgl1/Ap1s1/Plpp3/Rab31/Ica1/Yipf4/Vps53/Nbea/Gper1/Gpr89/Glg1/Klhl20/Atp9a/Tgfb2/Smpd4/Igf2r/Ccdc186/Cby1/Wdr11/Wls/Tmem230/Golga2/Ap1b1/Clasp2/Rab14/Vamp5/Bace1/Rac1/Gnas/Dpy30…
BP	GO:0001960	negative regulation of cytokine-mediated signaling pathway	45	0.495152	2.0492	0.000143105	0.00219054	0.00164392	855	tags=31%, list=7%, signal=29%	Ptpn2/Il6/Irak3/Mmp12/Il1r2/Rffl/Adar/Ptprc/Samhd1/Stap1/Mul1/Stat2/Oas3/Il6st
BP	GO:0010950	positive regulation of endopeptidase activity	130	0.345899	1.77537	0.000147478	0.00225038	0.00168883	1555	tags=28%, list=14%, signal=24%	Myc/Bcl10/Stat3/Ripk2/Tnf/Syk/Slc11a2/Pmaip1/Nlrp3/Psme2/Mefv/F3/Xdh/Pawr/Smad3/Casp1/S100a9/Hip1r/S100a8/Lck/Mul1/Ift57/Vsir/Bak1/Ppp2ca/Cflar/Cyct/Casp12/Stat1/Tnfrsf23/Tnfsf10/Ddx3x/Ccn1/Fasl/Apaf1/Hspd1
BP	GO:0002720	positive regulation of cytokine production involved in immune response	50	0.470816	1.99359	0.000147638	0.00225038	0.00168883	786	tags=30%, list=7%, signal=28%	Tlr2/Il6/Arid5a/Il1b/Ffar2/Lacc1/Nlrp3/Il1r1/Ddx21/Nr4a3/Traf2/Sema7a/Rsad2/Traf6/Fcer1g
BP	GO:0044546	NLRP3 inflammasome complex assembly	13	0.744844	2.25474	0.000152208	0.00230623	0.00173074	1956	tags=77%, list=17%, signal=64%	Myd88/Trim30a/Nlrp3/Mefv/Tlr6/Eif2ak2/Tlr4/Ddx3x/Usp50/Dhx33
BP	GO:0140632	inflammasome complex assembly	13	0.744844	2.25474	0.000152208	0.00230623	0.00173074	1956	tags=77%, list=17%, signal=64%	Myd88/Trim30a/Nlrp3/Mefv/Tlr6/Eif2ak2/Tlr4/Ddx3x/Usp50/Dhx33
BP	GO:0050920	regulation of chemotaxis	175	0.314336	1.66321	0.000152259	0.00230623	0.00173074	1292	tags=26%, list=11%, signal=23%	Ccl2/Cxcl10/Ccl12/Ptpn2/Ccl7/Il1b/C3ar1/Ccr1/Thbs1/Csf1/Cxcl13/Il34/Adam17/Sema4a/Trem1/Ccl5/Smad3/Lbp/Tirap/Stap1/Cxcl17/C5ar1/Lpar1/Sema7a/Il23a/Artn/Sell/Cxcr2/Pgf/Akirin1/Tpbg/Cx3cl1/Sema4d/Ripor2/Bst1/Sema6b/Nckap1l/Sema4b/Ptprj/Ccl1/Rac2/Ccr4/Akt2/Pla2g7/Tnfsf14
BP	GO:0006809	nitric oxide biosynthetic process	66	0.423622	1.92889	0.000153438	0.00231923	0.0017405	1667	tags=38%, list=15%, signal=33%	Zc3h12a/Tlr2/Sod2/Il6/Ptx3/Slc7a2/Il1b/Acp5/Tnf/Ptgs2/Clu/Smad3/Cd47/Mmp8/Cyp1b1/Tlr6/Ifng/Sirpa/Tlr4/Klrk1/Nos1/Akt2/Hsp90aa1/H2-M3/Itgb2
CC	GO:0061702	inflammasome complex	12	0.763431	2.24583	0.000156689	0.00235553	0.00176774	2355	tags=75%, list=21%, signal=60%	Casp4/Nlrp3/Casp1/Gsdmd/Casp12/Ddx3x/Naip1/Dhx33/Naip2
CC	GO:0030686	90S preribosome	18	0.670848	2.22684	0.000156908	0.00235553	0.00176774	2027	tags=61%, list=18%, signal=50%	Heatr1/Tbl3/Mphosph10/Wdr36/Noc4l/Utp4/Wdr12/Nop9/Rrp7a/Rrp36/Imp3
BP	GO:0035455	response to interferon-alpha	19	0.640556	2.14214	0.000157142	0.00235553	0.00176774	1045	tags=53%, list=9%, signal=48%	Ifit1/Ifit3/Myc/Ifit2/Adar/Plscr1/Ifitm1/Eif2ak2/Ifitm2/Ifitm3
BP	GO:1901652	response to peptide	308	0.262954	1.51023	0.000157144	0.00235553	0.00176774	2152	tags=28%, list=19%, signal=23%	Tnfaip3/Ptpn2/Socs3/Egr2/Il1b/Nfkbia/Slc39a14/Ptpn1/Stat3/Vcam1/Ripk2/Gja1/Irf1/Anxa1/Fcgr2b/Nfkb1/Prkcd/Serpina3m/Serpina3n/Nfe2l2/Timeless/Irf5/Egr1/Abcc1/Eif6/Ceacam1/Atp1a3/Nr4a3/Pld1/Adora2b/Stat5a/Xbp1/Rela/Socs1/Stat2/Reg3g/Ikbkb/Reg3d/Rab15/Cry1/Tlr6/H2az1/Reg3a/Mmp9/Gdf15/Serpina3c/Srsf5/Bcar1/Ndel1/Sh2b2/Grk2/Tlr4/Ncoa5/Nos1/Ptprj/Akt2/Nck1/Scly/Uso1/Stat1/Agtrap/Reg1/Srsf3/Insig2/Irs4/…
BP	GO:0070374	positive regulation of ERK1 and ERK2 cascade	163	0.318984	1.67887	0.000158434	0.00236995	0.00177856	1139	tags=21%, list=10%, signal=20%	Ccl20/Ccl2/Ccl12/Ccl4/Ccl7/Tlr2/Il6/Ccl3/Ccl11/Ccl22/Ccl17/Ccl9/Il1b/Ripk2/Arhgap8/Ccr1/Chil1/Fgg/Adam17/Ccl5/Glipr2/Ptprc/Tirap/Cxcl17/C3/Sema7a/Gcnt2/Map2k1/Tpbg/Ackr3/Cx3cl1/Htr2c/Cflar/Tlr4/Denn2b
BP	GO:0060411	cardiac septum morphogenesis	67	-0.459766	-1.90483	0.00016218	0.00242097	0.00181686	1737	tags=37%, list=15%, signal=32%	Gja5/Hey1/Sema3c/Sox11/Wnt11/Tgfb2/Egln1/Lrp2/Fzd1/Lrp6/Bmp4/Zfpm2/Smad7/Jag1/Slit2/Parva/Fgfr2/Hes1/Cited2/Smo/Wnt5a/Fzd2/Smad6/Heyl/Tbx2
BP	GO:0032695	negative regulation of interleukin-12 production	13	0.741012	2.24314	0.000167818	0.00249997	0.00187614	412	tags=46%, list=4%, signal=45%	Tlr2/Acp5/Irak3/Nfkb1/Thbs1/Mefv
BP	GO:1901222	regulation of NIK/NF-kappaB signaling	67	0.421048	1.91504	0.000175332	0.00260569	0.00195548	1400	tags=31%, list=12%, signal=28%	Zc3h12a/Birc3/Tlr2/Litaf/Il1b/Birc2/Tnf/Ifi35/Cd86/Nlrp3/Sphk1/Cyld/Rela/Mmp8/Tlr3/Traf6/Eif2ak2/Tlr7/Tlr4/Tnfsf14/Ddx3x
BP	GO:0045064	T-helper 2 cell differentiation	17	0.677409	2.20988	0.000175682	0.00260569	0.00195548	782	tags=47%, list=7%, signal=44%	Batf/Il6/Bcl3/Irf1/Anxa1/Il4ra/Nlrp3/Socs5
BP	GO:0002507	tolerance induction	21	0.629474	2.18121	0.000175997	0.00260569	0.00195548	1488	tags=48%, list=13%, signal=41%	Tnfaip3/Cd274/Irak3/C3ar1/Cd86/Aire/Marchf7/Ido1/Ccr4/Tgfb1
BP	GO:0002228	natural killer cell mediated immunity	52	0.450633	1.92682	0.000177537	0.00262312	0.00196856	3348	tags=65%, list=29%, signal=46%	Tap1/Ceacam1/Pvr/Stat5a/Lyst/Vav1/Serpinb9b/Gzmb/Cebpg/Klrk1/Crtam/Il12b/Tap2/Clec2d/Cd160/H2-M3/Cd96/Ptpn6/Lag3/Serpinb9/Klrd1/Coro1a/Rasgrp1/Il21/Klrb1c/Sh2d1a/Il18/Arrb2/Klre1/Klrc3/Cd226/Gzmn/Gimap3/Serpinb9c
BP	GO:0043280	positive regulation of cysteine-type endopeptidase activity involved in apoptotic process	98	0.37107	1.83516	0.000178202	0.00262695	0.00197143	1555	tags=31%, list=14%, signal=27%	Myc/Bcl10/Tnf/Syk/Slc11a2/Pmaip1/Nlrp3/F3/Xdh/Smad3/Casp1/S100a9/Hip1r/S100a8/Lck/Mul1/Ift57/Bak1/Ppp2ca/Cflar/Cyct/Casp12/Stat1/Tnfrsf23/Tnfsf10/Ddx3x/Ccn1/Fasl/Apaf1/Hspd1
BP	GO:0010543	regulation of platelet activation	33	0.537829	2.08966	0.000178523	0.00262695	0.00197143	1218	tags=39%, list=11%, signal=35%	Il6/Plek/Selp/Syk/Prkcd/Fgg/Ceacam1/Fcer1g/Tec/Pdpn/Txk/Tlr4/Ptprj
BP	GO:0080164	regulation of nitric oxide metabolic process	57	0.445991	1.96009	0.000179946	0.0026425	0.0019831	1667	tags=39%, list=15%, signal=33%	Zc3h12a/Tlr2/Sod2/Il6/Ptx3/Il1b/Acp5/Tnf/Ptgs2/Clu/Smad3/Cd47/Mmp8/Tlr6/Ifng/Sirpa/Tlr4/Klrk1/Akt2/Hsp90aa1/H2-M3/Itgb2
BP	GO:0010759	positive regulation of macrophage chemotaxis	21	0.628313	2.17719	0.000181629	0.0026618	0.00199759	1218	tags=57%, list=11%, signal=51%	Ccl2/C3ar1/Thbs1/Csf1/Il34/Trem1/Ccl5/Cxcl17/C5ar1/Akirin1/Cx3cl1/Ptprj
BP	GO:0007389	pattern specification process	343	-0.297462	-1.54559	0.000182056	0.00266266	0.00199824	2525	tags=29%, list=22%, signal=24%	Kdm6a/Tmem107/Ctnnbip1/Epb41l5/Ar/Asph/Rnf220/Fkbp8/Hey2/Pcsk5/Dnah5/Ring1/Fgfr1/Ldb1/Ttc8/Foxa1/Gas8/Efnb1/Hoxa1/Hspb11/Meox2/Dll4/Pofut1/Gli3/Nodal/Tcf7l1/Pgap1/Hey1/Sema3c/Nr2f1/Nrarp/Dnaaf4/Prkdc/Dchs1/Kat2a/Pbx2/Dnaaf1/Kif3a/Rab23/Lfng/Wnt11/Foxf1/Rfng/Ski/Ift122/Med12/Sfrp2/Atm/Crkl/Hoxa3/Gata5/Lrp2/Tulp3/Lrp6/Sema3a/Bmp4/Wls/Ap1b1/Traf3ip1/Mfng/Fgf1/Foxa2/Hes6/Hoxa4/Meis1/Axin2/Wnt2/Meis2/…
CC	GO:1990904	ribonucleoprotein complex	440	0.244734	1.45571	0.000183613	0.00267854	0.00201015	2027	tags=26%, list=18%, signal=22%	Nop58/Mrps18b/Apobec3/Zfp36/Eif2s1/Heatr1/Rrs1/Adar/Tbl3/Aar2/Malsu1/Eif6/Riok2/Mphosph10/Wdr74/Gar1/Nip7/Nufip1/Wdr36/G3bp1/Rrp15/Hnrnpc/Noc4l/Nhp2/Ngdn/Ppan/Srrt/Mrpl38/Rbm17/Ftsj3/Elavl1/Fbl/Psma6/Mrpl33/Snrnp35/Prorp/Utp4/Nolc1/Tial1/Sf3b6/Mrpl1/Eif3a/Cpeb4/Yju2/Mrto4/Rpl7l1/Tdrd7/Mrpl39/Mak16/Srp19/Krr1/Eif4e/Secisbp2/Utp11/Rpl39l/Brca1/Xpo5/Emg1/Fcf1/Suz12/Elavl2/Tra2a/Ybx2/Prpf31/Wdr12/Lar…
CC	GO:0005875	microtubule associated complex	94	-0.417521	-1.84704	0.000183883	0.00267854	0.00201015	4237	tags=57%, list=37%, signal=36%	Kif7/Kif1c/Dynlrb2/Acta1/Cdca8/Kif20a/Dync2h1/Aurka/Shtn1/Klc1/Dctn3/Actc1/Map2/Kif5b/Aurkb/Dctn1/Haus5/Kif22/Incenp/Acta2/Dync2li1/Kif3c/Dctn5/Klc3/Haus6/Haus7/Dnah8/Pafah1b1/Birc5/Dctn6/Dnah5/Dync1i2/Borcs5/Dnal4/Fntb/Actg2/Kif18a/Kif1a/Pea15a/Dynll1/Map1b/Klc4/Kif3a/Kif16b/Haus1/Haus4/Katnb1/Fnta/Dctn2/Dynlrb1/Kifap3/Dynll2/Kif1b/Kif21a
BP	GO:1901739	regulation of myoblast fusion	21	0.627799	2.17541	0.000184445	0.00268131	0.00201223	1563	tags=57%, list=14%, signal=49%	Cxcl10/Cxcl9/Il36g/Il4ra/Ehd1/Cd53/Gdf15/Ripor2/Cflar/Flot1/Tnfsf14/Scgb3a1
BP	GO:0045429	positive regulation of nitric oxide biosynthetic process	36	0.523566	2.06001	0.000185236	0.00268741	0.0020168	1667	tags=50%, list=15%, signal=43%	Tlr2/Sod2/Il6/Ptx3/Il1b/Tnf/Ptgs2/Clu/Smad3/Mmp8/Tlr6/Ifng/Tlr4/Klrk1/Akt2/Hsp90aa1/H2-M3/Itgb2
BP	GO:0055065	metal ion homeostasis	489	0.234774	1.40132	0.000186709	0.00270335	0.00202877	2409	tags=29%, list=21%, signal=24%	Cxcl2/Ccl2/Cxcl1/Cxcl10/Ccl12/Steap4/Snx10/Sod2/Ccl3/Ptger4/Steap1/Il1b/Myc/Cxcl9/Mt2/Slc39a14/Cd40/Hpx/C3ar1/Ptgir/Adm/Gja1/Slc11a2/Fpr1/Hif1a/Ccrl2/Ccr1/Steap2/Cxcl13/P2ry2/Bdkrb1/Bdkrb2/Ccl5/Ccr5/Atp1a3/Anxa7/Cyba/Pawr/Hmox1/Ptprc/Smad3/Cp/Gpr65/Atp1b3/Cxcl17/C5ar1/Itgav/Trpv2/Fth1/Saa2/Lpar1/Lck/Slc12a2/Ddit3/Atf4/Spp1/Cxcr2/Lpar6/Tcirg1/Slc11a1/Tgm2/Ifng/Ackr3/Il6st/Calca/Cx3cl1/Htr2c/Cd52/H…
BP	GO:0060142	regulation of syncytium formation by plasma membrane fusion	30	0.580155	2.19557	0.000188687	0.00272653	0.00204616	2981	tags=77%, list=26%, signal=57%	Cxcl10/Cxcl9/Il36g/Il4ra/Ehd1/Cd53/Gdf15/Ripor2/Cflar/Flot1/Dcstamp/Adam9/Tnfsf14/Stat1/Tyrobp/Scgb3a1/Rapgef3/Plekho1/Gcm1/Myod1/Nfe2/Ccl8/Nfatc2
BP	GO:0030101	natural killer cell activation	56	0.437059	1.90419	0.000191531	0.00276126	0.00207223	2549	tags=50%, list=22%, signal=39%	Irf1/Stat5a/Ptprc/Lyst/Nfil3/Il23a/Pglyrp1/Tox/Fgr/Hectd1/Klrk1/Il12b/Ikzf1/Tyrobp/Elf4/Id2/Cd160/Itgb2/Il2rb/Coro1a/Ifna11/Rasgrp1/Il21/Itgb2l/Ifna2/Klrb1c/Slamf7/Il18
BP	GO:0030324	lung development	187	-0.345021	-1.68718	0.000191855	0.00276126	0.00207223	2917	tags=40%, list=26%, signal=30%	Aldh1a2/Loxl3/Sparc/Map2k2/Flt4/Ext1/Pdgfa/Atp7a/Numb/Adamtsl2/Gpc3/Igf1/Gata6/Asah1/Wwp1/Fgfr1/Zfp157/Foxa1/Hspb11/Hps1/Rcn3/Numa1/Epas1/Gli3/Mmp14/Sp1/Nodal/Foxp1/Id1/Rab3a/Ppp1ca/Tbx4/Dnaaf1/Sox11/Pgr/Foxf1/Grhl2/Adamts2/Dlg5/Pdgfrb/Clcn2/Bmp4/Zfpm2/Ltbp3/Fgf1/Foxa2/Wnt2/Cebpa/Spry1/Hoxa5/Fgfr2/Klf2/Dag1/Fgfr3/Gli2/Hes1/Igfbp5/Fgf18/Kdr/Abca3/Eya1/Mapk3/Ptk7/Ccn2/Dhcr7/Foxp2/Wnt5a/Tcf21/Tgfb3/…
BP	GO:0032727	positive regulation of interferon-alpha production	20	0.646932	2.21373	0.000192823	0.00276968	0.00207854	1555	tags=55%, list=14%, signal=48%	Mmp12/Tbk1/Ifih1/Irf7/Zc3hav1/Tlr3/Tlr7/Tlr4/Stat1/Ddx3x/Hspd1
BP	GO:0032740	positive regulation of interleukin-17 production	14	0.724893	2.21205	0.000194457	0.00278761	0.002092	1488	tags=64%, list=13%, signal=56%	Il6/Arid5a/Myd88/Sphk1/Il23a/Ccl1/Il12b/Ly9/Tgfb1
BP	GO:0010508	positive regulation of autophagy	92	0.369733	1.79887	0.000197352	0.00282351	0.00211894	844	tags=24%, list=7%, signal=22%	Zc3h12a/Tlr2/Sting1/Irgm1/Ripk2/Tbk1/Hif1a/Trim30d/Trim30a/Trim21/Trim12a/Mefv/Ralb/Hmox1/Xbp1/Pik3c2a/Map2k1/Ddit3/Sptlc2/Trim12c/Pim2/Ifng
BP	GO:0072329	monocarboxylic acid catabolic process	89	-0.411565	-1.80986	0.000198878	0.00283971	0.0021311	4569	tags=62%, list=40%, signal=37%	Abhd2/Hadhb/Etfdh/Echdc2/Acox1/Acadvl/Mtor/Ldhd/Abhd3/Abhd1/Crabp1/Pck1/Mlycd/Dbi/Acadl/Phyh/Abcd4/Etfa/Aig1/Nudt19/Cyp4f15/Acads/Ces1d/Hsd17b10/Lpin1/Acadm/Eci1/Scp2/Cyp39a1/Acoxl/Echdc1/Acaa1b/Echs1/Acat1/Crot/Abcd2/Akt1/Ehhadh/Tysnd1/Eci2/Acsl5/Decr1/Ilvbl/Pex7/Abcd1/Akr1a1/Hsd17b4/Ivd/Acox3/Acot2/Fabp1/Gcdh/Acaa2/Hadh/Abcd3
BP	GO:0032700	negative regulation of interleukin-17 production	17	0.672327	2.1933	0.000202504	0.00288578	0.00216567	2212	tags=71%, list=19%, signal=57%	Tlr2/Arg2/Ddit3/Ifng/Il27ra/Vsir/Tlr4/Nckap1l/Il12b/Tgfb1/Tnfsf4/Il36rn
BP	GO:0045672	positive regulation of osteoclast differentiation	26	0.567186	2.06309	0.000205176	0.0029181	0.00218993	1660	tags=46%, list=15%, signal=40%	Ccl3/Tnf/Ccr1/Csf1/Ccl5/Fos/Il23a/Traf6/Ifng/Il12b/Tyrobp/Klf10
BP	GO:0038093	Fc receptor signaling pathway	12	0.757587	2.22864	0.000208486	0.00295936	0.00222089	1753	tags=75%, list=15%, signal=64%	Clec4e/Clec4d/Pigr/Nr4a3/Ptprc/Cd47/Fcer1g/Ptprj/Ms4a2
BP	GO:0032607	interferon-alpha production	24	0.613613	2.18145	0.00021814	0.00309031	0.00231917	1720	tags=54%, list=15%, signal=46%	Mmp12/Tbk1/Ifih1/Irf7/Azi2/Zc3hav1/Tlr3/Tlr7/Tlr4/Stat1/Ddx3x/Hspd1/Gbp4
BP	GO:0003231	cardiac ventricle development	111	-0.396421	-1.79502	0.000219687	0.00310613	0.00233104	1737	tags=30%, list=15%, signal=25%	Gja5/Ahr/Hey1/Sema3c/Sox11/Zmpste24/Wnt11/Foxf1/Sfrp2/Grhl2/Tgfb2/Egln1/Lrp2/Fzd1/Dsp/Lrp6/Bmp4/Zfpm2/Smad7/Rxra/Jag1/Slit2/Fgfr2/Smarcd3/Hes1/Cited2/Mef2c/Ptk7/Myh7/Wnt5a/Fzd2/Smad6/Heyl
BP	GO:0008630	intrinsic apoptotic signaling pathway in response to DNA damage	82	0.38344	1.81353	0.000221933	0.00312784	0.00234733	1298	tags=29%, list=11%, signal=26%	Ikbke/Sod2/Bcl3/Myc/Pnp/Aen/Tnfrsf1b/Tnf/Pmaip1/Plscr1/Clu/Tnfrsf1a/Hmox1/Cdkn1a/Ier3/Epha2/Nupr1/Ackr3/Marchf7/Skil/Bak1/Brca1/Mcl1/Snw1
BP	GO:2000116	regulation of cysteine-type endopeptidase activity	179	0.299758	1.59186	0.000222087	0.00312784	0.00234733	1575	tags=27%, list=14%, signal=23%	Il6/Myc/Bcl10/Ripk2/Tnf/Syk/Slc11a2/Pmaip1/Thbs1/Rffl/Ptgs2/Nlrp3/Rps6ka3/Mefv/F3/Xdh/Pawr/Smad3/Casp1/S100a9/Hip1r/S100a8/Lck/Mul1/Ift57/Mmp9/Bak1/Ppp2ca/Adora2a/Csn2/Cflar/Grk2/Sox2/Ltf/Akt2/Dnajb6/Cyct/Casp12/Stat1/Tnfrsf23/Tnfsf10/Ddx3x/Ccn1/Fasl/Naip1/Apaf1/Hspd1/Rnf34
BP	GO:0050878	regulation of body fluid levels	275	0.274	1.54935	0.000226133	0.00316674	0.00237652	1276	tags=20%, list=11%, signal=18%	Tfpi2/Il6/Ptger4/Plek/Selp/Mmp13/Syk/Aqp4/Adm/Gja1/St3gal4/Hif1a/Ugcg/Prkcd/Thbs1/P2ry2/Nfe2l2/F10/Fgg/Ceacam1/Proz/Aqp3/Anxa7/Cyba/F3/Xdh/Stat5a/Kcnn4/Xbp1/C3/S100a9/Cftr/Lyst/Hsd11b2/Vamp8/Fcer1g/Cx3cl1/Gna13/Procr/Adora2a/Csn3/Csn2/Tec/Serpina10/Pdpn/Entpd1/Txk/Tlr4/Plau/Oprl1/Tacr1/Ptprj/Prl7c1/Ada
BP	GO:0002828	regulation of type 2 immune response	29	0.563102	2.11401	0.000226134	0.00316674	0.00237652	940	tags=38%, list=8%, signal=35%	Il6/Arg2/Irf1/Il33/Anxa1/Il4ra/Nlrp3/Rsad2/Socs5/Il27ra/Ido1
BP	GO:0032945	negative regulation of mononuclear cell proliferation	64	0.412893	1.85868	0.000226164	0.00316674	0.00237652	1488	tags=33%, list=13%, signal=29%	Arg2/Cd274/Slfn1/Fcgr2b/Sdc4/Cd86/Il20rb/Cd80/Ceacam1/Pawr/Tnfrsf13b/Marchf7/Cebpb/Vsir/Ido1/Sftpd/Ripor2/Crtam/Cd24a/Tyrobp/Tgfb1
BP	GO:0032693	negative regulation of interleukin-10 production	11	0.762024	2.17656	0.000226615	0.00316691	0.00237666	1415	tags=82%, list=12%, signal=72%	Cd274/Fcgr2b/Dll1/Mmp8/Il23a/Vsir/Ido1/Il12b/Tyrobp
BP	GO:0002438	acute inflammatory response to antigenic stimulus	25	0.560534	2.03084	0.000227819	0.0031776	0.00238467	2357	tags=52%, list=21%, signal=41%	Fcgr2b/Bdkrb2/Il20rb/C3/Fcgr3/Cxcr2/Fcer1g/Il31ra/Fcgr1/Npy5r/Serpinb9/Zp3/Npy
BP	GO:0070935	3'-UTR-mediated mRNA stabilization	12	0.753996	2.21807	0.000229205	0.00318689	0.00239164	644	tags=42%, list=6%, signal=39%	Myd88/Zfp36/Mapkapk2/Tirap/Elavl1
BP	GO:0042130	negative regulation of T cell proliferation	50	0.454925	1.9263	0.000229368	0.00318689	0.00239164	1488	tags=36%, list=13%, signal=31%	Arg2/Cd274/Slfn1/Sdc4/Cd86/Il20rb/Cd80/Ceacam1/Pawr/Marchf7/Cebpb/Vsir/Ido1/Sftpd/Ripor2/Crtam/Cd24a/Tgfb1
BP	GO:0002418	immune response to tumor cell	25	0.55914	2.0258	0.000230649	0.00319855	0.00240039	2309	tags=56%, list=20%, signal=45%	Muc4/Cd274/Ceacam1/Pvr/Klrk1/Gsdme/Crtam/Il12b/Cd24a/Cd160/Hspd1/Slc22a13/Cd40lg/Xcl1
BP	GO:0002861	regulation of inflammatory response to antigenic stimulus	28	0.556285	2.08558	0.000234171	0.00324116	0.00243237	2498	tags=57%, list=22%, signal=45%	Tnf/Fcgr2b/Il20rb/C3/Fcgr3/Gpx2/Fcer1g/Il12b/Cd24a/Psmb4/Fcgr1/Kars/Npy5r/Zp3/Npy/Psma1
BP	GO:0042267	natural killer cell mediated cytotoxicity	49	0.472516	1.98884	0.000235115	0.00324483	0.00243513	3348	tags=67%, list=29%, signal=48%	Tap1/Ceacam1/Pvr/Stat5a/Lyst/Vav1/Serpinb9b/Gzmb/Cebpg/Klrk1/Crtam/Il12b/Tap2/Clec2d/Cd160/H2-M3/Ptpn6/Lag3/Serpinb9/Klrd1/Coro1a/Rasgrp1/Il21/Klrb1c/Sh2d1a/Il18/Arrb2/Klre1/Klrc3/Cd226/Gzmn/Gimap3/Serpinb9c
BP	GO:0010575	positive regulation of vascular endothelial growth factor production	23	0.60228	2.09898	0.000235492	0.00324483	0.00243513	1029	tags=52%, list=9%, signal=48%	Il6/Il1b/C3ar1/Hif1a/Ptgs2/Adora2b/Cxcl17/C3/C5ar1/Cyp1b1/Atf4/Brca1
BP	GO:0006801	superoxide metabolic process	50	0.454653	1.92515	0.000235783	0.00324483	0.00243513	1667	tags=38%, list=15%, signal=33%	Cxcl1/Sod2/Gch1/Noxo1/Acp5/Syk/Ncf1/Prkcd/Nrros/Nfe2l2/Cyba/Cd177/Cybb/Ncf4/Aatf/Ncf2/Tyrobp/Tgfb1/Itgb2
BP	GO:0060840	artery development	84	-0.421126	-1.84305	0.000239671	0.00328735	0.00246704	3822	tags=55%, list=33%, signal=37%	Prox1/Rtn4/Col3a1/Angptl3/Vegfa/Sox4/Plxnd1/Ctnnb1/Prdm1/Ap2b1/Arid2/Lrp1/Dctn5/Slc2a10/Mdk/Hey2/Hoxa1/Dll4/Gli3/Gja5/Prrx1/Notch3/Hey1/Ldlr/Fkbp10/Notch4/Efemp2/Wnt11/Foxf1/Pdgfrb/Tgfb2/Efnb2/Lrp2/Hpgd/Bmp4/Smad7/Ndst1/Jag1/Hes1/Cited2/Eya1/Myh10/Snx17/Smad6/Shh/Tbx2
MF	GO:0016747	acyltransferase activity, transferring groups other than amino-acyl groups	152	-0.356616	-1.69208	0.000239783	0.00328735	0.00246704	2535	tags=38%, list=22%, signal=30%	Zdhhc24/Dlat/Scp2/Porcn/Abhd8/Nat9/Elovl5/Mboat2/Cpt1c/Zdhhc8/Acaa1b/Acat1/Cdyl/Crot/Atf2/Soat1/Ykt6/Cers5/Mcm3ap/Lpcat3/Mettl8/Abhd4/Epc2/Zdhhc9/Nat8f1/Kat2a/Med24/Ogt/Hgsnat/Sat2/Clock/Tafazzin/Cers2/Osgep/Dbt/Tada3/Pla2g15/Zdhhc21/Agpat3/Lrat/Casd1/Cers4/Zdhhc4/Gnpat/Fasn/Nmt2/Alas1/Pafah2/Tada2a/Kat6b/Sptssa/Elovl1/Pafah1b3/Slc27a3/Zdhhc3/Acaa2/Ncoa1
BP	GO:0003279	cardiac septum development	95	-0.409449	-1.81202	0.000241618	0.00330623	0.00248121	1545	tags=29%, list=14%, signal=26%	Hey1/Sema3c/Sox11/Wnt11/Tgfb2/Egln1/Lrp2/Fzd1/Lrp6/Bmp4/Zfpm2/Smad7/Ndst1/Jag1/Slit2/Parva/Fgfr2/Hes1/Cited2/Smo/Myh10/Ptk7/Snx17/Wnt5a/Fzd2/Smad6/Heyl/Tbx2
BP	GO:0006325	chromatin organization	293	-0.302073	-1.54203	0.000244389	0.00333783	0.00250493	3542	tags=44%, list=31%, signal=31%	Ttf1/Prmt5/Mos/Mki67/Hdac2/Kdm7a/Morc2a/Tbl1xr1/Hltf/Riox1/Pole3/Uhrf1/Dnajc9/Pak1/Dicer1/Mpnd/Mta2/Arid2/Kdm4b/Smarca1/Dmap1/Smarcc2/Itgb3bp/Kdm4c/Ezh1/Coprs/Smarcd1/Arid1a/Setd1a/Dek/Kmt5c/Phf2/Kdm5a/Atrx/Setd7/Prdm5/Asf1b/Shprh/Hdac11/Kdm6a/Kdm1a/Hmgn1/Suv39h1/Smarcd2/Smarcc1/Ring1/Tdrd3/Smyd2/Nap1l4/0610010K14Rik/Hdac8/Hdac3/Foxa1/L3mbtl3/Mbd3/Cbx4/Pkn1/Rnf40/Cbx3/Chd1l/Setd1b/Pbrm1/Apbb1/Ems…
BP	GO:0010970	transport along microtubule	123	-0.377412	-1.74044	0.00024697	0.00336671	0.0025266	3215	tags=43%, list=28%, signal=31%	Map2/Kif5b/Ift52/Ift172/Dst/Spg7/Cln3/Ttc30a1/Dync2li1/Ift81/Kif3c/Klc3/Cep131/Stk11/Pafah1b1/Ap3m2/Spast/Ap3m1/Dync1i2/Borcs5/Cnih2/Hsbp1/Hspb11/Pura/Kif1a/Pcm1/Ssx2ip/Dynll1/Lamp1/Map1b/Bloc1s6/Kif3a/Ssna1/Ttc30b/App/Lca5/Ift122/Wasf1/Arl3/Copg2/Arhgap21/Map6/Camsap3/Ift27/Prkcz/Traf3ip1/Fyco1/Copg1/Kif1b/Bloc1s5/Wdr19/Sun1/Rab27b
BP	GO:0031110	regulation of microtubule polymerization or depolymerization	70	-0.437183	-1.83005	0.000252359	0.0034337	0.00257687	3227	tags=47%, list=28%, signal=34%	Tpx2/Map2/Pak1/Spef1/Dctn1/Dst/Ttbk2/Slain2/Camsap2/Stmn2/Atxn7/Cav1/Dysf/Cdh5/Nin/Numa1/Clasp1/Ckap5/Ska2/Stmn1/Map1b/Met/Arl2/Abl1/Fkbp4/Katnb1/Camsap3/Mapre2/Clasp2/Rac1/Prune1/Specc1l/Mid1ip1
BP	GO:0010803	regulation of tumor necrosis factor-mediated signaling pathway	26	0.563109	2.04826	0.000263381	0.00357693	0.00268436	559	tags=35%, list=5%, signal=33%	Ptpn2/Syk/Rffl/Sphk1/Adam17/Tnfrsf1a/Cyld/Casp1/Traf2
BP	GO:0050832	defense response to fungus	37	0.52021	2.05896	0.000265954	0.0035995	0.0027013	1838	tags=43%, list=16%, signal=36%	Cxcl1/Clec4e/Clec4d/Bcl10/Tslp/Clec4n/Ncf1/Il17ra/Hamp/Pik3cd/Ltf/Hamp2/Tgfb1/Defb15/Jagn1/Ang2
BP	GO:0072503	cellular divalent inorganic cation homeostasis	363	0.251794	1.46693	0.000266039	0.0035995	0.0027013	1764	tags=23%, list=15%, signal=20%	Cxcl2/Ccl2/Cxcl1/Cxcl10/Ccl12/Ccl3/Ptger4/Il1b/Cxcl9/Mt2/Slc39a14/Cd40/C3ar1/Ptgir/Adm/Gja1/Fpr1/Ccrl2/Ccr1/Cxcl13/P2ry2/Bdkrb1/Bdkrb2/Ccl5/Ccr5/Anxa7/Cyba/Pawr/Ptprc/Smad3/Gpr65/Cxcl17/C5ar1/Itgav/Trpv2/Saa2/Lpar1/Lck/Ddit3/Atf4/Spp1/Cxcr2/Lpar6/Tcirg1/Slc11a1/Tgm2/Ackr3/Il6st/Calca/Cx3cl1/Htr2c/Cd52/Gna13/Bak1/Rmdn3/Pik3cg/Rap1gds1/Cxcr6/Oprl1/Tacr1/Nos1/Ccl1/Oga/Ccr4/Pmch/Tmem38b/Cd24a/Fasl/Sl…
BP	GO:0045063	T-helper 1 cell differentiation	18	0.658978	2.18744	0.000272239	0.0036765	0.00275908	782	tags=44%, list=7%, signal=41%	Relb/Ripk2/Gadd45g/Irf1/Anxa1/Il4ra/Sema4a/Socs5
BP	GO:0046425	regulation of receptor signaling pathway via JAK-STAT	72	0.395886	1.81605	0.000274528	0.0037005	0.00277709	1404	tags=25%, list=12%, signal=22%	Cxcl5/Ptpn2/Il6/Bcl3/Socs3/Irf1/Il10rb/Gadd45a/Ptprc/Ggnbp2/Socs1/Cyp1b1/Il23a/Pwp1/Ifng/Il12b/Prl7c1/Il10ra
BP	GO:0033209	tumor necrosis factor-mediated signaling pathway	55	0.431916	1.88132	0.000275771	0.00370886	0.00278337	1361	tags=33%, list=12%, signal=29%	Ptpn2/Nfkbia/Tnf/Syk/Rffl/Sphk1/Adam17/Tnfrsf1a/Cyld/Casp1/Rela/Traf2/Traf3/Ikbkb/Traf6/Krt8/Spata2/Stat1
MF	GO:0019239	deaminase activity	16	0.679575	2.16654	0.000276175	0.00370886	0.00278337	1276	tags=56%, list=11%, signal=50%	Apobec3/Lacc1/Adar/Ampd2/Apobec1/Ampd3/Cdadc1/Adat1/Ada
BP	GO:0097193	intrinsic apoptotic signaling pathway	230	0.277991	1.54903	0.000278665	0.00373535	0.00280325	1400	tags=23%, list=12%, signal=20%	Ptpn2/Ikbke/Sod2/Bcl3/Myc/Ptpn1/Pnp/Aen/Tnfrsf1b/Tnf/Hif1a/Pmaip1/Ptgs2/Bdkrb2/Nfe2l2/Plscr1/Clu/Slc9a3r1/Vnn1/Tnfrsf1a/Cyld/Hmox1/Xbp1/S100a9/Plagl2/Cdkn1a/Ier3/S100a8/Lck/Cyp1b1/Map2k1/Ddit3/Epha2/Atf4/Nupr1/Chac1/Ackr3/Marchf7/Mmp9/Skil/Cebpb/Bak1/Brca1/Rrp8/Gsdme/Mcl1/Nck1/Snw1/Cyct/Casp12/Nbn/Ddx3x
BP	GO:2001057	reactive nitrogen species metabolic process	71	0.408638	1.87276	0.000281435	0.00376549	0.00282587	1667	tags=37%, list=15%, signal=31%	Zc3h12a/Tlr2/Sod2/Il6/Ptx3/Slc7a2/Il1b/Acp5/Tnf/Ptgs2/Clu/Smad3/Cd47/Mmp8/Cyp1b1/Tlr6/Ifng/Sirpa/Tlr4/Klrk1/Nos1/Akt2/Prdx5/Hsp90aa1/H2-M3/Itgb2
BP	GO:0033032	regulation of myeloid cell apoptotic process	22	0.626672	2.17522	0.000283723	0.00378566	0.002841	976	tags=45%, list=9%, signal=42%	Anxa1/Fcgr2b/Clec5a/Adam17/Ccl5/Ccr5/Stat5a/Cxcr2/Fcer1g/Pik3cd
CC	GO:0005777	peroxisome	113	-0.386759	-1.75893	0.000284514	0.00378566	0.002841	3443	tags=50%, list=30%, signal=36%	Pex14/Nudt19/Mpv17l/Hsdl2/Plaat3/Syt7/Dhrs4/Idh1/Ech1/Ddo/Fis1/Agps/Pex1/Rida/Tmem135/Aldh3a2/Scp2/Cav1/Acoxl/Pex11a/Serhl/Pex11g/Acaa1b/Crot/Pecr/Nudt12/Abcd2/Pex11b/Tkt/Ehhadh/Tysnd1/Vim/Eci2/Paox/Gstk1/Mpv17/Pex7/Amacr/Abcd1/Hsd17b4/Isoc1/Mtarc2/Pxmp2/Nbr1/Acox3/Tmem35a/Acsl1/Gnpat/Decr2/Pxmp4/Pex3/Mavs/Pex19/Fabp1/Cat/Mvk/Abcd3
CC	GO:0042579	microbody	113	-0.386759	-1.75893	0.000284514	0.00378566	0.002841	3443	tags=50%, list=30%, signal=36%	Pex14/Nudt19/Mpv17l/Hsdl2/Plaat3/Syt7/Dhrs4/Idh1/Ech1/Ddo/Fis1/Agps/Pex1/Rida/Tmem135/Aldh3a2/Scp2/Cav1/Acoxl/Pex11a/Serhl/Pex11g/Acaa1b/Crot/Pecr/Nudt12/Abcd2/Pex11b/Tkt/Ehhadh/Tysnd1/Vim/Eci2/Paox/Gstk1/Mpv17/Pex7/Amacr/Abcd1/Hsd17b4/Isoc1/Mtarc2/Pxmp2/Nbr1/Acox3/Tmem35a/Acsl1/Gnpat/Decr2/Pxmp4/Pex3/Mavs/Pex19/Fabp1/Cat/Mvk/Abcd3
BP	GO:0048645	animal organ formation	59	-0.465477	-1.88945	0.000288442	0.00383087	0.00287493	1302	tags=34%, list=11%, signal=30%	Wnt11/Hoxa3/Gata5/Lrp2/Bmp4/Fgf1/Axin2/Wnt2/Wnt3a/Spry1/Fgfr2/Gli2/Smarcd3/Hes1/Cited2/Mef2c/Eya1/Mapk3/Wnt5a/Shh
BP	GO:0048844	artery morphogenesis	60	-0.46579	-1.90111	0.000290922	0.00385672	0.00289433	3822	tags=60%, list=33%, signal=40%	Prox1/Rtn4/Col3a1/Angptl3/Vegfa/Sox4/Ctnnb1/Prdm1/Arid2/Lrp1/Mdk/Hey2/Hoxa1/Dll4/Gja5/Prrx1/Notch3/Hey1/Ldlr/Fkbp10/Notch4/Efemp2/Wnt11/Foxf1/Pdgfrb/Tgfb2/Efnb2/Lrp2/Hpgd/Bmp4/Smad7/Jag1/Hes1/Cited2/Eya1/Tbx2
BP	GO:0032088	negative regulation of NF-kappaB transcription factor activity	56	0.428892	1.86861	0.000291458	0.00385675	0.00289435	681	tags=27%, list=6%, signal=25%	Tnfaip3/Zc3h12a/Bcl3/Nfkbia/Irak3/Nfkbid/Trim21/Nlrp3/Nfkbib/Psmd10/Cyld/Cyp1b1/Irak2/Ddit3/Traf3
BP	GO:0032743	positive regulation of interleukin-2 production	28	0.549899	2.06164	0.000303185	0.00400459	0.0030053	765	tags=32%, list=7%, signal=30%	Cd83/Il1b/Pnp/Ripk2/Anxa1/Stat5a/Ptprc/Traf2/Traf6
BP	GO:0097485	neuron projection guidance	170	-0.348211	-1.67639	0.000305109	0.00402265	0.00301886	2332	tags=32%, list=20%, signal=26%	Ece1/Lama2/Ephb6/Ptprm/Ttc8/Efnb1/Hoxa1/Efna1/Epha7/Efna4/Gli3/Apbb1/Rtn4rl1/Foxp1/Trio/Cxcl12/Notch3/Sema3c/Edn3/App/Unc5c/Tgfb2/Efnb2/Lrp2/Evl/Sema3a/Alcam/Nptn/Wnt3a/Sema3e/Hoxa2/Slit2/Rac1/Neo1/Sema5a/Lama3/Dag1/Gli2/Enah/Ank3/Mef2c/Boc/Etv1/Ephb3/Smo/Myh10/Bmpr1b/Sema3b/Wnt5a/Ccdc141/Sema4f/Ptch1/Shh/Nfib/Gas1
BP	GO:0032647	regulation of interferon-alpha production	23	0.594735	2.07269	0.000308683	0.00406236	0.00304866	1720	tags=52%, list=15%, signal=44%	Mmp12/Tbk1/Ifih1/Irf7/Zc3hav1/Tlr3/Tlr7/Tlr4/Stat1/Ddx3x/Hspd1/Gbp4
BP	GO:2000316	regulation of T-helper 17 type immune response	17	0.66044	2.15452	0.000309974	0.00406515	0.00305075	907	tags=41%, list=8%, signal=38%	Zc3h12a/Arid5a/Nfkbid/Clec4n/Nlrp3/Il23a/Il27ra
BP	GO:0007423	sensory organ development	431	-0.278616	-1.47333	0.000310767	0.00406515	0.00305075	2520	tags=28%, list=22%, signal=23%	Wdpcp/Mfn2/Pafah1b1/Igf1/Hmgn1/Limk2/Fkbp8/Hey2/Ece1/Pdgfb/Ring1/Tmod1/Ptprm/Fgfr1/Scrib/Ttc8/Cacna1c/Prkci/Hoxa1/Gata2/Hps1/Bnc2/Dll4/Twsg1/Mdm1/Cdkn1c/Gli3/Sp1/Hsf4/Atf6/Atp2b2/Col5a1/Prrx1/Ahr/Hdac1/Mfap2/Hey1/Sos1/Vim/Dchs1/Twist2/Pbx2/Kif3a/Sox11/Mpv17/Sall2/Ddr1/Mfap5/Igfbp7/Ski/Ift122/Pygo2/Grhl2/Ctns/Cryab/Pdgfrb/Tgfb2/Insig1/Fzr1/Mcm2/Tulp3/Triobp/Myo7a/Clcn2/Lrp6/Bmp4/Ift27/Rcn1/Traf3ip…
BP	GO:0042269	regulation of natural killer cell mediated cytotoxicity	35	0.51607	2.04321	0.000310781	0.00406515	0.00305075	3348	tags=74%, list=29%, signal=53%	Tap1/Ceacam1/Pvr/Stat5a/Vav1/Serpinb9b/Klrk1/Crtam/Il12b/Tap2/Clec2d/Cd160/H2-M3/Lag3/Serpinb9/Klrd1/Rasgrp1/Il21/Klrb1c/Sh2d1a/Arrb2/Klre1/Klrc3/Cd226/Gimap3/Serpinb9c
BP	GO:2000027	regulation of animal organ morphogenesis	98	-0.407343	-1.81442	0.000311146	0.00406515	0.00305075	1302	tags=29%, list=11%, signal=26%	Wnt11/Met/Med12/Sfrp2/Abl1/Apcdd1/Gata5/Maged1/Fzd1/Lrp6/Bmp4/Fgf1/Wnt2/Wnt3a/Mllt3/Rac1/Fzd6/Spry1/Cited2/Smo/Ptk7/Wnt5a/Fzd2/Snai2/Shh/Fgf7/Etv5/Cthrc1
BP	GO:0006874	cellular calcium ion homeostasis	346	0.249971	1.45503	0.000318574	0.00415469	0.00311795	1764	tags=23%, list=15%, signal=20%	Cxcl2/Ccl2/Cxcl1/Cxcl10/Ccl12/Ccl3/Ptger4/Il1b/Cxcl9/Cd40/C3ar1/Ptgir/Adm/Gja1/Fpr1/Ccrl2/Ccr1/Cxcl13/P2ry2/Bdkrb1/Bdkrb2/Ccl5/Ccr5/Anxa7/Cyba/Pawr/Ptprc/Smad3/Gpr65/Cxcl17/C5ar1/Itgav/Trpv2/Saa2/Lpar1/Lck/Ddit3/Atf4/Spp1/Cxcr2/Lpar6/Tcirg1/Tgm2/Ackr3/Il6st/Calca/Cx3cl1/Htr2c/Cd52/Gna13/Bak1/Rmdn3/Pik3cg/Rap1gds1/Cxcr6/Oprl1/Tacr1/Nos1/Ccl1/Oga/Ccr4/Pmch/Tmem38b/Cd24a/Fasl/Gpr35/Tgfb1/Ccr9/Gata1/…
CC	GO:1904949	ATPase complex	58	-0.463357	-1.87524	0.000322005	0.00419187	0.00314585	4111	tags=67%, list=36%, signal=43%	Brd7/Dpf1/Znhit1/Hmgxb4/Rbbp7/Hdac2/Pole3/Gatad2b/Mta2/Arid2/Smarca1/Ino80e/Dmap1/Smarcc2/Smarcd1/Arid1a/Gon4l/Gatad2a/Vcp/Csnk2a1/Smarcd2/Smarcc1/0610010K14Rik/Mbd3/Pbrm1/Chd3/Rbbp4/Mcrs1/Mta3/Ino80b/Hdac1/Dpf2/Ruvbl2/Ing3/Anp32e/Bptf/Smarca2/Smarcd3/Mta1
BP	GO:2001233	regulation of apoptotic signaling pathway	316	0.260478	1.4992	0.00032303	0.00419764	0.00315018	2098	tags=27%, list=18%, signal=23%	Tnfaip3/Ptpn2/Csf2/Sod2/Gclc/Il1b/Myc/Ptpn1/Bcl10/Tnf/Dab2/Hif1a/Pmaip1/Prkcd/Thbs1/Rffl/Ctsc/Daxx/Ptgs2/Bdkrb2/Nfe2l2/Fgg/Tnfrsf12a/Plscr1/Clu/Slc9a3r1/Psmd10/Vnn1/Cyld/Hmox1/Ptprc/Inhba/Xbp1/Rela/S100a9/Itgav/Traf2/Plagl2/Eef1e1/Ier3/S100a8/Lck/Map2k1/Ddit3/Nupr1/Bcl2l14/Ackr3/Marchf7/Cx3cl1/Mmp9/Skil/Adora2a/Cflar/Brca1/Aatf/Eya2/Gsdme/Bmf/Mcl1/Nck1/Cyct/Tnfrsf23/Tnfsf10/Ddx3x/Fga/Gata1/Apaf1/…
BP	GO:0046209	nitric oxide metabolic process	70	0.402605	1.84251	0.000324812	0.00421314	0.00316181	1667	tags=36%, list=15%, signal=31%	Zc3h12a/Tlr2/Sod2/Il6/Ptx3/Slc7a2/Il1b/Acp5/Tnf/Ptgs2/Clu/Smad3/Cd47/Mmp8/Cyp1b1/Tlr6/Ifng/Sirpa/Tlr4/Klrk1/Nos1/Akt2/Hsp90aa1/H2-M3/Itgb2
BP	GO:0046395	carboxylic acid catabolic process	160	-0.349354	-1.67157	0.000325389	0.00421314	0.00316181	3943	tags=48%, list=35%, signal=32%	Abhd3/Sardh/Abhd1/Crabp1/Bcat2/Pck1/Mlycd/Dbi/Acadl/Phyh/Prodh/Abcd4/Amdhd2/Blmh/Etfa/Aig1/Nudt19/Cyp4f15/Asrgl1/Acads/Nos3/Aldh1l1/Aldh6a1/Ces1d/Hsd17b10/Lpin1/Ddo/Acadm/Oat/Eci1/Mtrr/Scp2/Cyp39a1/Acoxl/Aldh5a1/Echdc1/Acaa1b/Echs1/Hmgcll1/Acat1/Crot/Aass/Abcd2/Gnpda2/Akt1/Ehhadh/Tysnd1/Eci2/Bckdhb/Acsl5/Gcsh/Decr1/Ilvbl/Pex7/Nagk/Got2/Glud1/Abcd1/Qdpr/Akr1a1/Hsd17b4/Ddah2/Hibch/Ivd/Acox3/Ddah1/B…
BP	GO:0007411	axon guidance	169	-0.349896	-1.68496	0.00032754	0.00423341	0.00317703	2332	tags=33%, list=20%, signal=26%	Ece1/Lama2/Ephb6/Ptprm/Ttc8/Efnb1/Hoxa1/Efna1/Epha7/Efna4/Gli3/Apbb1/Rtn4rl1/Foxp1/Trio/Cxcl12/Notch3/Sema3c/Edn3/App/Unc5c/Tgfb2/Efnb2/Lrp2/Evl/Sema3a/Alcam/Nptn/Wnt3a/Sema3e/Hoxa2/Slit2/Rac1/Neo1/Sema5a/Lama3/Dag1/Gli2/Enah/Ank3/Mef2c/Boc/Etv1/Ephb3/Smo/Myh10/Bmpr1b/Sema3b/Wnt5a/Ccdc141/Sema4f/Ptch1/Shh/Nfib/Gas1
BP	GO:1905523	positive regulation of macrophage migration	26	0.555373	2.02012	0.000330489	0.0042639	0.0031999	1218	tags=46%, list=11%, signal=41%	Ccl2/C3ar1/Thbs1/Csf1/Il34/Trem1/Ccl5/Cxcl17/C5ar1/Akirin1/Cx3cl1/Ptprj
BP	GO:0030514	negative regulation of BMP signaling pathway	42	-0.507521	-1.90151	0.000332889	0.00428721	0.0032174	1986	tags=43%, list=17%, signal=36%	Twsg1/Fstl3/Htra1/Htra3/Smurf1/Ski/Sfrp2/Abl1/Lrp2/Fzd1/Smad7/Smurf2/Tcf7l2/Spg20/Wnt5a/Tob1/Smad6/Bambi
BP	GO:0001501	skeletal system development	398	-0.286802	-1.50543	0.00033357	0.00428834	0.00321825	2744	tags=31%, list=24%, signal=25%	Slc2a10/Bmp1/Ext1/Pdgfa/Atp7a/Fbn1/P2rx7/Bmp6/Col1a2/Tmem107/Pafah1b1/Igf1/Clec3b/Inppl1/Mdk/P3h1/Pcsk5/Deaf1/Fgfr1/Wwox/Mboat2/Scube2/Snx19/Hoxa1/Slc10a7/Hspb11/Cdkn1c/Gli3/Mmp14/Trappc2/Rflnb/Sp1/Nodal/Sox5/Foxp1/Mapk14/Cadm1/Atf2/Serpinh1/Gja5/Prrx1/Rai1/Ppib/Col1a1/Anxa6/Mmp2/Mustn1/Tbx4/Dchs1/Kat2a/0610009B22Rik/Twist2/Sox11/Wnt9a/Zmpste24/Rab23/Map2k6/Ski/Pex7/Lrrk1/Men1/Med12/Sfrp2/Tle5/Ei…
BP	GO:0060021	roof of mouth development	76	-0.423994	-1.81022	0.00033654	0.00431883	0.00324113	2041	tags=36%, list=18%, signal=29%	Meox2/Bnc2/Gli3/Prrx1/Sos1/Sox11/Wnt11/Ski/Men1/Pygo2/Tgfb2/Insig1/Fzd1/Lrp6/Wnt3a/Mef2c/Ephb3/Foxf2/Prdm16/Wnt5a/Fzd2/Tcf21/Tgfb3/Snai2/Shh/Tbx2/Gas1
MF	GO:0016407	acetyltransferase activity	62	-0.449394	-1.83703	0.000337687	0.00432587	0.00324641	1972	tags=40%, list=17%, signal=34%	Acaa1b/Acat1/Cdyl/Atf2/Mcm3ap/Mettl8/Epc2/Nat8f1/Kat2a/Med24/Ogt/Hgsnat/Sat2/Clock/Dbt/Tada3/Casd1/Gnpat/Fasn/Pafah2/Tada2a/Kat6b/Pafah1b3/Acaa2/Ncoa1
BP	GO:1904407	positive regulation of nitric oxide metabolic process	38	0.506099	2.01085	0.000340132	0.00434947	0.00326412	1667	tags=47%, list=15%, signal=41%	Tlr2/Sod2/Il6/Ptx3/Il1b/Tnf/Ptgs2/Clu/Smad3/Mmp8/Tlr6/Ifng/Tlr4/Klrk1/Akt2/Hsp90aa1/H2-M3/Itgb2
MF	GO:0019957	C-C chemokine binding	20	0.631878	2.16221	0.000348518	0.00444883	0.00333869	2095	tags=60%, list=18%, signal=49%	Zfp36/Ccrl2/Ccr1/Ccr5/Ackr1/Cxcr2/Ackr3/Cxcr6/Ccr4/Ccr9/Ccr8/Ccr2
BP	GO:0050851	antigen receptor-mediated signaling pathway	111	0.346536	1.75275	0.000349511	0.00445365	0.0033423	1276	tags=23%, list=11%, signal=20%	Zc3h12a/Ptpn2/Bcl10/Ripk2/Syk/Icosl/Nfkbid/Shb/Cyld/Pawr/Ptprc/Kcnn4/Stap1/Rela/Lck/Traf6/Ifng/Fyb/Tec/Bcar1/Sh2b2/Txk/Nckap1l/Ptprj/Ada
BP	GO:0060412	ventricular septum morphogenesis	40	-0.522155	-1.92898	0.000352423	0.00448285	0.00336422	1737	tags=45%, list=15%, signal=38%	Gja5/Hey1/Sox11/Wnt11/Tgfb2/Egln1/Fzd1/Lrp6/Bmp4/Zfpm2/Smad7/Slit2/Fgfr2/Hes1/Cited2/Wnt5a/Fzd2/Heyl
BP	GO:1901137	carbohydrate derivative biosynthetic process	373	-0.285745	-1.49247	0.000353202	0.00448485	0.00336572	2768	tags=38%, list=24%, signal=29%	Abca2/Galnt10/Uggt1/Slc2a10/Ext1/Atp5j/Ggta1/B3gnt8/Atp7a/Pdha1/Alg14/B3gnt7/Bcl2/Pyurf/Mgat4b/C1galt1c1/Pomgnt1/Alg2/Cltc/Vcp/Adcy3/Igf1/Dlat/Adssl1/Antkmt/Dolpp1/Cmas/Atp5a1/Alg12/St6galnac4/Pdgfb/Slc35c2/Chst8/Poglut2/Extl1/Gmpr2/Pgap3/Paics/Dguok/Fcsk/Bace2/Slc10a7/Ncstn/Tpi1/Adcy6/Pdk3/Gmpr/Pofut1/Pigc/Pigq/Galnt16/Lmf1/C1galt1/Acat1/Stt3a/B3galt4/Dut/Soat1/Parp1/Uck1/Atp5b/B3galnt1/Gucy1a1/…
BP	GO:2001235	positive regulation of apoptotic signaling pathway	128	0.334276	1.71988	0.000356279	0.00451599	0.00338909	1396	tags=26%, list=12%, signal=23%	Ptpn2/Myc/Bcl10/Tnf/Pmaip1/Prkcd/Thbs1/Ctsc/Daxx/Tnfrsf12a/Plscr1/Clu/Slc9a3r1/Cyld/Ptprc/Inhba/S100a9/Traf2/Plagl2/Eef1e1/S100a8/Lck/Ddit3/Nupr1/Bcl2l14/Skil/Adora2a/Gsdme/Bmf/Mcl1/Nck1/Cyct/Tnfsf10
MF	GO:0017147	Wnt-protein binding	24	-0.604783	-1.99436	0.000357657	0.00452445	0.00339544	1681	tags=50%, list=15%, signal=43%	Wif1/Sfrp2/Apcdd1/Fzd1/Lrp6/Wls/Fzd8/Fzd6/Reck/Fzd2/Fzd7/Cthrc1
BP	GO:0034123	positive regulation of toll-like receptor signaling pathway	22	0.6205	2.1538	0.000358199	0.00452445	0.00339544	1561	tags=64%, list=14%, signal=55%	Tlr2/Ifi35/Cyba/Pik3ap1/Lbp/Tirap/Tasl/Tlr3/Rsad2/Tlr1/Flot1/Ltf/Ddx3x/Wdfy1
BP	GO:0060562	epithelial tube morphogenesis	309	-0.294132	-1.50872	0.000360717	0.00453384	0.00340248	3205	tags=39%, list=28%, signal=29%	Casp8/Pak1/Dicer1/Pkd2/Ift52/Tbx6/Ift172/Casp3/Tctn1/Tbx20/Glmn/Irx3/Aldh1a2/Arid1a/Ccm2/Rala/Nfatc3/Ext1/Pxn/Phb2/Bcl2/Tead1/Npnt/Gatad2a/Gpc3/Kdm6a/Igf1/Ctnnbip1/Mdk/Ar/Deaf1/Scrib/Foxa1/Commd5/Epha7/Dll4/Tsc1/Mthfr/Gli3/Mmp14/Nodal/Foxp1/Ahr/Stard13/Cxcl12/Gzf1/Btrc/Hey1/Ppp1ca/Nrarp/Notch4/Dchs1/Kat2a/Dnaaf1/Kif3a/Sox11/Ddr1/Rab23/Pgr/Foxf1/Ski/Met/Ift122/Kdm5b/Med12/Sfrp2/Grhl2/Tek/Hs2st1/Ab…
CC	GO:0005778	peroxisomal membrane	39	-0.525316	-1.93803	0.000361888	0.00453384	0.00340248	2806	tags=51%, list=25%, signal=39%	Fis1/Pex1/Cav1/Pex11a/Pex11g/Pecr/Abcd2/Pex11b/Abcd1/Pxmp2/Nbr1/Acsl1/Gnpat/Decr2/Pxmp4/Pex3/Mavs/Pex19/Cat/Abcd3
CC	GO:0031903	microbody membrane	39	-0.525316	-1.93803	0.000361888	0.00453384	0.00340248	2806	tags=51%, list=25%, signal=39%	Fis1/Pex1/Cav1/Pex11a/Pex11g/Pecr/Abcd2/Pex11b/Abcd1/Pxmp2/Nbr1/Acsl1/Gnpat/Decr2/Pxmp4/Pex3/Mavs/Pex19/Cat/Abcd3
BP	GO:0071816	tail-anchored membrane protein insertion into ER membrane	10	-0.78155	-1.98951	0.000362074	0.00453384	0.00340248	2161	tags=80%, list=19%, signal=65%	Emc9/Emc6/Sgta/Mmgt1/Get4/Mmgt2/Emc10/Get3
CC	GO:1990204	oxidoreductase complex	78	-0.420913	-1.80538	0.000362079	0.00453384	0.00340248	3909	tags=67%, list=34%, signal=44%	Ndufa5/Ndufc2/Ndufa1/Ndufa4/Ndufb9/Etfa/Ndufa10/Ndufs7/Ndufb5/Ndufv1/Uqcrb/H2-Ke6/Ndufb11/Sdhb/Uqcrc1/Ndufv2/Gpd1/Sdhd/Uqcrc2/Ndufa7/Pdha1/Dmac2/Ndufb8/Ndufa3/Sdha/Dlat/Ndufa9/Gmpr2/Ndufa12/Nox4/Cyb5b/Ndufs5/Sdhc/Gmpr/Ndufa13/Ndufab1/Ndufb7/Ndufs3/Ndufb3/Ndufa6/Rrm2/Bckdhb/Kat2a/Gcsh/Ndufv3/Pdk2/Cyb5r3/Ogdh/P4hb/Ndufs8/Ndufb10/Bckdk
BP	GO:0009150	purine ribonucleotide metabolic process	258	-0.311484	-1.57151	0.000367863	0.0045906	0.00344508	2593	tags=36%, list=23%, signal=29%	Cacnb4/Gtpbp1/P2rx7/Bad/Vcp/Adcy3/Igf1/Dlat/Adssl1/Antkmt/Scp2/Atp5a1/Pmvk/Gmpr2/Pde5a/Hmgcs1/Slc4a1/Aldoc/Paics/Dguok/Tpi1/Adcy6/Pdk3/Gmpr/Cs/Acat1/Atp2b2/Crot/Parp1/Pfkm/Atp5b/Gucy1a1/Mcee/Atp5c1/Ehhadh/Prkag2/Pfkl/Rora/Atic/Acsl5/Mpi/Atp5g2/Rab23/Ogt/App/Prkag3/Tafazzin/Abcd1/Ppargc1a/Acot11/Prxl2c/Arl2/Pdk2/Ak1/Suclg2/Ogdh/Hsd17b4/Adk/Acot1/Zbtb20/Hmgcs2/Hkdc1/Pde4d/Dcakd/Acly/Entpd5/Suclg1/A…
MF	GO:0005109	frizzled binding	32	-0.548915	-1.94441	0.000367884	0.0045906	0.00344508	1371	tags=34%, list=12%, signal=30%	Wnt9a/Wnt11/App/Fzd1/Lrp6/Wnt2/Wnt3a/Wnt5a/Fzd7/Cthrc1/Bambi
BP	GO:0046597	negative regulation of viral entry into host cell	24	0.601671	2.13899	0.000381123	0.00474761	0.00356291	1388	tags=46%, list=12%, signal=40%	Ptx3/Trim30d/Trim30a/Trim12a/Ifitm1/Trim12c/Trim26/Ifitm2/Ifitm3/Nbn/Trim25
BP	GO:0043330	response to exogenous dsRNA	29	0.550923	2.06828	0.000383208	0.00476431	0.00357544	1361	tags=45%, list=12%, signal=40%	Sting1/Nfkbia/Irak3/Ripk2/Ifih1/Zc3hav1/Ddx21/Ralb/Mul1/Tlr3/Slc3a2/Flot1/Stat1
BP	GO:0090102	cochlea development	39	-0.522921	-1.92919	0.000383782	0.00476431	0.00357544	3952	tags=62%, list=35%, signal=40%	Psap/Ift88/Ift20/Vangl2/Zeb1/Kcnq1/Tifab/Tbx18/Pafah1b1/Hey2/Hoxa1/Atp2b2/Dchs1/Mcm2/Ift27/Rac1/Fgfr3/Gli2/Hes1/Eya1/Ptk7/Wnt5a/Fzd2/Cthrc1
BP	GO:0003184	pulmonary valve morphogenesis	15	-0.685182	-1.97743	0.000385356	0.00477563	0.00358394	3019	tags=73%, list=26%, signal=54%	Nos3/Tbx20/Hey2/Gja5/Hey1/Tgfb2/Bmp4/Jag1/Slit2/Smad6/Heyl
BP	GO:1900015	regulation of cytokine production involved in inflammatory response	35	0.511524	2.02521	0.000390612	0.00483249	0.00362661	1133	tags=40%, list=10%, signal=36%	Zc3h12a/Il6/Myd88/Stat3/Tnf/Il1r2/Hif1a/Il17ra/Mefv/Tlr6/Sirpa/Apod/Il17f/Tlr4
BP	GO:0032490	detection of molecule of bacterial origin	10	0.77719	2.13433	0.000393695	0.00486231	0.00364899	1234	tags=70%, list=11%, signal=62%	Tlr2/Lbp/Itgav/Tlr6/Tlr1/Tlr4/Ly96
BP	GO:0070265	necrotic cell death	45	0.476493	1.97199	0.000400688	0.00494022	0.00370746	1462	tags=38%, list=13%, signal=33%	Birc3/Birc2/Tnf/Zbp1/Cyld/Casp1/Traf2/Fth1/Tmem123/Tlr3/Nupr1/Cflar/Gsdme/Spata2/Oga/Tnfrsf23/Fasl
BP	GO:0051668	localization within membrane	457	-0.275844	-1.46374	0.00040139	0.00494045	0.00370763	2911	tags=33%, list=25%, signal=26%	Ppil2/Ndc1/Hras/Cln3/Nup155/Fis1/Rala/Srp14/Bbc3/Rab13/Rilpl1/Pls1/Tspan17/Exoc2/Cdh2/Numb/Gpc3/Dusp18/Ramp2/Zdhhc24/Cltc/Vamp2/Ndrg4/Bcs1l/Sorbs1/Rap2a/Zmynd8/Ar/Oxa1l/Ccdc22/Ehd3/Csnk2a1/Stx8/Scp2/Nsf/Commd1/Rab3gap2/Scrib/Frmpd1/Camk2b/Ttc8/Pard3/Emc9/Slc4a1/Prkci/Clstn1/Cnih2/Sytl2/Adcy6/Arl6ip1/Atp13a1/Mmp14/Tmeff1/Samm50/Calm3/Emc6/Atp2c2/Cacnb3/Macf1/Sgta/Slc9a3r2/Sptbn1/Mal/Akt1/Rab3a/Llg…
BP	GO:0043032	positive regulation of macrophage activation	22	0.616487	2.13986	0.000404047	0.00496469	0.00372583	1751	tags=59%, list=15%, signal=50%	Il33/Il4ra/Thbs1/Ctsc/Tnip2/Lbp/Stap1/Mmp8/Tlr6/Hamp/Tlr4/Hspd1/Kars
BP	GO:1905114	cell surface receptor signaling pathway involved in cell-cell signaling	377	-0.284918	-1.48955	0.000412446	0.00505929	0.00379682	3432	tags=37%, list=30%, signal=27%	Vangl2/Atxn1/Vps35/Tbl1xr1/Tnks/Ccn4/Zeb2/Sox7/Ilk/Csnk1g2/Rbms3/Peg12/Fzd3/Fzd5/Bcl9/Unc13b/Pkd2/Daam2/Bcl7b/Tle6/Dact1/Sulf1/Nkd1/Ddb1/Lrp1/Tbx18/Ndp/Rnf146/Nxn/Celsr2/Ext1/Ednrb/Nphp4/Grk6/Cdh2/Gpc3/Stk11/Kdm6a/Vcp/Zmynd8/Ctnnbip1/Mdk/Rnf220/Csnk2a1/Porcn/Cav1/Calcoco1/Ctnnd1/Tle4/Nlk/Wwox/Ldb1/Tle2/Hic1/Mtmr2/Adgra2/Adrb1/Baiap2/Gli3/Dmpk/Tcf7l1/Frmd8/Tiam1/Cacnb3/Ckap5/Macf1/Mapk14/Wif1/Pclo…
BP	GO:0070942	neutrophil mediated cytotoxicity	13	0.714972	2.16431	0.000415733	0.00508192	0.0038138	393	tags=38%, list=3%, signal=37%	Cxcl5/Cxcl1/Myd88/Ncf1/Trem1
MF	GO:0003724	RNA helicase activity	51	0.449068	1.91795	0.000416401	0.00508192	0.0038138	1956	tags=41%, list=17%, signal=34%	Ifih1/Eif4a1/Ddx21/Dhx58/Helz2/G3bp1/Ddx10/Ddx42/Ddx3y/Ddx50/Ddx51/Dhx38/Ddx3x/Ddx20/Tdrd12/Ddx17/Ddx18/Ddx28/Ddx39a/Ddx27/Dhx33
MF	GO:0008186	ATP-dependent activity, acting on RNA	51	0.449068	1.91795	0.000416401	0.00508192	0.0038138	1956	tags=41%, list=17%, signal=34%	Ifih1/Eif4a1/Ddx21/Dhx58/Helz2/G3bp1/Ddx10/Ddx42/Ddx3y/Ddx50/Ddx51/Dhx38/Ddx3x/Ddx20/Tdrd12/Ddx17/Ddx18/Ddx28/Ddx39a/Ddx27/Dhx33
BP	GO:0002230	positive regulation of defense response to virus by host	18	0.647448	2.14917	0.000417789	0.00509026	0.00382006	1946	tags=56%, list=17%, signal=46%	Zc3h12a/Sting1/Parp9/Ccl5/Tomm70a/Il23a/Il12b/Stat1/Hsp90aa1/Treml4
BP	GO:0000027	ribosomal large subunit assembly	18	0.646245	2.14517	0.00042318	0.00514726	0.00386284	1862	tags=56%, list=16%, signal=47%	Rrs1/Nop2/Brix1/Ppan/Rpf2/Fastkd2/Mrto4/Ddx28/Mrpl20/Nle1
BP	GO:0044282	small molecule catabolic process	248	-0.308466	-1.55078	0.000423985	0.00514839	0.00386368	3951	tags=46%, list=35%, signal=30%	Tkfc/Abhd3/Khk/Sardh/Impa1/Abhd1/Crabp1/Bcat2/Galt/Pck1/Mlycd/Dbi/Acadl/Phyh/Lrp5/Prodh/Inpp5k/Abcd4/Amdhd2/Blmh/Etfa/Impa2/Aig1/Nudt19/Cyp4f15/Asrgl1/Dera/Acads/Nos3/Aldh1l1/Aldh6a1/Ces1d/Hsd17b10/Lpin1/Hagh/Ddo/Acadm/Oat/Eci1/Bad/Bpnt1/Mtrr/Scp2/Oxct1/Cyp39a1/Acoxl/Mtmr2/Aldh5a1/Echdc1/Tpi1/Park7/Acaa1b/Echs1/Hmgcll1/Acat1/Crot/Glo1/Aass/Pfkm/Abcd2/Gnpda2/Akt1/Akr1b10/Ehhadh/Tysnd1/Pfkl/Eci2/Bc…
CC	GO:0098802	plasma membrane signaling receptor complex	128	0.329536	1.69549	0.000434345	0.00525871	0.00394647	2082	tags=29%, list=18%, signal=24%	Tlr2/Il6/Osmr/Birc2/Cd40/Syk/Itga7/Acvr1b/Ceacam1/Itgav/Traf2/Apbb1ip/Traf3/Ikbkb/Traf6/Tlr6/Il6st/Il27ra/Chrna2/Sdcbp/Insrr/Tlr1/Cd3d/Itgal/Chrng/Cacng4/Cd3g/Itgb2/Ptpn6/Cacng5/Tspan32/Chrnd/Chrna7/Cacng8/Grik3/Traf1/Grid2
BP	GO:2000401	regulation of lymphocyte migration	48	0.459003	1.92614	0.000435211	0.00525871	0.00394647	1442	tags=31%, list=13%, signal=27%	Ccl20/Ccl2/Cxcl10/Ccl12/Ccl7/Adam8/Cxcl13/Adam17/Ccl5/Aire/Il27ra/Ripor2/Apod/Tnfsf14/Oxsr1
BP	GO:0046718	viral entry into host cell	66	0.404488	1.84177	0.000435472	0.00525871	0.00394647	2153	tags=39%, list=19%, signal=32%	Ptx3/Trim30d/Trim30a/Trim21/Ace2/Trim12a/Ifitm1/Ceacam1/Itgav/Vamp8/Ctsb/Trim12c/Trim26/Ifitm2/Slc3a2/Ifitm3/Grk2/Spint1/Nbn/Trim25/Avpr1b/Siglec1/Hyal2/Zfp639/Trim8/4930486L24Rik
BP	GO:0090287	regulation of cellular response to growth factor stimulus	230	-0.317137	-1.58433	0.000435981	0.00525871	0.00394647	3010	tags=37%, list=26%, signal=28%	Sulf1/Tbx20/Ppp2r5d/Lrp1/Sema6a/Vegfc/Pik3cb/Aspn/Slc2a10/Apln/Fbn1/Nrep/Fgfbp3/Npnt/Adamtsl2/Cav2/Gpc3/Stk11/Fkbp8/Ptprf/Cav1/Gata6/Pdgfb/Cdh5/Fgfr1/Mmrn2/Adgra2/Il17rd/Veph1/Twsg1/Epn2/Numa1/Cdkn1c/Fstl3/Htra1/Jcad/Vasn/Pmepa1/Htra3/Nedd4/Sox11/Smurf1/Cd59a/Ski/Men1/Sfrp2/Grb10/Wasf1/Stub1/Glg1/Tek/Abl1/Shisa2/Lrp2/Fzd1/Tcf4/Slc9a6/Bmp4/Gipc1/Smad7/Smurf2/Fgf1/Nptn/Vegfd/Tcf7l2/Slit2/Vegfb/Neo1…
BP	GO:0045333	cellular respiration	153	-0.350384	-1.66006	0.000436937	0.00525901	0.0039467	3440	tags=49%, list=30%, signal=35%	Ndufa10/Ndufs7/Iscu/Atp5h/Ndufv1/Uqcrb/Atp5o/Nop53/Idh3b/Sdhb/Uqcrc1/Ndufv2/Gpd1/Aco2/Slc25a12/Idh1/Cox4i2/Sdhd/Polg2/Dnajc30/Prelid1/Cdk1/Adsl/Atp5j2/Ndufa7/Slc25a23/Nfatc3/Etfrf1/Atp5j/Atp7a/Pdha1/Ndufb8/Sdha/Vcp/Mfn2/Dlat/Antkmt/Oxa1l/Atp5a1/Gba/Dguok/Ndufa12/Park7/Sdhc/Pik3ca/Sdhaf4/Mtfr1/Cs/1700066M21Rik/Sirt3/Ndufs3/Atp5b/Atp5c1/Akt1/Idh3g/Ndufv3/Tafazzin/Abcd1/Ppargc1a/Trap1/Arl2/Fxn/Afg1l…
BP	GO:0050672	negative regulation of lymphocyte proliferation	63	0.415606	1.86634	0.000437463	0.00525901	0.0039467	1488	tags=33%, list=13%, signal=29%	Arg2/Cd274/Slfn1/Fcgr2b/Sdc4/Cd86/Il20rb/Cd80/Ceacam1/Pawr/Tnfrsf13b/Marchf7/Cebpb/Vsir/Ido1/Sftpd/Ripor2/Crtam/Cd24a/Tyrobp/Tgfb1
BP	GO:0051701	biological process involved in interaction with host	101	0.352152	1.73708	0.000444513	0.00533378	0.00400281	2024	tags=35%, list=18%, signal=29%	Ptx3/Irgm1/Trim30d/Trim30a/Trim21/Chmp4b/Ace2/Trim12a/Ifitm1/Ceacam1/Itgav/Vamp8/Ctsb/Pglyrp1/Trim12c/Thoc1/Chmp4c/Vps37b/Trim26/Ifitm2/Slc3a2/Ifitm3/Grk2/Spint1/Nbn/Trim15/Trim25/Avpr1b/Siglec1/Ist1/Vapa/Hyal2/Alyref/Zfp639/Trim8
BP	GO:0042454	ribonucleoside catabolic process	10	0.774334	2.12649	0.000445158	0.00533378	0.00400281	1276	tags=60%, list=11%, signal=53%	Pnp/Upp1/Xdh/Cdadc1/Urah/Ada
BP	GO:0000463	maturation of LSU-rRNA from tricistronic rRNA transcript (SSU-rRNA, 5.8S rRNA, LSU-rRNA)	13	0.713306	2.15927	0.000447109	0.00534828	0.00401369	1892	tags=62%, list=17%, signal=51%	Gtpbp4/Nifk/Rpf2/Ftsj3/Rpl7l1/Wdr12/Ddx18/Znhit6
CC	GO:0005604	basement membrane	77	-0.424323	-1.81595	0.000451399	0.00539067	0.0040455	2924	tags=44%, list=26%, signal=33%	Col4a5/Col8a1/Sparc/Cst3/Ntn4/Matn2/Fbn1/Npnt/P3h1/Lama2/Fbln1/Mmrn2/Col4a6/Lama4/Ccdc80/Col5a1/Col4a4/Cd151/Efemp2/Lamb1/Lamc1/Tgfb2/Atrn/Pmp22/P3h2/Lama3/Timp2/Smc3/Dag1/Serpinf1/Egfl6/Adamts1/Loxl1/Lamb3
BP	GO:0016055	Wnt signaling pathway	312	-0.296494	-1.52103	0.000453298	0.00540442	0.00405582	3654	tags=42%, list=32%, signal=29%	Lrp5/Sox4/Ccdc88c/Ift20/Celsr1/Ctnnb1/Wwtr1/Hdac2/Vangl2/Vps35/Tbl1xr1/Tnks/Ccn4/Zeb2/Sox7/Ilk/Csnk1g2/Rbms3/Peg12/Fzd3/Fzd5/Bcl9/Pkd2/Daam2/Bcl7b/Tle6/Dact1/Sulf1/Nkd1/Ddb1/Lrp1/Tbx18/Ndp/Rnf146/Nxn/Celsr2/Ext1/Ednrb/Nphp4/Grk6/Cdh2/Gpc3/Stk11/Kdm6a/Vcp/Ctnnbip1/Mdk/Rnf220/Csnk2a1/Porcn/Cav1/Calcoco1/Ctnnd1/Tle4/Nlk/Wwox/Ldb1/Tle2/Hic1/Adgra2/Gli3/Tcf7l1/Frmd8/Tiam1/Macf1/Mapk14/Wif1/Hdac1/Daam1…
BP	GO:0007178	transmembrane receptor protein serine/threonine kinase signaling pathway	268	-0.302677	-1.53158	0.00045499	0.00541565	0.00406425	2755	tags=35%, list=24%, signal=27%	Aspn/Slc2a10/Ext1/Pxn/Fbn1/Nrep/Npnt/Adamtsl2/Cav2/Gpc3/Bmp6/Col1a2/Stk11/Fkbp8/Sh2b1/Cav1/Gata6/Cdh5/Nlk/Il17rd/Veph1/Twsg1/Numa1/Cdkn1c/Nodal/Cldn5/Fstl3/Atoh8/Htra1/Pdcd4/Mapk14/Atf2/Ecsit/Parp1/Vasn/Pmepa1/Sptbn1/Htra3/Id1/Dusp22/Zfp128/Vim/Fermt2/Sox11/Smurf1/Zyx/Ski/Ltbp4/Men1/Sfrp2/Stoml1/Stub1/Magi2/Glg1/Abl1/Tgfb2/Lrp2/Fzd1/Hpgd/Bmp4/Gipc1/Smad7/Ltbp3/Smurf2/Amhr2/Ptprk/Wnt3a/Tcf7l2/Hfe/…
BP	GO:0055074	calcium ion homeostasis	360	0.2455	1.43177	0.000456143	0.00542045	0.00406786	1764	tags=22%, list=15%, signal=19%	Cxcl2/Ccl2/Cxcl1/Cxcl10/Ccl12/Snx10/Ccl3/Ptger4/Il1b/Cxcl9/Cd40/C3ar1/Ptgir/Adm/Gja1/Fpr1/Ccrl2/Ccr1/Cxcl13/P2ry2/Bdkrb1/Bdkrb2/Ccl5/Ccr5/Anxa7/Cyba/Pawr/Ptprc/Smad3/Gpr65/Cxcl17/C5ar1/Itgav/Trpv2/Saa2/Lpar1/Lck/Ddit3/Atf4/Spp1/Cxcr2/Lpar6/Tcirg1/Tgm2/Ackr3/Il6st/Calca/Cx3cl1/Htr2c/Cd52/Gna13/Bak1/Rmdn3/Pik3cg/Rap1gds1/Cxcr6/Oprl1/Tacr1/Nos1/Ccl1/Oga/Ccr4/Pmch/Tmem38b/Cd24a/Reg1/Fasl/Gpr35/Tgfb1/…
BP	GO:0060969	negative regulation of gene silencing	21	0.600515	2.08087	0.000461265	0.00547231	0.00410678	644	tags=33%, list=6%, signal=32%	Zc3h12a/Il6/Stat3/Tnf/Adar/Apobec1/Elavl1
BP	GO:0033108	mitochondrial respiratory chain complex assembly	55	-0.466516	-1.86325	0.000462408	0.00547688	0.00411021	3909	tags=73%, list=34%, signal=48%	Ndufa5/Ndufc2/Ndufa1/Nubpl/Ndufb9/Uqcc1/Ndufa10/Ndufs7/Ndufaf6/Ndufb5/Ndufb11/Dmac2/Ndufb8/Ndufa3/Bcs1l/Ndufaf7/Oxa1l/Coa3/Ndufa9/Ndufaf3/Tmem126a/Ndufa12/Ndufs5/Ndufab1/Sdhaf4/Samm50/Ndufb7/Ndufs3/Ndufb3/Tmem126b/Ndufa6/Aifm1/Ndufaf2/Acad9/Tafazzin/Coa8/Ndufs8/Ndufb10/Cox20/Oma1
CC	GO:0030120	vesicle coat	39	-0.519536	-1.91671	0.000464192	0.00548901	0.00411931	2941	tags=56%, list=26%, signal=42%	Ap2b1/Clba1/Copz2/Cltc/Scyl1/Cope/Pef1/Eps15/Epn2/Clta/Ap1s1/Ap2m1/Sec23a/Copz1/Copa/Copg2/Sec24d/Ap2a1/Ap2a2/Tmed3/Tbc1d5/Copg1
BP	GO:0072657	protein localization to membrane	413	-0.279835	-1.47688	0.000474373	0.00560023	0.00420278	2911	tags=34%, list=25%, signal=26%	Sec61a2/Lrp1/Ppil2/Ndc1/Hras/Cln3/Nup155/Fis1/Srp14/Bbc3/Rab13/Rilpl1/Pls1/Tspan17/Cdh2/Numb/Gpc3/Dusp18/Ramp2/Zdhhc24/Cltc/Vamp2/Bcs1l/Sorbs1/Rap2a/Zmynd8/Ar/Oxa1l/Ehd3/Csnk2a1/Stx8/Scp2/Nsf/Commd1/Rab3gap2/Scrib/Frmpd1/Camk2b/Ttc8/Pard3/Emc9/Slc4a1/Prkci/Clstn1/Sytl2/Adcy6/Arl6ip1/Atp13a1/Mmp14/Tmeff1/Samm50/Calm3/Emc6/Atp2c2/Cacnb3/Macf1/Sgta/Slc9a3r2/Sptbn1/Mal/Akt1/Rab3a/Yif1b/Ap2m1/Tmem150a…
BP	GO:0048568	embryonic organ development	391	-0.285879	-1.50011	0.000480585	0.00566431	0.00425087	2525	tags=30%, list=22%, signal=24%	Kdm6a/Wdpcp/Kdm1a/Sox18/Birc6/Hey2/Pcsk5/Ncoa6/Ece1/Pdgfb/Fgfr1/Scrib/Ldb1/Hoxa1/Efna1/Gata2/Pcdh12/Mrtfb/Slc8a1/Epn2/Epas1/Cdkn1c/Gli3/Mmp14/Sp1/Nodal/Atp2b2/Trim28/Gja5/Prrx1/Ahr/Tnrc6c/Mfap2/Akt1/Hey1/Plcd3/Tbx4/Myb/Twist2/Pbx2/Dnaaf1/Kif3a/Sox11/Wnt9a/Mfap5/Wnt11/Foxf1/Fbxw8/Men1/Lmo2/Ift122/Med12/Grhl2/Hoxa3/Pdgfrb/Tgfb2/Insig1/Egln1/Tulp3/Nsdhl/Triobp/Myo7a/Gab1/Lrp6/Asxl2/Bmp4/Zfpm2/Traf3i…
BP	GO:1904888	cranial skeletal system development	66	-0.435035	-1.78957	0.000484438	0.00570043	0.00427797	2107	tags=38%, list=18%, signal=31%	Hoxa1/Gli3/Mmp14/Nodal/Prrx1/Twist2/Rab23/Med12/Crkl/Grhl2/Tgfb2/Insig1/Tulp3/Bmp4/Ndst1/Hoxa2/Gnas/Foxn3/Irx5/Fgfr2/Gna11/Mef2c/Wdr19/Tgfb3/Gas1
BP	GO:0032691	negative regulation of interleukin-1 beta production	17	0.647502	2.11232	0.00049865	0.00585813	0.00439632	1053	tags=47%, list=9%, signal=43%	Tnfaip3/Zc3h12a/Acp5/Aqp4/Nlrp3/Mefv/Cd33/Serpinb1b
BP	GO:0006888	endoplasmic reticulum to Golgi vesicle-mediated transport	88	-0.40712	-1.79169	0.000501299	0.00587899	0.00441197	2519	tags=40%, list=22%, signal=31%	Vcp/Yif1a/Spast/Cope/Stx17/Pef1/Erp29/Vti1a/Trappc2/Kdelr3/Lmf1/Sec16b/Ykt6/Lman1/Pgap1/Yif1b/0610009B22Rik/Sec23a/Yipf4/Copa/Kdelr1/Insig1/Copg2/Sec24d/Zw10/Golga2/Vapb/Ergic1/Tmed3/Copg1/Tmed4/Trappc2l/Tex261/Ergic3/Gas1
BP	GO:0006486	protein glycosylation	123	-0.370225	-1.7073	0.000502867	0.00587899	0.00441197	2768	tags=44%, list=24%, signal=34%	Abca2/Galnt10/Uggt1/Ext1/Ggta1/B3gnt8/Alg14/B3gnt7/Mgat4b/C1galt1c1/Pomgnt1/Alg2/Dolpp1/Alg12/St6galnac4/Slc35c2/Poglut2/Extl1/Pofut1/Galnt16/Lmf1/C1galt1/Stt3a/B3galt4/B3galnt1/Galnt2/Dad1/St6galnac2/Pofut2/Mogs/Tusc3/Mpi/B4galt7/Ogt/Ramp1/Ddost/Mgat1/Large1/Pomt1/Entpd5/Srd5a3/Alg3/Alg1/Vegfb/St3gal5/Pomk/Mgat3/Fktn/Extl2/Rpn2/Tmtc2/Tmtc4/Ext2/Fut8
BP	GO:0043413	macromolecule glycosylation	123	-0.370225	-1.7073	0.000502867	0.00587899	0.00441197	2768	tags=44%, list=24%, signal=34%	Abca2/Galnt10/Uggt1/Ext1/Ggta1/B3gnt8/Alg14/B3gnt7/Mgat4b/C1galt1c1/Pomgnt1/Alg2/Dolpp1/Alg12/St6galnac4/Slc35c2/Poglut2/Extl1/Pofut1/Galnt16/Lmf1/C1galt1/Stt3a/B3galt4/B3galnt1/Galnt2/Dad1/St6galnac2/Pofut2/Mogs/Tusc3/Mpi/B4galt7/Ogt/Ramp1/Ddost/Mgat1/Large1/Pomt1/Entpd5/Srd5a3/Alg3/Alg1/Vegfb/St3gal5/Pomk/Mgat3/Fktn/Extl2/Rpn2/Tmtc2/Tmtc4/Ext2/Fut8
BP	GO:0042255	ribosome assembly	35	0.50334	1.99281	0.000504658	0.00589039	0.00442053	2092	tags=49%, list=18%, signal=40%	Rrs1/Nop2/Eif6/Nip7/Brix1/Ppan/Rpf2/Fastkd2/Mrto4/Ddx3x/Mterf3/Rrp7a/Ddx28/Mrps2/Mrpl20/Nle1/C1qbp
BP	GO:0048535	lymph node development	23	0.579681	2.02022	0.000508587	0.00592668	0.00444777	2863	tags=57%, list=25%, signal=42%	Nfkb2/Nfkb1/Cxcl13/Tox/Pdpn/Ltb/Ikzf1/Tgfb1/Id2/Il7r/Tlx1/Tnfsf11/Polb
CC	GO:0098827	endoplasmic reticulum subcompartment	419	-0.279653	-1.47768	0.000511293	0.00594861	0.00446422	3425	tags=38%, list=30%, signal=28%	Slc35b1/Ssr1/Fkbp1a/Hsd17b7/Zdhhc2/Msmo1/Reep6/Rdh16f2/Smpd5/Sgpp1/Alg9/Hsd11b1/Sel1l2/Ebp/Pkd2/Nomo1/Vma21/Lman2/Esyt1/Rpn1/Dst/Sec61a2/Ubxn1/Pitpnb/Bcap31/Tm7sf2/Pigb/Sppl3/Cln3/Hsp90b1/Ext1/Rnf41/Alg14/Bcl2/Gramd1b/Reep5/Pyurf/Lss/Cyb5a/Aldh3a2/Mospd3/Vcp/Ndrg4/Tmem41b/Asph/Dolpp1/Sc5d/Yif1a/Fkbp8/Alg12/Porcn/Calr/Spast/Osbpl6/Stx17/Elovl5/Slc35b2/Mboat2/Pdia3/Emc9/Pgap3/Cpt1c/Svip/Slc35b4/Arl…
BP	GO:0019395	fatty acid oxidation	85	-0.410472	-1.79586	0.000513085	0.00595987	0.00447267	3053	tags=46%, list=27%, signal=34%	Acads/Appl2/Adipor1/Hsd17b10/Acadm/Sirt4/Eci1/Scp2/Acoxl/Echdc1/Acaa1b/Echs1/Acat1/C1qtnf2/Crot/Mapk14/Cygb/Abcd2/Akt1/Ehhadh/Tysnd1/Eci2/Acsl5/Decr1/Ilvbl/Pex7/Adh5/Abcd1/Ppargc1a/Hsd17b4/Por/Ivd/Acox3/Adh7/Fabp1/Gcdh/Acaa2/Hadh/Abcd3
MF	GO:0005201	extracellular matrix structural constituent	103	-0.385603	-1.73214	0.000513923	0.00596003	0.00447279	2978	tags=43%, list=26%, signal=32%	Postn/Col23a1/Col4a5/Col8a1/Sparc/Aspn/Matn2/Eln/Fbn1/Npnt/Col1a2/Col12a1/Lama2/Fbln1/Dpt/Spon1/Col6a2/Mmrn2/Col4a6/Lama4/Matn4/Ogn/Col5a1/Col4a4/Col6a1/Mfap2/Mfge8/Col6a3/Col1a1/Fbln2/Efemp2/Lamb1/Mfap5/Igfbp7/Ltbp4/Lamc1/Col14a1/Pxdn/Slit2/Creld1/Lama3/Fbln5/Lamb3/Bgn
BP	GO:0001822	kidney development	234	-0.316882	-1.58504	0.000531579	0.0061549	0.00461903	2738	tags=35%, list=24%, signal=28%	Ext1/Pdgfa/Ednrb/Angpt2/Fbn1/Bcl2/Npnt/Gpc3/Bmp6/Wdpcp/Ctnnbip1/Pcsk5/Ctnnd1/Pdgfb/Fgfr1/Commd5/Hspb11/Epha7/Tsc1/Cdkn1c/Gli3/Hc/C1galt1/Ahr/Col4a4/Notch3/Gzf1/Hey1/Rrm2b/Glis2/Dchs1/Kif3a/Mpv17/Zmpste24/Wnt11/Pygo2/Wfs1/Tek/Arl3/Hs2st1/Dlg5/Pdgfrb/Tgfb2/Crlf1/Efnb2/Maged1/Lrp2/Bmp4/Ift27/Lzts2/Smad7/Ap1b1/Traf3ip1/Fgf1/Klf15/Jag1/Aqp1/Slit2/Spry1/Fgfr2/Pkd1/Irx2/Gli2/Hes1/Mef2c/Adamts1/Cc2d2a/Ka…
CC	GO:0030135	coated vesicle	138	-0.355306	-1.65649	0.000534598	0.00617996	0.00463784	2963	tags=40%, list=26%, signal=30%	Lrp1/Bcap31/Clba1/Rab13/Copz2/Atp7a/Numb/Cltc/Vamp2/Hax1/Scyl1/Snx9/Yif1a/Ap1m1/Ece1/Cope/Stx17/Pef1/Eps15/Epn2/Vti1a/Kdelr3/Sec16b/Lman1/Clta/Rab3a/Ap1s1/Yif1b/Ap2m1/Rab27a/Hip1/Sec23a/Copz1/App/Copa/Kdelr1/Igf2r/Copg2/Sec24d/Ap2a1/Ap2a2/Golga2/Ergic1/Tnk2/Tmed3/Rab14/Tbc1d5/Copg1/Gnas/Rassf9/Tmed4/Tex261/Ergic3/Gga2/Rab27b
BP	GO:1904894	positive regulation of receptor signaling pathway via STAT	40	0.485436	1.97257	0.000536595	0.00619313	0.00464772	1488	tags=30%, list=13%, signal=26%	Cxcl5/Il6/Tslp/Il10rb/Socs1/Cyp1b1/Jak1/Il23a/Il12b/Prl7c1/Il10ra/Tgfb1
BP	GO:0046700	heterocycle catabolic process	277	0.259687	1.46995	0.000548386	0.00631308	0.00473774	1553	tags=20%, list=14%, signal=18%	Zc3h12a/Ikbke/Il6/Myd88/Pnp/Tnfrsf1b/Zfp36/Ncf1/Etf1/Apex1/Zc3hav1/Nfe2l2/Mapkapk2/Upp1/Helz2/Xdh/Apobec1/Hmox1/Samhd1/Tirap/Tut7/Patl1/Nsun2/Traf2/Fastkd3/Tbrg4/Elavl1/Fastkd2/Zpr1/Isg20/Rnasel/Slc11a1/Ampd3/Itpa/Art2b/Slfn9/Mrto4/Ido1/Secisbp2/Tent2/Cdadc1/Entpd1/Noct/Urah/Carhsp1/Kmo/Ybx2/Exosc2/Ada/Ssb/Ncf2/Pnrc2/Eif3e/Rnps1/Afmid/Apaf1
BP	GO:0060485	mesenchyme development	227	-0.321098	-1.60202	0.000549397	0.00631308	0.00473774	2150	tags=31%, list=19%, signal=26%	Foxa1/Efnb1/Efna1/Il17rd/Bnc2/Rflnb/Nodal/Clasp1/Tiam1/Pdcd4/Trim28/Vasn/Col1a1/Hey1/Anxa6/Sema3c/Nedd4/Notch4/Dchs1/Pofut2/Fermt2/Sox11/Wnt11/Foxf1/Edn3/Sfrp2/Exoc4/Dlg5/Tgfb2/Gata5/Lrp6/Sema3a/Bmp4/Smad7/Ager/Foxa2/Clasp2/Rxra/Axin2/Wnt2/Wnt3a/Sema3e/Tcf7l2/Jag1/Cul7/Tsc2/Ovol2/Sema5a/Spry1/Usf3/Hoxa5/Coro1c/Fgfr2/Dag1/Hes1/Cited2/Mef2c/Tmem100/Mapk3/Smo/Ptk7/Sema3b/Wnt5a/Tcf21/Tgfb3/Snai2/Sema…
BP	GO:1900017	positive regulation of cytokine production involved in inflammatory response	16	0.66194	2.11032	0.000549609	0.00631308	0.00473774	1133	tags=56%, list=10%, signal=51%	Il6/Myd88/Stat3/Tnf/Hif1a/Il17ra/Tlr6/Il17f/Tlr4
BP	GO:0006635	fatty acid beta-oxidation	60	-0.455139	-1.85764	0.000550524	0.00631355	0.0047381	3053	tags=55%, list=27%, signal=41%	Mlycd/Dbi/Acadl/Abcd4/Etfa/Acads/Hsd17b10/Acadm/Eci1/Scp2/Acoxl/Echdc1/Acaa1b/Echs1/Acat1/Crot/Abcd2/Akt1/Ehhadh/Tysnd1/Eci2/Acsl5/Decr1/Pex7/Abcd1/Hsd17b4/Ivd/Acox3/Fabp1/Gcdh/Acaa2/Hadh/Abcd3
BP	GO:0034134	toll-like receptor 2 signaling pathway	11	0.73919	2.11134	0.000559728	0.00640893	0.00480968	1058	tags=73%, list=9%, signal=66%	Tlr2/Ripk2/Tnip2/Cyba/Pik3ap1/Tirap/Tlr6/Tlr1
BP	GO:0033006	regulation of mast cell activation involved in immune response	26	0.542227	1.9723	0.000564458	0.00644267	0.004835	1753	tags=42%, list=15%, signal=36%	Il13ra2/Syk/Il4ra/Adora2b/Hmox1/Vamp8/Fcer1g/Fgr/Rac2/Gata1/Ms4a2
BP	GO:0043304	regulation of mast cell degranulation	26	0.542227	1.9723	0.000564458	0.00644267	0.004835	1753	tags=42%, list=15%, signal=36%	Il13ra2/Syk/Il4ra/Adora2b/Hmox1/Vamp8/Fcer1g/Fgr/Rac2/Gata1/Ms4a2
BP	GO:0048858	cell projection morphogenesis	491	-0.269424	-1.43723	0.000567044	0.00646198	0.00484949	3327	tags=34%, list=29%, signal=25%	Wasf2/Zeb2/Ilk/Cnp/Unc5b/Fzd3/Map2/Dhx36/Epha1/Pak1/Dicer1/Kif5b/Parp6/Nek3/Pip5k1c/Eef2k/Dact1/Taok2/Tctn1/Postn/Dst/Lrp1/Cdh4/Sema6a/Rnd2/Map2k2/Mef2a/Celsr2/Ext1/Matn2/Atp7a/Ndn/Dpysl2/Bcl2/Cdh2/Numb/Stk25/Flrt3/Stk11/Mfn2/Kdm1a/Pafah1b1/Rap2a/Mdk/Ptprf/Ptprs/Auts2/Ece1/Sh3gl2/Lama2/Ephb6/Gas7/Ptprm/Coro1b/Syt17/Camk2b/Ttc8/Efnb1/Hoxa1/Efna1/Epha7/Efna4/Baiap2/Nin/Kif1a/Gli3/Apbb1/Tiam1/Wee1/M…
BP	GO:0060349	bone morphogenesis	82	-0.411211	-1.78362	0.000570186	0.0064774	0.00486106	1936	tags=37%, list=17%, signal=31%	Gli3/Mmp14/Atf2/Serpinh1/Col1a1/Anxa6/Zmpste24/Rab23/Ski/Pex7/Sfrp2/Glg1/Insig1/Lrp6/Bmp4/Ltbp3/Por/Axin2/Gnas/Thbs3/Foxn3/Fgfr2/Fgfr3/Cited2/Mef2c/Fgf18/Carm1/Rarg/Ext2/Tmem119
BP	GO:0031650	regulation of heat generation	12	0.734276	2.16006	0.00057019	0.0064774	0.00486106	417	tags=50%, list=4%, signal=48%	Ptges/Il1b/Tnf/Ptgs2/Ccl5/Ccr5
BP	GO:0072102	glomerulus morphogenesis	11	-0.72591	-1.91228	0.000576231	0.00653575	0.00490485	2300	tags=73%, list=20%, signal=58%	Ctnnd1/Ahr/Notch3/Pdgfrb/Bmp4/Mef2c/Tcf21/Mtss1
BP	GO:0060330	regulation of response to interferon-gamma	12	0.733334	2.15729	0.000580652	0.00656528	0.00492701	1111	tags=50%, list=10%, signal=45%	Ptpn2/Irgm1/Parp9/Hpx/Socs1/Txk
BP	GO:0060334	regulation of interferon-gamma-mediated signaling pathway	12	0.733334	2.15729	0.000580652	0.00656528	0.00492701	1111	tags=50%, list=10%, signal=45%	Ptpn2/Irgm1/Parp9/Hpx/Socs1/Txk
BP	GO:0033005	positive regulation of mast cell activation	24	0.58537	2.08104	0.000581711	0.00656697	0.00492828	2094	tags=50%, list=18%, signal=41%	Tslp/Syk/Il4ra/Nr4a3/Adora2b/Cftr/Vamp8/Fcer1g/Fgr/Gata1/Ms4a2/Timd2
BP	GO:1900225	regulation of NLRP3 inflammasome complex assembly	12	0.733252	2.15705	0.000591114	0.00666271	0.00500013	1956	tags=75%, list=17%, signal=62%	Myd88/Trim30a/Mefv/Tlr6/Eif2ak2/Tlr4/Ddx3x/Usp50/Dhx33
BP	GO:0016054	organic acid catabolic process	161	-0.343524	-1.64355	0.000593784	0.00668238	0.00501489	3943	tags=47%, list=35%, signal=31%	Abhd3/Sardh/Abhd1/Crabp1/Bcat2/Pck1/Mlycd/Dbi/Acadl/Phyh/Prodh/Abcd4/Amdhd2/Blmh/Etfa/Aig1/Nudt19/Cyp4f15/Asrgl1/Acads/Nos3/Aldh1l1/Aldh6a1/Ces1d/Hsd17b10/Lpin1/Ddo/Acadm/Oat/Eci1/Mtrr/Scp2/Cyp39a1/Acoxl/Aldh5a1/Echdc1/Acaa1b/Echs1/Hmgcll1/Acat1/Crot/Aass/Abcd2/Gnpda2/Akt1/Ehhadh/Tysnd1/Eci2/Bckdhb/Acsl5/Gcsh/Decr1/Ilvbl/Pex7/Nagk/Got2/Glud1/Abcd1/Qdpr/Akr1a1/Hsd17b4/Ddah2/Hibch/Ivd/Acox3/Ddah1/B…
BP	GO:0090022	regulation of neutrophil chemotaxis	28	0.530246	1.98795	0.000597758	0.00671664	0.0050406	1235	tags=43%, list=11%, signal=38%	Il1b/C3ar1/Lbp/Tirap/C5ar1/Il23a/Sell/Cxcr2/Ripor2/Bst1/Nckap1l/Rac2
CC	GO:0035770	ribonucleoprotein granule	164	0.300891	1.5883	0.000604289	0.00676155	0.0050743	1863	tags=26%, list=16%, signal=22%	Zc3h12a/Apobec3/Icosl/Zfp36/Eif2s1/Trim30d/Trim30a/Gabpb1/Sumo1/Trim12a/Shb/Taf5l/G3bp1/Top1/Patl1/Nsun2/Socs1/Usp3/Fastkd3/Tbrg4/Elavl1/Fastkd2/Psma6/Trim12c/Tial1/Tdrd7/Eif4e/Serpinb1b/Noct/Carhsp1/Ddx3y/Trim25/Ddx3x/Pnrc2/Smn1/Sqstm1/Lin28a/Lsm1/Ddx28/Psma2/Lsm3/Rpusd4/Ncl
BP	GO:0033033	negative regulation of myeloid cell apoptotic process	13	0.701423	2.1233	0.000604348	0.00676155	0.0050743	786	tags=54%, list=7%, signal=50%	Fcgr2b/Clec5a/Ccl5/Ccr5/Stat5a/Cxcr2/Fcer1g
MF	GO:0030594	neurotransmitter receptor activity	67	0.400915	1.82347	0.000604562	0.00676155	0.0050743	3683	tags=48%, list=32%, signal=33%	Hrh2/Gabrg3/Htr7/Chrna2/Htr2c/Htr1f/Chrng/Gabra2/Gabrr2/Hrh4/Chrm1/Chrnd/Chrna7/Grik3/Grid2/Gabrg2/Htr2b/Olfr749/Grin1/Gria2/Gabrq/Gria4/Chrm3/Grm5/Chrna5/Drd4/Gabrb1/Grid1/Chrm4/Chrna1/Tspo/Htr3b
BP	GO:0010092	specification of animal organ identity	32	-0.537887	-1.90535	0.000606972	0.00677801	0.00508665	2738	tags=53%, list=24%, signal=40%	Ext1/Ar/Fgfr1/Gli3/Wnt11/Gata5/Lrp2/Bmp4/Fgf1/Axin2/Wnt2/Wnt3a/Spry1/Fgfr2/Smarcd3/Mef2c/Wnt5a
BP	GO:0051873	killing by host of symbiont cells	18	0.634476	2.10611	0.000612175	0.00682556	0.00512234	704	tags=33%, list=6%, signal=31%	Cxcl5/Cxcl1/Myd88/Ncf1/Trem1/Reg3g
BP	GO:0072539	T-helper 17 cell differentiation	21	0.590344	2.04562	0.000619958	0.00690168	0.00517947	1488	tags=43%, list=13%, signal=37%	Zc3h12a/Batf/Il6/Stat3/Nfkbid/Nlrp3/Il23a/Ly9/Tgfb1
CC	GO:0070603	SWI/SNF superfamily-type complex	57	-0.459756	-1.85071	0.000625476	0.0069524	0.00521753	4111	tags=67%, list=36%, signal=43%	Brd7/Dpf1/Znhit1/Hmgxb4/Rbbp7/Hdac2/Pole3/Gatad2b/Mta2/Arid2/Smarca1/Ino80e/Dmap1/Smarcc2/Smarcd1/Arid1a/Gon4l/Gatad2a/Csnk2a1/Smarcd2/Smarcc1/0610010K14Rik/Mbd3/Pbrm1/Chd3/Rbbp4/Mcrs1/Mta3/Ino80b/Hdac1/Dpf2/Ruvbl2/Ing3/Anp32e/Bptf/Smarca2/Smarcd3/Mta1
BP	GO:0032753	positive regulation of interleukin-4 production	22	0.602598	2.09166	0.000627785	0.00696736	0.00522875	899	tags=36%, list=8%, signal=34%	Syk/Icosl/Il33/Nlrp3/Il20rb/Il1rap/Fcer1g/Cebpb
CC	GO:0042175	nuclear outer membrane-endoplasmic reticulum membrane network	425	-0.271296	-1.43375	0.000632468	0.00700856	0.00525967	3425	tags=37%, list=30%, signal=27%	Slc35b1/Ssr1/Fkbp1a/Hsd17b7/Zdhhc2/Msmo1/Reep6/Rdh16f2/Smpd5/Sgpp1/Alg9/Hsd11b1/Sel1l2/Ebp/Pkd2/Nomo1/Vma21/Lman2/Esyt1/Rpn1/Dst/Sec61a2/Ubxn1/Pitpnb/Bcap31/Tm7sf2/Pigb/Sppl3/Cln3/Hsp90b1/Ext1/Alg14/Bcl2/Gramd1b/Pyurf/Lss/Cyb5a/Aldh3a2/Mospd3/Vcp/Ndrg4/Tmem41b/Asph/Dolpp1/Sc5d/Yif1a/Fkbp8/Alg12/Porcn/Calr/Osbpl6/Stx17/Elovl5/Slc35b2/Mboat2/Pdia3/Clmn/Emc9/Pgap3/Cpt1c/Svip/Slc35b4/Arl6ip1/Atp13a1/…
BP	GO:0045880	positive regulation of smoothened signaling pathway	32	-0.537294	-1.90325	0.000643758	0.0071047	0.00533182	4409	tags=72%, list=39%, signal=44%	Prrx2/Ctnna1/Kif7/Ulk3/Intu/Dync2h1/Evc/Ift172/Gpc3/Scube2/Foxa1/Gas8/Prrx1/Wnt9a/Dlg5/Foxa2/Por/Cibar1/Ndst1/Txndc15/Smo/Shh/Gas1
BP	GO:2000515	negative regulation of CD4-positive, alpha-beta T cell activation	23	0.572331	1.99461	0.000644049	0.0071047	0.00533182	917	tags=35%, list=8%, signal=32%	Zc3h12a/Arg2/Cd274/Irf1/Anxa1/Il4ra/Socs5/Vsir
MF	GO:0061980	regulatory RNA binding	28	0.527204	1.97655	0.000644184	0.0071047	0.00533182	1759	tags=39%, list=15%, signal=33%	Zc3h12a/Ddx21/Tut7/Elavl1/Tlr7/Sox2/Mbd2/Tex19.1/Zc3h7a/Lin28a/Matr3
BP	GO:0007409	axonogenesis	330	-0.287376	-1.47985	0.000645077	0.0071047	0.00533182	3319	tags=35%, list=29%, signal=26%	Zeb2/Ilk/Cnp/Unc5b/Fzd3/Map2/Epha1/Pak1/Kif5b/Pip5k1c/Taok2/Tctn1/Dst/Lrp1/Cdh4/Sema6a/Rnd2/Map2k2/Ext1/Matn2/Ndn/Dpysl2/Bcl2/Cdh2/Numb/Stk25/Flrt3/Stk11/Pafah1b1/Ptprs/Auts2/Ece1/Lama2/Ephb6/Ptprm/Ttc8/Efnb1/Hoxa1/Efna1/Epha7/Efna4/Nin/Gli3/Apbb1/Tiam1/Macf1/Rtn4rl1/Limk1/Foxp1/Trio/Stmn1/Cxcl12/Notch3/Top2b/Rab3a/Llgl1/Map1b/Sema3c/Vim/Edn3/App/Unc5c/Fxn/Abl1/Tgfb2/Efnb2/Lrp2/Evl/Sema3a/Map6/Sl…
BP	GO:0097300	programmed necrotic cell death	32	0.511024	1.96053	0.000650793	0.00715674	0.00537088	1462	tags=41%, list=13%, signal=36%	Birc3/Birc2/Tnf/Zbp1/Cyld/Casp1/Traf2/Tlr3/Nupr1/Cflar/Spata2/Tnfrsf23/Fasl
CC	GO:0030663	COPI-coated vesicle membrane	13	-0.702661	-1.94422	0.000654509	0.00718667	0.00539334	2701	tags=77%, list=24%, signal=59%	Copz2/Scyl1/Cope/Kdelr3/Copz1/Copa/Kdelr1/Copg2/Tmed3/Copg1
BP	GO:0050852	T cell receptor signaling pathway	81	0.381454	1.79548	0.000661947	0.00725731	0.00544635	1276	tags=25%, list=11%, signal=22%	Zc3h12a/Ptpn2/Bcl10/Ripk2/Icosl/Nfkbid/Shb/Cyld/Pawr/Ptprc/Kcnn4/Rela/Lck/Traf6/Ifng/Fyb/Tec/Txk/Ptprj/Ada
BP	GO:0043299	leukocyte degranulation	59	0.40916	1.81652	0.000667703	0.00729405	0.00547393	2402	tags=39%, list=21%, signal=31%	Il13ra2/Syk/Il4ra/Snap23/Cd177/Nr4a3/Adora2b/Hmox1/Vamp8/Fcer1g/Fgr/Nckap1l/Rac2/Cd160/Gata1/Itgb2/Ms4a2/Coro1a/Ccr2/Rasgrp1/Itgb2l/Lat/Pi4k2a
MF	GO:0001637	G protein-coupled chemoattractant receptor activity	19	0.603272	2.01746	0.000668497	0.00729405	0.00547393	2095	tags=58%, list=18%, signal=47%	Ccrl2/Ccr1/Ccr5/Cxcr2/Ackr3/Cxcr6/Ccr4/Gpr35/Ccr9/Ccr8/Ccr2
MF	GO:0004950	chemokine receptor activity	19	0.603272	2.01746	0.000668497	0.00729405	0.00547393	2095	tags=58%, list=18%, signal=47%	Ccrl2/Ccr1/Ccr5/Cxcr2/Ackr3/Cxcr6/Ccr4/Gpr35/Ccr9/Ccr8/Ccr2
BP	GO:0045637	regulation of myeloid cell differentiation	157	0.302229	1.5826	0.000669337	0.00729405	0.00547393	1537	tags=27%, list=13%, signal=23%	Ptpn2/Ccl3/Nfkbia/Myc/Stat3/Tnf/Zfp36/Hif1a/Ccr1/Adam8/Acvr1b/Csf1/Il34/Trib1/Eif6/Ccl5/Ceacam1/Dll1/Stat5a/Inhba/Hspa9/Fos/Il23a/Traf6/Ifng/Calca/Cebpb/Mafb/Cnot4/Dcstamp/Nckap1l/Il12b/Gpr171/Stat1/Cul4a/Ikzf1/Tyrobp/Hcls1/Clec2d/Tgfb1/Id2/Gata1
CC	GO:0005802	trans-Golgi network	172	-0.340775	-1.64417	0.000671278	0.0073042	0.00548154	3009	tags=37%, list=26%, signal=28%	Cpd/Postn/Clba1/Cln3/Plekha8/Yipf2/Rab13/Atp7a/Gpr108/Vamp2/Birc6/Snx9/Stx8/Ap1m1/Pcsk5/Trappc9/Elapor1/Arap1/Gba/Syt17/Bace2/Slc10a7/Atp2c2/Gcc2/Pclo/Coro7/Dennd5a/Llgl1/Ap1s1/Plpp3/Rab31/Yipf4/Vps53/Nbea/Gper1/Klhl20/Atp9a/Tgfb2/Smpd4/Igf2r/Ccdc186/Cby1/Wdr11/Wls/Tmem230/Ap1b1/Clasp2/Rab14/Vamp5/Bace1/Rac1/Gnas/Dpy30/Nucb1/Rnf215/Atxn2/Rab38/AU040320/Gga2/Mme/Chst2/Pi4k2b/Atp7b/Cnst
BP	GO:0002834	regulation of response to tumor cell	23	0.570167	1.98707	0.000691317	0.00749175	0.00562229	2309	tags=61%, list=20%, signal=49%	Muc4/Cd274/Ceacam1/Pvr/Klrk1/Gsdme/Crtam/Il12b/Cd24a/Cd160/Hspd1/Slc22a13/Cd40lg/Xcl1
BP	GO:0002837	regulation of immune response to tumor cell	23	0.570167	1.98707	0.000691317	0.00749175	0.00562229	2309	tags=61%, list=20%, signal=49%	Muc4/Cd274/Ceacam1/Pvr/Klrk1/Gsdme/Crtam/Il12b/Cd24a/Cd160/Hspd1/Slc22a13/Cd40lg/Xcl1
BP	GO:0048812	neuron projection morphogenesis	477	-0.270105	-1.4342	0.000691625	0.00749175	0.00562229	3319	tags=34%, list=29%, signal=25%	Zeb2/Ilk/Cnp/Unc5b/Fzd3/Map2/Dhx36/Epha1/Pak1/Dicer1/Kif5b/Parp6/Nek3/Pip5k1c/Eef2k/Dact1/Taok2/Tctn1/Postn/Dst/Lrp1/Cdh4/Sema6a/Rnd2/Map2k2/Mef2a/Celsr2/Ext1/Matn2/Atp7a/Ndn/Dpysl2/Bcl2/Cdh2/Numb/Stk25/Flrt3/Stk11/Mfn2/Kdm1a/Pafah1b1/Rap2a/Ptprf/Ptprs/Auts2/Ece1/Sh3gl2/Lama2/Ephb6/Gas7/Ptprm/Syt17/Camk2b/Ttc8/Efnb1/Hoxa1/Efna1/Epha7/Efna4/Baiap2/Nin/Kif1a/Gli3/Apbb1/Tiam1/Wee1/Macf1/Rtn4rl1/Limk…
BP	GO:0010256	endomembrane system organization	327	-0.289448	-1.48848	0.000694203	0.00750841	0.00563479	2608	tags=32%, list=23%, signal=25%	Stk25/Abcg1/P2rx7/Cav2/Mospd3/Chmp7/Cltc/Cert1/Sypl2/Pafah1b1/Pacsin3/Huwe1/Ar/Stx2/Lyzl6/Snx9/Ehd3/Bcas3/Cav1/Dysf/Spast/Sh3gl2/Stx17/Chmp2a/Lamtor1/Cog4/Rab3gap2/Snx19/Emc9/Slc4a1/Baiap2/Arl6ip1/Rab5b/Vti1a/Dmpk/Clasp1/Fhip1b/Emc6/Col5a1/Sec16b/Sgta/Abcd2/Lman1/Gcc2/Sptbn1/Dnajc28/Als2cl/Lpcat3/Coro7/Akt1/Plscr3/Anxa6/Rab3a/Rab27a/Zmpste24/Snap47/Yipf4/Mmgt1/Fbxw8/Tlcd1/Zbed3/Get4/Sh3tc2/Abcd1/…
BP	GO:0002827	positive regulation of T-helper 1 type immune response	15	0.675206	2.10866	0.000696287	0.0075197	0.00564326	2802	tags=80%, list=25%, signal=60%	Arid5a/Il1b/Ripk2/Il1r1/Il23a/Slc11a1/Il27ra/Il12b/Ccr2/Xcl1/Il18/H2-Ab1
BP	GO:0032069	regulation of nuclease activity	18	0.629243	2.08874	0.000709687	0.00765297	0.00574328	809	tags=33%, list=7%, signal=31%	Oasl1/Prkcd/Oasl2/Oas3/Abce1/Oas1b
BP	GO:0002724	regulation of T cell cytokine production	28	0.524249	1.96547	0.000713824	0.00768611	0.00576815	917	tags=36%, list=8%, signal=33%	Il6/Arid5a/Il1b/Tnfrsf1b/Nlrp3/Il1r1/Traf2/Rsad2/Traf6/Vsir
BP	GO:0051883	killing of cells in other organism involved in symbiotic interaction	19	0.599574	2.00509	0.000724672	0.00777973	0.00583841	704	tags=32%, list=6%, signal=30%	Cxcl5/Cxcl1/Myd88/Ncf1/Trem1/Reg3g
BP	GO:1901522	positive regulation of transcription from RNA polymerase II promoter involved in cellular response to chemical stimulus	19	0.598869	2.00273	0.000724672	0.00777973	0.00583841	701	tags=37%, list=6%, signal=35%	Hif1a/Nfe2l2/Smad1/Rbpj/Xbp1/Rela/Atf4
BP	GO:0034446	substrate adhesion-dependent cell spreading	77	-0.414204	-1.77264	0.000729901	0.00782423	0.00587181	1394	tags=32%, list=12%, signal=29%	Fermt2/Lamb1/Lamc1/Crkl/Tek/Abl1/Myadm/Atrn/Actn4/Tesk1/Rac3/Triobp/Net1/P4hb/Antxr1/Rac1/Parva/Coro1c/Dmtn/Ptk2/Ephb3/Akip1/Lamb3/Itga8/Fzd7
BP	GO:0002446	neutrophil mediated immunity	24	0.579028	2.05849	0.000731454	0.00782926	0.00587558	606	tags=33%, list=5%, signal=32%	Cxcl5/Cxcl1/Myd88/Syk/Ncf1/Trem1/Cd177/Lyst
BP	GO:0070943	neutrophil-mediated killing of symbiont cell	12	0.72457	2.13151	0.000748043	0.00799499	0.00599996	393	tags=42%, list=3%, signal=40%	Cxcl5/Cxcl1/Myd88/Ncf1/Trem1
BP	GO:0002639	positive regulation of immunoglobulin production	42	0.46697	1.91744	0.000752352	0.00802451	0.00602211	844	tags=26%, list=7%, signal=24%	Il6/Cd40/Hpx/Il33/Il4ra/Cd86/Ceacam1/Ptprc/Dnajb9/Xbp1/Ifng
BP	GO:0002922	positive regulation of humoral immune response	14	0.686822	2.09588	0.000753026	0.00802451	0.00602211	1132	tags=50%, list=10%, signal=45%	Il1b/Tnf/Hpx/Ptprc/C3/Fcer2a/Il17f
BP	GO:0002704	negative regulation of leukocyte mediated immunity	47	0.442045	1.85505	0.000756017	0.00803875	0.0060328	2095	tags=45%, list=18%, signal=37%	Muc4/Il13ra2/Fcgr2b/Il20rb/Tap1/Ceacam1/Hmox1/Ptprc/Thoc1/Vsir/Serpinb9b/Nckap1l/Parp3/Tap2/Clec2d/Cd96/Ptpn6/Serpinb9/Cd46/Klrd1/Ccr2
BP	GO:0070085	glycosylation	133	-0.35788	-1.66531	0.000756589	0.00803875	0.0060328	3290	tags=48%, list=29%, signal=35%	Alg9/Large2/B4galt3/Extl3/Dpy19l1/Rpn1/Dhdds/Pigb/Abca2/Galnt10/Uggt1/Ext1/Ggta1/B3gnt8/Alg14/B3gnt7/Mgat4b/C1galt1c1/Pomgnt1/Alg2/Dolpp1/Alg12/St6galnac4/Slc35c2/Gba/Poglut2/Extl1/Pofut1/Galnt16/Lmf1/C1galt1/Stt3a/B3galt4/B3galnt1/Galnt2/Dad1/St6galnac2/Pofut2/Mogs/Tusc3/Mpi/B4galt7/Ogt/Ramp1/Ddost/Mgat1/Cog6/Large1/Pomt1/Entpd5/Srd5a3/Alg3/Alg1/Vegfb/St3gal5/Pomk/Mgat3/Fktn/Extl2/Rpn2/Tmtc2/Tmt…
BP	GO:0045058	T cell selection	45	0.463174	1.91686	0.000768448	0.00815277	0.00611836	1488	tags=31%, list=13%, signal=27%	Ptpn2/Batf/Il6/Stat3/Syk/Cyld/Ptprc/Aire/Il23a/Tox/Cd3d/Ly9/Cd3g/Tgfb1
BP	GO:0002761	regulation of myeloid leukocyte differentiation	101	0.34562	1.70486	0.000777202	0.00823356	0.00617899	1505	tags=28%, list=13%, signal=24%	Ptpn2/Ccl3/Myc/Tnf/Ccr1/Adam8/Csf1/Il34/Trib1/Ccl5/Ceacam1/Stat5a/Fos/Il23a/Traf6/Ifng/Calca/Cebpb/Mafb/Dcstamp/Il12b/Cul4a/Ikzf1/Tyrobp/Hcls1/Clec2d/Tgfb1/Id2
BP	GO:0007031	peroxisome organization	31	-0.526571	-1.85786	0.000780106	0.00825222	0.006193	3560	tags=68%, list=31%, signal=47%	Acox1/Pex6/Pex26/Abcd4/Pex14/Plaat3/Fis1/Pex1/Tmem135/Scp2/Pex11a/Pex11g/Sec16b/Abcd2/Pex11b/Pex7/Abcd1/Pex3/Mavs/Pex19/Abcd3
BP	GO:0033865	nucleoside bisphosphate metabolic process	85	-0.40379	-1.76663	0.000791728	0.00833468	0.00625488	2482	tags=39%, list=22%, signal=31%	Dlat/Scp2/Pmvk/Hmgcs1/Pdk3/Cs/Acat1/Crot/Mcee/Ehhadh/Acsl5/Abcd1/Acot11/Pdk2/Suclg2/Ogdh/Hsd17b4/Acot1/Hmgcs2/Dcakd/Acly/Suclg1/Acsl1/Fasn/Acot2/Dip2a/Papss1/Gcdh/Slc27a3/Acaa2/Mvk/Pank1/Acss1
BP	GO:0033875	ribonucleoside bisphosphate metabolic process	85	-0.40379	-1.76663	0.000791728	0.00833468	0.00625488	2482	tags=39%, list=22%, signal=31%	Dlat/Scp2/Pmvk/Hmgcs1/Pdk3/Cs/Acat1/Crot/Mcee/Ehhadh/Acsl5/Abcd1/Acot11/Pdk2/Suclg2/Ogdh/Hsd17b4/Acot1/Hmgcs2/Dcakd/Acly/Suclg1/Acsl1/Fasn/Acot2/Dip2a/Papss1/Gcdh/Slc27a3/Acaa2/Mvk/Pank1/Acss1
BP	GO:0034032	purine nucleoside bisphosphate metabolic process	85	-0.40379	-1.76663	0.000791728	0.00833468	0.00625488	2482	tags=39%, list=22%, signal=31%	Dlat/Scp2/Pmvk/Hmgcs1/Pdk3/Cs/Acat1/Crot/Mcee/Ehhadh/Acsl5/Abcd1/Acot11/Pdk2/Suclg2/Ogdh/Hsd17b4/Acot1/Hmgcs2/Dcakd/Acly/Suclg1/Acsl1/Fasn/Acot2/Dip2a/Papss1/Gcdh/Slc27a3/Acaa2/Mvk/Pank1/Acss1
BP	GO:0002715	regulation of natural killer cell mediated immunity	38	0.484009	1.92308	0.000792516	0.00833468	0.00625488	3348	tags=71%, list=29%, signal=50%	Tap1/Ceacam1/Pvr/Stat5a/Vav1/Serpinb9b/Klrk1/Crtam/Il12b/Tap2/Clec2d/Cd160/H2-M3/Cd96/Lag3/Serpinb9/Klrd1/Rasgrp1/Il21/Klrb1c/Sh2d1a/Arrb2/Klre1/Klrc3/Cd226/Gimap3/Serpinb9c
MF	GO:0042813	Wnt-activated receptor activity	12	-0.714937	-1.91945	0.000793826	0.00833633	0.00625612	964	tags=92%, list=8%, signal=84%	Fzd4/Lrp5/Fzd3/Fzd5/Fzd1/Lrp6/Fzd8/Fzd6/Pkd1/Fzd2/Fzd7
BP	GO:0002712	regulation of B cell mediated immunity	49	0.44605	1.87744	0.000807632	0.00845096	0.00634215	2309	tags=43%, list=20%, signal=34%	Cd40/Tnf/Hpx/Fcgr2b/Ptprc/C3/Fcer2a/Fcgr3/Fcer1g/Ifng/Thoc1/Il27ra/Parp3/Supt6/Tgfb1/Ptpn6/Fcgr1/Cd46/Stat6/Tnfsf4/Xcl1
BP	GO:0002889	regulation of immunoglobulin mediated immune response	49	0.44605	1.87744	0.000807632	0.00845096	0.00634215	2309	tags=43%, list=20%, signal=34%	Cd40/Tnf/Hpx/Fcgr2b/Ptprc/C3/Fcer2a/Fcgr3/Fcer1g/Ifng/Thoc1/Il27ra/Parp3/Supt6/Tgfb1/Ptpn6/Fcgr1/Cd46/Stat6/Tnfsf4/Xcl1
BP	GO:0072001	renal system development	247	-0.312494	-1.56803	0.000808251	0.00845096	0.00634215	2738	tags=35%, list=24%, signal=27%	Ext1/Pdgfa/Ednrb/Angpt2/Fbn1/Bcl2/Npnt/Gpc3/Bmp6/Wdpcp/Ctnnbip1/Pcsk5/Ctnnd1/Pdgfb/Fgfr1/Ttc8/Commd5/Hspb11/Epha7/Tsc1/Cdkn1c/Gli3/Hc/C1galt1/Ahr/Col4a4/Notch3/Gzf1/Hey1/Rrm2b/Glis2/Dchs1/Kif3a/Mecom/Mpv17/Zmpste24/Wnt11/Foxf1/Pygo2/Wfs1/Tek/Arl3/Hs2st1/Dlg5/Pdgfrb/Tgfb2/Crlf1/Efnb2/Maged1/Lrp2/Bmp4/Ift27/Lzts2/Smad7/Ap1b1/Traf3ip1/Fgf1/Klf15/Jag1/Aqp1/Slit2/Spry1/Fgfr2/Pkd1/Irx2/Nfia/Gli2/Hes1/M…
BP	GO:0048048	embryonic eye morphogenesis	28	-0.556182	-1.89699	0.000820462	0.00856624	0.00642866	3249	tags=54%, list=28%, signal=38%	Zeb1/Fzd5/Aldh1a1/Ift172/Arid1a/Sp1/Mfap2/Sox11/Mfap5/Ift122/Lrp6/Cited2/Rarg/Foxf2/Tbx2
BP	GO:0002279	mast cell activation involved in immune response	41	0.470778	1.91866	0.000825584	0.00859487	0.00645015	1753	tags=32%, list=15%, signal=27%	Il13ra2/Syk/Il4ra/Snap23/Nr4a3/Adora2b/Hmox1/Vamp8/Fcer1g/Fgr/Rac2/Gata1/Ms4a2
BP	GO:0043303	mast cell degranulation	41	0.470778	1.91866	0.000825584	0.00859487	0.00645015	1753	tags=32%, list=15%, signal=27%	Il13ra2/Syk/Il4ra/Snap23/Nr4a3/Adora2b/Hmox1/Vamp8/Fcer1g/Fgr/Rac2/Gata1/Ms4a2
BP	GO:0007026	negative regulation of microtubule depolymerization	25	-0.554299	-1.84289	0.000828626	0.00861413	0.0064646	3392	tags=64%, list=30%, signal=45%	Arhgef2/Tpx2/Map2/Spef1/Ttbk2/Camsap2/Stmn2/Atxn7/Dysf/Clasp1/Map1b/Katnb1/Camsap3/Clasp2/Specc1l/Mid1ip1
CC	GO:0005789	endoplasmic reticulum membrane	409	-0.274939	-1.44689	0.000831974	0.00863652	0.0064814	3425	tags=38%, list=30%, signal=28%	Slc35b1/Ssr1/Fkbp1a/Hsd17b7/Zdhhc2/Msmo1/Reep6/Rdh16f2/Smpd5/Sgpp1/Alg9/Hsd11b1/Sel1l2/Ebp/Pkd2/Nomo1/Vma21/Lman2/Esyt1/Rpn1/Dst/Sec61a2/Ubxn1/Pitpnb/Bcap31/Tm7sf2/Pigb/Sppl3/Cln3/Hsp90b1/Ext1/Alg14/Bcl2/Gramd1b/Pyurf/Lss/Cyb5a/Aldh3a2/Mospd3/Vcp/Ndrg4/Tmem41b/Asph/Dolpp1/Sc5d/Yif1a/Fkbp8/Alg12/Porcn/Calr/Osbpl6/Stx17/Elovl5/Slc35b2/Mboat2/Pdia3/Emc9/Pgap3/Cpt1c/Svip/Slc35b4/Arl6ip1/Atp13a1/Vti1a…
BP	GO:0071677	positive regulation of mononuclear cell migration	49	0.445746	1.87616	0.000833476	0.00863969	0.00648378	1488	tags=33%, list=13%, signal=29%	Ccl20/Ccl2/Cxcl10/Ccl7/Ccr1/Adam8/Cxcl13/Adam17/Ccl5/Cd47/Cxcl17/Ccl1/Pla2g7/Tnfsf14/Oxsr1/Tgfb1
BP	GO:0032689	negative regulation of interferon-gamma production	26	0.532882	1.93831	0.000840585	0.00869931	0.00652852	2504	tags=50%, list=22%, signal=39%	Zc3h12a/Cd274/Il33/Il20rb/Ddit3/Pglyrp1/Vsir/Tlr4/Cd96/C1qbp/Tnfsf4/Il36rn/Lgals7
CC	GO:0045239	tricarboxylic acid cycle enzyme complex	10	-0.753622	-1.91842	0.000841636	0.00869931	0.00652852	1435	tags=60%, list=13%, signal=53%	Bckdhb/Kat2a/Suclg2/Ogdh/Suclg1/Bckdk
MF	GO:0008017	microtubule binding	170	-0.336754	-1.62123	0.000843946	0.00871073	0.00653709	4279	tags=49%, list=37%, signal=31%	Dnm1/Kif7/Kif1c/Stim1/Psrc1/Dnm3/Mapt/Drg1/Zfp207/Kif20a/Prc1/Snca/Map4/Fam83d/Gtse1/Nusap1/Ccdc88c/Racgap1/Pex14/Arhgef2/Cetn3/Tpx2/Map2/Kif5b/Ogg1/Spef1/Dctn1/Dst/Tpgs1/Kif22/Kif3c/Klc3/Vash2/Dpysl2/Camsap2/Haus6/Haus7/Pafah1b1/Cep57l1/Birc5/Dysf/Spast/Gas8/Nin/Kif18a/Kif1a/Numa1/Mdm1/Gas2/Clasp1/Tiam1/Ckap5/Macf1/Ska2/Map1b/Katnal1/Kif3a/Tubgcp2/Mid2/Kif16b/Haus4/Map1lc3a/Arl3/Cryab/Katnb1/Map…
BP	GO:0198738	cell-cell signaling by wnt	313	-0.293388	-1.50639	0.000862001	0.0088833	0.0066666	3654	tags=42%, list=32%, signal=29%	Lrp5/Sox4/Ccdc88c/Ift20/Celsr1/Ctnnb1/Wwtr1/Hdac2/Vangl2/Vps35/Tbl1xr1/Tnks/Ccn4/Zeb2/Sox7/Ilk/Csnk1g2/Rbms3/Peg12/Fzd3/Fzd5/Bcl9/Pkd2/Daam2/Bcl7b/Tle6/Dact1/Sulf1/Nkd1/Ddb1/Lrp1/Tbx18/Ndp/Rnf146/Nxn/Celsr2/Ext1/Ednrb/Nphp4/Grk6/Cdh2/Gpc3/Stk11/Kdm6a/Vcp/Ctnnbip1/Mdk/Rnf220/Csnk2a1/Porcn/Cav1/Calcoco1/Ctnnd1/Tle4/Nlk/Wwox/Ldb1/Tle2/Hic1/Adgra2/Gli3/Tcf7l1/Frmd8/Tiam1/Macf1/Mapk14/Wif1/Hdac1/Daam1…
BP	GO:0002758	innate immune response-activating signal transduction	12	0.721111	2.12133	0.000863125	0.0088833	0.0066666	1415	tags=58%, list=12%, signal=51%	Tlr2/Syk/Ffar2/Clec4n/Tlr4/Klrk1/Tyrobp
BP	GO:0046942	carboxylic acid transport	210	0.274753	1.50962	0.00086526	0.0088926	0.00667358	2235	tags=26%, list=20%, signal=21%	Nfkbie/Arg2/Ptges/Slc7a2/Il1b/Myc/Slc6a14/Syk/Gja1/Anxa1/Prkcd/P2ry2/Bdkrb2/Ace2/Abcc1/Slc9a3r1/Ceacam1/Slc13a2/Slc10a6/Slc16a1/Slc12a2/Hrh2/Slc11a1/Lrrc8c/Aqp9/Nfe2l1/Htr2c/Slc16a3/Adora2a/Slc3a2/Slc7a3/Slc7a1/Slc6a20a/Kmo/Abcc5/Rgs4/Slc32a1/Avpr1b/Nmur2/Slc1a5/Slc22a6/Slc7a8/Slc16a6/Npy5r/Pla2g6/Hnf1a/Bdnf/Slc25a18/Slc22a13/Septin2/Abcc10/Mip/Slc6a11/Grm2
BP	GO:0072507	divalent inorganic cation homeostasis	381	0.240682	1.414	0.000872397	0.00895322	0.00671907	1764	tags=22%, list=15%, signal=20%	Cxcl2/Ccl2/Cxcl1/Cxcl10/Ccl12/Snx10/Ccl3/Ptger4/Il1b/Cxcl9/Mt2/Slc39a14/Cd40/C3ar1/Ptgir/Adm/Gja1/Fpr1/Ccrl2/Ccr1/Cxcl13/P2ry2/Bdkrb1/Bdkrb2/Ccl5/Ccr5/Anxa7/Cyba/Pawr/Ptprc/Smad3/Gpr65/Cxcl17/C5ar1/Itgav/Trpv2/Saa2/Lpar1/Lck/Ddit3/Atf4/Spp1/Cxcr2/Lpar6/Tcirg1/Slc11a1/Tgm2/Ackr3/Il6st/Calca/Cx3cl1/Htr2c/Cd52/Gna13/Bak1/Rmdn3/Pik3cg/Rap1gds1/Cxcr6/Oprl1/Tacr1/Nos1/Ccl1/Oga/Ccr4/Pmch/Tmem38b/Cd24a/R…
BP	GO:0048701	embryonic cranial skeleton morphogenesis	48	-0.470097	-1.82935	0.000881545	0.00903427	0.0067799	2107	tags=42%, list=18%, signal=34%	Hoxa1/Gli3/Mmp14/Nodal/Prrx1/Twist2/Med12/Grhl2/Tgfb2/Tulp3/Bmp4/Ndst1/Hoxa2/Gnas/Irx5/Fgfr2/Mef2c/Wdr19/Tgfb3/Gas1
BP	GO:0032330	regulation of chondrocyte differentiation	42	-0.484524	-1.81535	0.000884117	0.0090478	0.00679005	3362	tags=57%, list=29%, signal=40%	Ccn4/Thrb/Rflna/Zfp219/Bmp6/Mdk/Mboat2/Gli3/Rflnb/Sox5/Mustn1/Wnt9a/Glg1/Bmp4/Smad7/Ltbp3/Por/Axin2/Gli2/Fgf18/Maf/Rarg/Ccn2/Snai2
BP	GO:0030316	osteoclast differentiation	87	0.350773	1.6829	0.000893712	0.00913306	0.00685403	1488	tags=29%, list=13%, signal=25%	Snx10/Ccl3/Junb/Tnf/Ccr1/Adam8/Csf1/Ccl5/Ceacam1/Cd300lf/Fos/Il23a/Epha2/Traf6/Tcirg1/Fcer1g/Ifng/Calca/Cebpb/Mafb/Dcstamp/Il12b/Tyrobp/Clec2d/Tgfb1
BP	GO:0050730	regulation of peptidyl-tyrosine phosphorylation	194	0.2894	1.56998	0.000895096	0.00913428	0.00685495	1227	tags=21%, list=11%, signal=19%	Ptpn2/Csf2/Il6/Ptger4/Socs3/Ptpn1/Ripk2/Cd40/Tslp/Syk/Parp9/Hpx/Irf1/Clec4n/Samsn1/Prkcd/Il34/Adam17/Cd80/Hbegf/Ccl5/Tnfrsf1a/Ptprc/Ggnbp2/Stap1/Socs1/Lck/Rap2c/Il23a/Socs5/Ifng/Il6st/Mvp/Sema4d/Tec/Tnfrsf18/Areg/Bst1/Tlr4/Ptprj/Il12b
BP	GO:0018108	peptidyl-tyrosine phosphorylation	230	0.266668	1.48594	0.000900995	0.00917465	0.00688525	1537	tags=23%, list=13%, signal=20%	Ptpn2/Csf2/Il6/Ptger4/Socs3/Ptpn1/Ripk2/Cd40/Tslp/Syk/Parp9/Hpx/Irf1/Clec4n/Samsn1/Prkcd/Il34/Adam17/Cd80/Hbegf/Ccl5/Tnfrsf1a/Stat5a/Ptprc/Ggnbp2/Stap1/Abi1/Socs1/Lck/Rap2c/Jak1/Il23a/Socs5/Ifng/Il6st/Mvp/Fgr/Sema4d/Tec/Tnfrsf18/Areg/Txk/Bst1/Tlr4/Ptprj/Il12b/Hck/Cd24a/Isl1/Hcls1/Tgfb1/Gata1
BP	GO:0002726	positive regulation of T cell cytokine production	20	0.610762	2.08996	0.000902211	0.00917465	0.00688525	765	tags=40%, list=7%, signal=37%	Il6/Arid5a/Il1b/Nlrp3/Il1r1/Traf2/Rsad2/Traf6
MF	GO:0016628	oxidoreductase activity, acting on the CH-CH group of donors, NAD or NADP as acceptor	26	-0.571812	-1.92097	0.000903369	0.00917465	0.00688525	1755	tags=38%, list=15%, signal=33%	Blvrb/Pecr/Decr1/Tecr/Srd5a3/Fasn/Decr2/Dpyd/Ptgr2/Dhcr7
BP	GO:0001914	regulation of T cell mediated cytotoxicity	27	0.526723	1.93741	0.000904132	0.00917465	0.00688525	2609	tags=59%, list=23%, signal=46%	Muc4/Pnp/Pvr/Ptprc/H2-Q10/Il23a/Nckap1l/Il12b/Tap2/H2-M3/Cyrib/Klrd1/H2-K1/Slc22a13/H2-T24/Il7r
BP	GO:0120039	plasma membrane bounded cell projection morphogenesis	488	-0.266615	-1.42314	0.000912582	0.0092414	0.00693534	3327	tags=34%, list=29%, signal=25%	Wasf2/Zeb2/Ilk/Cnp/Unc5b/Fzd3/Map2/Dhx36/Epha1/Pak1/Dicer1/Kif5b/Parp6/Nek3/Pip5k1c/Eef2k/Dact1/Taok2/Tctn1/Postn/Dst/Lrp1/Cdh4/Sema6a/Rnd2/Map2k2/Mef2a/Celsr2/Ext1/Matn2/Atp7a/Ndn/Dpysl2/Bcl2/Cdh2/Numb/Stk25/Flrt3/Stk11/Mfn2/Kdm1a/Pafah1b1/Rap2a/Ptprf/Ptprs/Auts2/Ece1/Sh3gl2/Lama2/Ephb6/Gas7/Ptprm/Coro1b/Syt17/Camk2b/Ttc8/Efnb1/Hoxa1/Efna1/Epha7/Efna4/Baiap2/Nin/Kif1a/Gli3/Apbb1/Tiam1/Wee1/Macf1…
BP	GO:1990778	protein localization to cell periphery	256	-0.303363	-1.53269	0.000913268	0.0092414	0.00693534	2768	tags=34%, list=24%, signal=26%	Abca2/Rab13/Rilpl1/Pls1/Tspan17/Cdh2/Numb/Ramp2/Cltc/Vamp2/Sorbs1/Rap2a/Ar/Ehd3/Csnk2a1/Stx8/Scp2/Nsf/Commd1/Scrib/Camk2b/Ttc8/Slc4a1/Prkci/Clstn1/Sytl2/Adcy6/Numa1/Mmp14/Atp2c2/Cacnb3/Macf1/Slc9a3r2/Sptbn1/Mal/Akt1/Rab3a/Ap2m1/Tmem150a/Slmap/Dchs1/Tamalin/Ehd4/Sec23a/Rab31/Akap5/Snap47/Ramp1/Gper1/Magi2/Rapgef2/Arl3/Myadm/Lrp6/Camk2g/Epb41l3/Prkcz/Rab40c/Clasp2/Cd81/Kcnb1/Rab11fip2/Wnt3a/Vamp5/R…
MF	GO:0004930	G protein-coupled receptor activity	263	0.259044	1.47813	0.000922943	0.00932625	0.00699902	3179	tags=38%, list=28%, signal=28%	Hcar2/Ptger4/Gpr84/C3ar1/Ptgir/Ffar2/Fpr1/Ccrl2/Ccr1/P2ry2/Bdkrb1/Bdkrb2/Sphk1/Ogfr/Ccr5/Adora2b/Ackr1/Gpr65/C5ar1/Lpar1/P2ry13/Gpr85/Hrh2/Cxcr2/Lpar6/Htr7/Adgre1/Ackr3/Htr2c/S1pr3/Adora2a/Htr1f/Gpr1/Cxcr6/Oprl1/Tacr1/Ccr4/Gpr171/Gpr132/Agtrap/Ppard/Gpr35/Ccr9/Gpr162/Olfr480/Avpr1b/Mc1r/Vmn1r45/Hrh4/Nmur2/Chrm1/Npy5r/Adra2b/Fpr-rs4/Crhr2/Grik3/Grm3/Ccr8/Ccr2/Oprk1/Htr2b/Adgrb2/Galr2/Nmbr/Grm2/Opn…
BP	GO:0150115	cell-substrate junction organization	73	-0.420205	-1.7898	0.000931549	0.00940005	0.00705441	3004	tags=48%, list=26%, signal=36%	Taok2/Dst/Lrp1/Pxn/Bcl2/Wdpcp/Sorbs1/Epb41l5/Ptpra/Bcas3/Ldb1/Tsc1/Mmp14/Clasp1/Macf1/Dusp22/Tln1/Fermt2/Lamc1/Tek/Thsd1/Abl1/Iqsec1/Camsap3/Mapre2/Clasp2/Ptprk/Rac1/Ajuba/Pik3r1/Coro1c/Lamtor2/Dmtn/Kdr/Ptk2
BP	GO:0019882	antigen processing and presentation	73	0.375863	1.72162	0.000939555	0.00946762	0.00710511	2491	tags=34%, list=22%, signal=27%	Relb/Fcgr2b/Thbs1/Tapbpl/Fgl2/Tap1/Rab32/Psme2/H2-Q10/Fcgr3/Traf6/Slc11a1/Fcer1g/Ifng/Psmb8/Tap2/H2-M3/Fcgr1/Psmb9/Treml4/H2-K1/Ap3b1/Was/H2-T24/Tapbp
BP	GO:0060071	Wnt signaling pathway, planar cell polarity pathway	30	-0.538624	-1.87435	0.000945084	0.00948378	0.00711724	1302	tags=43%, list=11%, signal=38%	Wnt11/Med12/Sfrp2/Abl1/Fzd1/Lrp6/Mllt3/Rac1/Fzd6/Ptk7/Wnt5a/Fzd2/Cthrc1
BP	GO:0032610	interleukin-1 alpha production	10	0.749786	2.05907	0.00094643	0.00948378	0.00711724	1408	tags=70%, list=12%, signal=61%	Ccl20/Ptger4/Il1r2/Casp1/Calca/Cx3cl1/Isl1
BP	GO:0032650	regulation of interleukin-1 alpha production	10	0.749786	2.05907	0.00094643	0.00948378	0.00711724	1408	tags=70%, list=12%, signal=61%	Ccl20/Ptger4/Il1r2/Casp1/Calca/Cx3cl1/Isl1
BP	GO:0060149	negative regulation of posttranscriptional gene silencing	18	0.621252	2.06221	0.000948052	0.00948378	0.00711724	644	tags=33%, list=6%, signal=32%	Zc3h12a/Il6/Stat3/Tnf/Adar/Elavl1
BP	GO:0060967	negative regulation of gene silencing by RNA	18	0.621252	2.06221	0.000948052	0.00948378	0.00711724	644	tags=33%, list=6%, signal=32%	Zc3h12a/Il6/Stat3/Tnf/Adar/Elavl1
BP	GO:0009101	glycoprotein biosynthetic process	179	-0.323842	-1.57842	0.000949034	0.00948378	0.00711724	2768	tags=40%, list=24%, signal=31%	Abca2/Galnt10/Uggt1/Slc2a10/Ext1/Ggta1/B3gnt8/Atp7a/Alg14/B3gnt7/Bcl2/Mgat4b/C1galt1c1/Pomgnt1/Alg2/Igf1/Dolpp1/Alg12/St6galnac4/Slc35c2/Chst8/Poglut2/Extl1/Bace2/Ncstn/Pofut1/Galnt16/Lmf1/C1galt1/Stt3a/B3galt4/Soat1/B3galnt1/Galnt2/Dad1/St6galnac2/Mustn1/Pofut2/Mogs/Tusc3/Mpi/B4galt7/Ogt/Ramp1/Ddost/Hs2st1/Mgat1/Itm2c/Large1/Pomt1/Entpd5/Srd5a3/Alg3/Ndst1/Alg1/Chst12/Tcf7l2/Plcb1/Vegfb/St3gal5/P…
CC	GO:0098798	mitochondrial protein-containing complex	184	-0.32702	-1.5968	0.000957764	0.0095558	0.00717129	3923	tags=52%, list=34%, signal=34%	Mrps24/Tomm40/Ndufa5/Ndufc2/Ndufa1/Timm13/Atp5g1/Ndufa4/Mrps11/Slc25a4/Ndufb9/Etfa/Dnajc19/Ndufa10/Ndufs7/Ndufb5/Atp5h/Ndufv1/Uqcrb/Atp5o/Mrpl30/Pam16/Mrpl57/Mrps28/Ndufb11/Sdhb/Uqcrc1/Ndufv2/Mrps15/Cox4i2/Sdhd/Polg2/Spg7/Hsd17b10/Mrpl13/Atp5j2/Uqcrc2/Ndufa7/Atp5j/Phb2/Mrpl28/Dmac2/Mrps16/Mrpl27/Ndufb8/Micos13/Timm17b/Ndufa3/Sdha/Chchd3/Dlat/Mrpl10/Atp5a1/Ndufa9/Mrpl42/Mrpl24/Mtx3/Ndufa12/Ndufs5/…
MF	GO:0070492	oligosaccharide binding	14	0.680875	2.07773	0.000958886	0.0095558	0.00717129	1801	tags=57%, list=16%, signal=48%	Selp/Sele/Reg3g/Sell/Reg3d/Reg3a/Reg1/Mbl1
BP	GO:0031652	positive regulation of heat generation	10	0.748383	2.05522	0.000967116	0.00962454	0.00722288	417	tags=50%, list=4%, signal=48%	Il1b/Tnf/Ptgs2/Ccl5/Ccr5
BP	GO:0002523	leukocyte migration involved in inflammatory response	18	0.619949	2.05789	0.000980556	0.00974313	0.00731187	1667	tags=50%, list=15%, signal=43%	Ccl2/Ffar2/Adam8/Lbp/S100a9/S100a8/Cx3cl1/Cd24a/Itgb2
MF	GO:0004993	G protein-coupled serotonin receptor activity	19	0.588413	1.96777	0.000983078	0.00974313	0.00731187	3570	tags=58%, list=31%, signal=40%	Hrh2/Htr7/Htr2c/Htr1f/Hrh4/Chrm1/Htr2b/Olfr749/Chrm3/Drd4/Chrm4
MF	GO:0099589	serotonin receptor activity	19	0.588413	1.96777	0.000983078	0.00974313	0.00731187	3570	tags=58%, list=31%, signal=40%	Hrh2/Htr7/Htr2c/Htr1f/Hrh4/Chrm1/Htr2b/Olfr749/Chrm3/Drd4/Chrm4
BP	GO:0060761	negative regulation of response to cytokine stimulus	49	0.442554	1.86273	0.000988538	0.00978382	0.00734241	855	tags=29%, list=7%, signal=27%	Ptpn2/Il6/Irak3/Mmp12/Il1r2/Rffl/Adar/Ptprc/Samhd1/Stap1/Mul1/Stat2/Oas3/Il6st
BP	GO:0045577	regulation of B cell differentiation	25	0.522981	1.89479	0.00101176	0.00999993	0.00750459	2743	tags=64%, list=24%, signal=49%	Pnp/Syk/Cyld/Stat5a/Xbp1/Atp11c/Nckap1l/Cd24a/Ikzf3/Id2/Ptpn6/Il2rg/Il21/Sfrp1/Zfp36l1/Nfam1
BP	GO:0097191	extrinsic apoptotic signaling pathway	179	0.283322	1.50458	0.00102342	0.0101014	0.00758072	1710	tags=26%, list=15%, signal=23%	Tnfaip3/Csf2/Gclc/Il1b/Bcl10/Tnfrsf1b/Tnf/Il33/Dab2/Pmaip1/Acvr1b/Thbs1/Rffl/Fgg/Tnfrsf12a/Cyld/Hmox1/Ptprc/Smad3/Inhba/Rela/Itgav/Traf2/Bloc1s2/Tlr3/Bcl2l14/Ifng/Cx3cl1/Skil/Bak1/Cflar/Brca1/Eya2/Krt8/Mcl1/Tnfrsf23/Tnfsf10/Ddx3x/Fga/Fasl/Tgfb1/Gata1/Rnf34/Rps6kb1/Siglec1/Eya3/Yap1
BP	GO:0034116	positive regulation of heterotypic cell-cell adhesion	12	0.714155	2.10087	0.00105144	0.0103638	0.00777766	1437	tags=58%, list=13%, signal=51%	Il1b/Tnf/Fgg/Lck/Gcnt2/Flot1/Fga
BP	GO:0099111	microtubule-based transport	143	-0.345389	-1.61621	0.00106708	0.0105036	0.00788256	3215	tags=41%, list=28%, signal=30%	Map2/Kif5b/Dnaaf2/Ift52/Ift172/Stard7/Dst/Spg7/Cln3/Ttc30a1/Dync2li1/Ift81/Kif3c/Klc3/Cep131/Stk11/Pafah1b1/Ap3m2/Spast/Dnah5/Ap3m1/Dync1i2/Borcs5/Gas8/Cnih2/Hsbp1/Hspb11/Pura/Kif1a/Pcm1/Ssx2ip/Dynll1/Lamp1/Map1b/Dnaaf4/Bloc1s6/Kif3a/Ssna1/Ttc30b/App/Lca5/Ift122/Wasf1/Arl3/Copg2/Arhgap21/Map6/Camsap3/Ift27/Prkcz/Traf3ip1/Fyco1/Copg1/Kif1b/Bloc1s5/Wdr19/Sun1/Ttll1/Rab27b
BP	GO:0046633	alpha-beta T cell proliferation	32	0.500215	1.91906	0.00106872	0.0105055	0.00788399	2668	tags=59%, list=23%, signal=46%	Arg2/Cd274/Ripk2/Syk/Irf1/Cd80/Ceacam1/Ptprc/Il23a/Vsir/Il12b/Cd24a/Elf4/Ccr2/Tnfsf4/Xcl1/Lgals7/Il18/Cd3e
BP	GO:0031664	regulation of lipopolysaccharide-mediated signaling pathway	19	0.586697	1.96203	0.00107296	0.0105328	0.00790448	1237	tags=53%, list=11%, signal=47%	Tnfaip3/Trim30d/Trim30a/Trib1/Trim12a/Traf6/Trim12c/Cx3cl1/Ly96/Ltf
BP	GO:0018205	peptidyl-lysine modification	248	-0.298309	-1.49972	0.00107548	0.0105432	0.00791229	3124	tags=40%, list=27%, signal=30%	Wdr82/Kdm4b/Eid1/Thap7/Pias1/Dmap1/Nelfa/Kdm4c/Loxl3/Ezh1/Brca2/Setd1a/Kmt5c/Sirt4/Atrx/Camkmt/Setd7/Atp7a/Prdm5/Rps6ka4/Plod1/Kdm1a/Hint2/Antkmt/Suv39h1/Ncoa6/Auts2/Arrb1/Smyd2/Nelfe/Hdac8/Ldb1/Mbd3/Gata2/Cbx4/Cxxc1/Vipas39/Park7/Senp7/Pagr1a/Setd1b/Ndufab1/Apbb1/Ctcf/Sirt3/Mcrs1/Trim28/Atf2/Hmg20a/Rbbp5/Mettl8/Eef1akmt1/Ruvbl2/Jarid2/Fkbp10/Sae1/Nat8f1/Myb/Kat2a/Ctbp1/Gcsh/Zmpste24/N6amt1/Ogt/C…
BP	GO:0006925	inflammatory cell apoptotic process	17	0.6271	2.04576	0.00107807	0.0105543	0.0079206	1462	tags=59%, list=13%, signal=51%	Il6/Anxa1/Fcgr2b/Ccl5/Ccr5/Cxcr2/Ifng/Pik3cd/Plekho2/Fasl
BP	GO:0072659	protein localization to plasma membrane	208	-0.309158	-1.53207	0.00109425	0.0106884	0.00802125	2757	tags=36%, list=24%, signal=28%	Rab13/Rilpl1/Pls1/Tspan17/Cdh2/Numb/Ramp2/Cltc/Vamp2/Sorbs1/Rap2a/Ar/Ehd3/Csnk2a1/Stx8/Scp2/Nsf/Commd1/Scrib/Camk2b/Ttc8/Slc4a1/Prkci/Sytl2/Adcy6/Mmp14/Atp2c2/Cacnb3/Macf1/Slc9a3r2/Sptbn1/Akt1/Rab3a/Ap2m1/Tmem150a/Slmap/Dchs1/Tamalin/Ehd4/Sec23a/Rab31/Akap5/Ramp1/Gper1/Rapgef2/Myadm/Lrp6/Camk2g/Epb41l3/Prkcz/Rab40c/Clasp2/Cd81/Kcnb1/Rab11fip2/Wnt3a/Vamp5/Rac1/Fam126a/Bag4/Fam126b/Pik3r1/Cacnb2/Ju…
BP	GO:0043300	regulation of leukocyte degranulation	38	0.475162	1.88793	0.001095	0.0106884	0.00802125	1753	tags=39%, list=15%, signal=34%	Il13ra2/Syk/Il4ra/Cd177/Adora2b/Hmox1/Vamp8/Fcer1g/Fgr/Nckap1l/Rac2/Cd160/Gata1/Itgb2/Ms4a2
BP	GO:0042060	wound healing	272	0.250599	1.41748	0.00109621	0.0106884	0.00802125	1218	tags=20%, list=11%, signal=18%	Ccl2/Tfpi2/Il6/Ptger4/Timp1/Plek/Selp/Tnf/Cxadr/Mmp12/Syk/Gja1/St3gal4/Anxa1/Hif1a/Plet1/Prkcd/Sdc4/Thbs1/Nfe2l2/F10/Fgg/Tnfrsf12a/B4galt1/Hbegf/Ceacam1/Proz/F3/Hmox1/Smad3/Srsf6/Xbp1/C3/S100a9/Cdkn1a/Lyst/Slc12a2/Reg3g/Slc11a1/Fcer1g/Reg3a/Cx3cl1/Gna13/Procr/Tec/Cflar/Serpina10/Pdpn/Entpd1/Clec10a/Txk/Tlr4/Plau/Ptprj
CC	GO:0031233	intrinsic component of external side of plasma membrane	17	0.626518	2.04386	0.00109974	0.0107084	0.00803625	2194	tags=53%, list=19%, signal=43%	Ceacam1/Art2b/Adam9/Tnfrsf23/Cd24a/Izumo1r/Hyal2/Car4/Gp2
BP	GO:0050869	negative regulation of B cell activation	27	0.52144	1.91798	0.00110245	0.0107204	0.00804526	1505	tags=37%, list=13%, signal=32%	Tnfaip3/Samsn1/Fcgr2b/Pawr/Tnfrsf13b/Thoc1/Parp3/Cd24a/Tyrobp/Id2
CC	GO:0031225	anchored component of membrane	109	0.334409	1.67897	0.00110737	0.0107433	0.00806247	2774	tags=41%, list=24%, signal=32%	Ly6i/Vcam1/Vnn3/Plet1/Smpdl3b/Ceacam1/Cd177/Vnn1/Cp/Sema7a/Ly6f/Art2b/Psca/Ly6a/Cd52/Tectb/Bst1/Alpl/Prss55/Ly6g6g/Ly6d/Tnfrsf23/Cd24a/Cd160/Art1/Omg/Cpm/Izumo1r/Cfc1/Hyal2/Car4/Meltf/Ly6k/Prss21/Gp2/Rab5a/Cntn1/Lypd3/Ntng1/Vtcn1/Art3/Car15/Zfand2b/Otoa/Ceacam2
BP	GO:0042274	ribosomal small subunit biogenesis	31	0.513143	1.94809	0.00110779	0.0107433	0.00806247	1905	tags=45%, list=17%, signal=38%	Heatr1/Rrs1/Tbl3/Riok2/Ngdn/Utp4/Fcf1/Tsr3/Utp23/Nop9/Bysl/Rrp7a/Rrp36/Riok3
MF	GO:0004867	serine-type endopeptidase inhibitor activity	61	0.399995	1.77973	0.00111045	0.0107547	0.00807101	2669	tags=44%, list=23%, signal=34%	Tfpi2/Serpina3m/Slpi/Serpina3n/Itih4/Serpinb6b/Wfdc18/Itih1/Spink12/Serpina3c/Serpinb9b/Serpina10/Serpinb1b/Serpini1/Spint1/Wfdc3/Serpinb2/Wfdc15b/Serpinf2/Serpinb9/Serpini2/Serpinb6e/Ambp/Pcsk1n/Serpinb7/Spink1/Serpinb5
BP	GO:0003281	ventricular septum development	63	-0.431855	-1.76869	0.00112333	0.0108648	0.00815368	1737	tags=33%, list=15%, signal=28%	Gja5/Hey1/Sox11/Wnt11/Tgfb2/Egln1/Lrp2/Fzd1/Lrp6/Bmp4/Zfpm2/Smad7/Slit2/Fgfr2/Hes1/Cited2/Ptk7/Wnt5a/Fzd2/Smad6/Heyl
BP	GO:0000462	maturation of SSU-rRNA from tricistronic rRNA transcript (SSU-rRNA, 5.8S rRNA, LSU-rRNA)	20	0.604139	2.06729	0.00112636	0.0108796	0.00816476	1724	tags=50%, list=15%, signal=43%	Heatr1/Rrs1/Tbl3/Ngdn/Utp4/Fcf1/Utp23/Nop9/Bysl/Rrp36
BP	GO:0060700	regulation of ribonuclease activity	10	0.74279	2.03986	0.00113302	0.0109192	0.00819449	1681	tags=60%, list=15%, signal=51%	Oasl1/Oasl2/Oas3/Abce1/Oas1b/Oas1e
BP	GO:0043368	positive T cell selection	34	0.495652	1.95136	0.00113472	0.0109192	0.00819449	1488	tags=35%, list=13%, signal=31%	Ptpn2/Batf/Il6/Stat3/Cyld/Ptprc/Il23a/Tox/Cd3d/Ly9/Cd3g/Tgfb1
MF	GO:0003953	NAD+ nucleosidase activity	15	0.662743	2.06974	0.00113499	0.0109192	0.00819449	1133	tags=53%, list=10%, signal=48%	Tlr2/Il1r1/Il1rap/Art2b/Tlr6/Tlr1/Bst1/Tlr4
BP	GO:0006637	acyl-CoA metabolic process	71	-0.417595	-1.75426	0.00116128	0.0111425	0.00836201	2482	tags=41%, list=22%, signal=32%	Dlat/Scp2/Pmvk/Hmgcs1/Pdk3/Cs/Acat1/Mcee/Ehhadh/Acsl5/Abcd1/Acot11/Pdk2/Suclg2/Ogdh/Hsd17b4/Acot1/Hmgcs2/Acly/Suclg1/Acsl1/Fasn/Acot2/Dip2a/Gcdh/Slc27a3/Acaa2/Mvk/Acss1
BP	GO:0035383	thioester metabolic process	71	-0.417595	-1.75426	0.00116128	0.0111425	0.00836201	2482	tags=41%, list=22%, signal=32%	Dlat/Scp2/Pmvk/Hmgcs1/Pdk3/Cs/Acat1/Mcee/Ehhadh/Acsl5/Abcd1/Acot11/Pdk2/Suclg2/Ogdh/Hsd17b4/Acot1/Hmgcs2/Acly/Suclg1/Acsl1/Fasn/Acot2/Dip2a/Gcdh/Slc27a3/Acaa2/Mvk/Acss1
BP	GO:0002062	chondrocyte differentiation	88	-0.392389	-1.72686	0.00116769	0.011189	0.00839698	3010	tags=42%, list=26%, signal=31%	Sulf1/Zfp219/Gpld1/Ext1/Bmp6/Mdk/Fgfr1/Mboat2/Scube2/Snx19/Gli3/Rflnb/Sox5/Mapk14/Atf2/Serpinh1/Anxa6/Mustn1/Wnt9a/Sfrp2/Eif2ak3/Glg1/Pth1r/Bmp4/Smad7/Ltbp3/Por/Axin2/Gli2/Mef2c/Fgf18/Maf/Rarg/Bmpr1b/Ccn2/Snai2/Nfib
BP	GO:2001236	regulation of extrinsic apoptotic signaling pathway	131	0.308479	1.58655	0.00117272	0.0112224	0.00842203	1710	tags=27%, list=15%, signal=24%	Tnfaip3/Csf2/Gclc/Il1b/Bcl10/Tnf/Dab2/Pmaip1/Thbs1/Rffl/Fgg/Tnfrsf12a/Cyld/Hmox1/Ptprc/Inhba/Rela/Itgav/Traf2/Bcl2l14/Cx3cl1/Skil/Cflar/Brca1/Eya2/Mcl1/Tnfrsf23/Tnfsf10/Ddx3x/Fga/Gata1/Rnf34/Rps6kb1/Siglec1/Eya3/Yap1
BP	GO:0034655	nucleobase-containing compound catabolic process	258	0.259021	1.47143	0.00117554	0.0112345	0.00843112	1457	tags=19%, list=13%, signal=17%	Zc3h12a/Ikbke/Il6/Myd88/Pnp/Tnfrsf1b/Zfp36/Ncf1/Etf1/Apex1/Zc3hav1/Mapkapk2/Upp1/Helz2/Xdh/Apobec1/Samhd1/Tirap/Tut7/Patl1/Nsun2/Traf2/Fastkd3/Tbrg4/Elavl1/Fastkd2/Zpr1/Isg20/Rnasel/Slc11a1/Ampd3/Itpa/Art2b/Slfn9/Mrto4/Secisbp2/Tent2/Cdadc1/Entpd1/Noct/Urah/Carhsp1/Ybx2/Exosc2/Ada/Ssb/Ncf2/Pnrc2/Eif3e/Rnps1
BP	GO:0090322	regulation of superoxide metabolic process	28	0.504962	1.89316	0.00117809	0.011244	0.00843822	1667	tags=43%, list=15%, signal=37%	Cxcl1/Gch1/Acp5/Syk/Prkcd/Nfe2l2/Cyba/Cd177/Aatf/Tyrobp/Tgfb1/Itgb2
BP	GO:0051493	regulation of cytoskeleton organization	366	-0.27845	-1.45461	0.00118064	0.0112534	0.00844529	3340	tags=39%, list=29%, signal=28%	Wasf3/Wasf2/Kiss1r/Washc5/Ilk/Ect2/Itgb1bp1/Nf2/Tpx2/Map2/Epha1/Pak1/Ap1ar/Chmp1a/Spef1/Dctn1/Taok2/Dst/Lrp1/Syde1/Tmod2/Nck2/Hras/Cln3/Rnd2/Ttbk2/Arhgap17/Pxn/Eln/Slain2/Camsap2/P2rx7/Tmsb10/Cltc/Mfn2/Stmn2/Tjp1/Pafah1b1/Hax1/Arhgef10l/Mdk/Atxn7/Snx9/Phpt1/Bcas3/Cav1/Dysf/Capn2/Lmod1/Rassf7/Chmp2a/Cdh5/Tmod1/Arap1/Capn1/Coro1b/Patj/Ttc8/Svil/Nox4/Baiap2/Nin/Kif18a/Tsc1/Arhgef19/Numa1/Pik3ca/Mdm1…
BP	GO:0035634	response to stilbenoid	13	0.680151	2.05891	0.00119354	0.0113614	0.00852636	1773	tags=54%, list=16%, signal=46%	Saa3/Ifit3/Usp18/Saa2/Slc22a7/Ly6d/Fgl1
BP	GO:0002836	positive regulation of response to tumor cell	18	0.612196	2.03215	0.00120862	0.0114747	0.00861139	2309	tags=67%, list=20%, signal=53%	Cd274/Pvr/Klrk1/Gsdme/Crtam/Il12b/Cd24a/Cd160/Hspd1/Slc22a13/Cd40lg/Xcl1
BP	GO:0002839	positive regulation of immune response to tumor cell	18	0.612196	2.03215	0.00120862	0.0114747	0.00861139	2309	tags=67%, list=20%, signal=53%	Cd274/Pvr/Klrk1/Gsdme/Crtam/Il12b/Cd24a/Cd160/Hspd1/Slc22a13/Cd40lg/Xcl1
BP	GO:0003128	heart field specification	16	-0.652479	-1.92125	0.00121043	0.0114768	0.00861296	1302	tags=56%, list=11%, signal=50%	Wnt11/Gata5/Lrp2/Bmp4/Axin2/Wnt3a/Smarcd3/Mef2c/Wnt5a
BP	GO:0006891	intra-Golgi vesicle-mediated transport	19	-0.603761	-1.87798	0.0012383	0.0117257	0.00879972	2701	tags=58%, list=24%, signal=44%	Copz2/Cog1/Nsf/Cope/Vti1a/Copz1/Copa/Rab33b/Copg2/Cog6/Copg1
BP	GO:0034332	adherens junction organization	30	-0.531722	-1.85033	0.00124274	0.0117524	0.00881974	2621	tags=53%, list=23%, signal=41%	Numb/Bmp6/Ramp2/Tjp1/Cdh22/Cdh5/Dchs1/Fermt2/Dlg5/Efnb2/Dsp/Camsap3/Smad7/Add1/Specc1l/Mtss1
BP	GO:0030216	keratinocyte differentiation	81	0.368352	1.73381	0.00124596	0.0117608	0.00882605	860	tags=21%, list=8%, signal=20%	Tgm1/St14/Fosl2/Csta2/Zfp36/Anxa1/Ugcg/Sprr1a/Ptgs2/Sav1/Srsf6/Rbpj/Map2k1/Epha2/Reg3g/Clic4/Reg3a
BP	GO:0034113	heterotypic cell-cell adhesion	46	0.457518	1.90563	0.00124689	0.0117608	0.00882605	784	tags=26%, list=7%, signal=24%	Tnfaip3/Il1b/Vcam1/Tnf/Cxadr/Itga7/Fgg/Ptprc/Itgav/Lck/Gcnt2/Dsg2
BP	GO:0010463	mesenchymal cell proliferation	46	-0.48233	-1.85945	0.00125737	0.0118442	0.00888864	2886	tags=59%, list=25%, signal=44%	Phf14/Vegfa/Lrp5/Ctnnb1/Zeb1/Tbx18/Pdgfa/Gpc3/Ctnnbip1/Fgfr1/Foxp1/Prrx1/Dchs1/Wnt11/Foxf1/Lrp6/Bmp4/Wnt2/Fgfr2/Kdr/Smo/Foxp2/Wnt5a/Shh/Nfib/Gas1/Fgf7
BP	GO:0031331	positive regulation of cellular catabolic process	303	0.24397	1.39599	0.00126838	0.0119324	0.00895482	1340	tags=19%, list=12%, signal=17%	Tnfaip3/Zc3h12a/Tlr2/Il6/Sting1/Gclc/Irgm1/Il1b/Myc/Ptpn1/Ripk2/Tnfrsf1b/Tnf/Tbk1/Zfp36/Il33/Dab2/Hif1a/Trim30d/Trim30a/Adam8/Prkcd/Ctsc/Trim21/Zc3hav1/Sumo1/Trib1/Trim12a/Clu/Psmd10/Mefv/Ralb/Hmox1/Tut7/Xbp1/Patl1/Pik3c2a/Map2k1/Ddit3/Nupr1/Sptlc2/Socs5/Trim12c/Pim2/Ifng/Hamp/Slc4a4/Rnf144b/Noct/Plin5/Adam9/Exosc2/Arih2/Rnf139/Akt2/Optn/Tfeb
BP	GO:0002313	mature B cell differentiation involved in immune response	23	0.557187	1.94183	0.00127071	0.0119387	0.00895958	2375	tags=52%, list=21%, signal=41%	Tnfaip3/Il6/Bcl3/St3gal1/Dll1/Xbp1/Irf8/Ada/Lgals8/Rag2/Il21/Dock11
BP	GO:0003156	regulation of animal organ formation	26	-0.56278	-1.89063	0.00127665	0.011979	0.00898981	1302	tags=38%, list=11%, signal=34%	Wnt11/Gata5/Bmp4/Fgf1/Wnt2/Wnt3a/Spry1/Cited2/Wnt5a/Shh
BP	GO:0090596	sensory organ morphogenesis	224	-0.306307	-1.52709	0.00128867	0.012076	0.00906264	2292	tags=27%, list=20%, signal=22%	Pdgfb/Ring1/Ptprm/Fgfr1/Scrib/Ttc8/Prkci/Hoxa1/Gata2/Gli3/Sp1/Atp2b2/Col5a1/Prrx1/Hdac1/Mfap2/Sox11/Mfap5/Ski/Ift122/Insig1/Triobp/Myo7a/Lrp6/Bmp4/Casp6/Meis1/Wnt3a/Grcc10/Jag1/Hoxa2/Aqp1/Rac1/Fzd6/Tspan12/Prkra/Irx5/Fgfr2/Fgfr3/Gli2/Cited2/Bloc1s5/Wdr19/Naglu/Kdr/Eya1/Mapk3/Rarg/Foxf2/Gjb6/Ptk7/Aqp5/Cdon/Itga8/Wnt5a/Nectin3/Fzd2/Shh/Tbx2/Gas1/Cthrc1
BP	GO:0010639	negative regulation of organelle organization	251	-0.302764	-1.52443	0.00129582	0.0121273	0.0091011	4200	tags=49%, list=37%, signal=32%	Lrrk2/Tnks2/Ik/Cdk10/Mkks/Triap1/Mapt/Exosc10/Ctc1/Gpx1/Pparg/Zfp207/Tex14/Ankrd27/Tubb4a/4930550C14Rik/Terf2/Snca/Map4/Tom1l1/Cfl1/Mad2l1/Inpp5k/Chek1/Arhgef2/Tnks/Bub3/Mpv17l/Recql4/Ttk/Top2a/Wasf2/Pam16/Tpx2/Map2/Ercc1/Spef1/Aurkb/Cep192/Prelid1/Tmod2/Hgf/Ttbk2/Atrx/Rnf41/Camsap2/Ercc4/Tmsb10/Mfn2/Stmn2/Tjp1/Igf1/Rad1/Huwe1/Limk2/Atxn7/Birc5/Dysf/Lmod1/Cdh5/Tmod1/Arap1/Capn1/Coro1b/Tbc1d30/Xrc…
BP	GO:0032656	regulation of interleukin-13 production	16	0.635188	2.02503	0.00131446	0.0122859	0.0092201	1133	tags=44%, list=10%, signal=39%	Arg2/Tslp/Il33/Nlrp3/Il17ra/Il1rap/Tlr4
CC	GO:0030312	external encapsulating structure	357	-0.278438	-1.44951	0.00132254	0.0123454	0.00926482	2988	tags=33%, list=26%, signal=25%	Omd/Anxa11/Postn/Gpld1/Col23a1/Col4a5/Col8a1/Serpine2/Sparc/Cst3/Ntn4/Ndp/Aspn/Bmp1/Angpt2/Matn2/Eln/Sparcl1/Fbn1/Npnt/Adamtsl2/Plod1/Gpc3/Serpinb1a/Col1a2/Col12a1/Olfml2a/Igf1/Clec3b/P3h1/Calr/Lama2/Fbln1/Dpt/Spon1/Col6a2/Mmrn2/Col4a6/Lama4/Matn4/Ccdc80/Ogn/Mmp14/Fmod/Htra1/Col5a1/Serpinh1/Col4a4/Vasn/Lman1/Col6a1/Mfap2/Mfge8/Col6a3/Col1a1/Egfl7/Anxa6/Mmp2/Sema3c/Sftpb/Fbln2/Cd151/Mmp23/Efemp2/L…
BP	GO:0034142	toll-like receptor 4 signaling pathway	27	0.516319	1.89915	0.0013248	0.0123506	0.00926865	1681	tags=48%, list=15%, signal=41%	Nfkbia/Ripk2/Ifi35/Pik3ap1/Lbp/Tirap/Arf6/Tlr4/Ly96/Ltf/Bpifb1/Wdfy1/Oas1e
BP	GO:0009611	response to wounding	342	0.239124	1.38794	0.00132722	0.0123572	0.00927365	1133	tags=18%, list=10%, signal=17%	Tnfaip3/Ccl2/Sod2/Tfpi2/Il6/Ptger4/Timp1/Plek/Selp/Tnf/Cxadr/Mmp12/Syk/Adm/Gja1/Zfp36/St3gal4/Anxa1/Hif1a/Plet1/Prkcd/Sdc4/Thbs1/Nfe2l2/F10/Fgg/Adam17/Tnfrsf12a/B4galt1/Hbegf/Ceacam1/Proz/F3/Hmox1/Smad3/Srsf6/Xbp1/C3/S100a9/Cdkn1a/Lyst/Lcp1/Slc12a2/Map2k1/Reg3g/Slc11a1/Fcer1g/Reg3a/Cx3cl1/Gna13/Procr/Srsf5/Tec/Cflar/Serpina10/Pdpn/Ndel1/Entpd1/Clec10a/Txk/Tlr4
BP	GO:0042733	embryonic digit morphogenesis	51	-0.452112	-1.77239	0.00132901	0.0123579	0.00927415	2523	tags=43%, list=22%, signal=34%	Tmem107/Wdpcp/Gna12/Ece1/Gli3/Hdac1/Map3k20/Rab23/Ift122/Sfrp2/Grhl2/Tulp3/Lrp6/Bmp4/Traf3ip1/Lmbr1/Fzd6/Gli2/Wnt5a/Shh/Tbx2/Gas1
BP	GO:0048762	mesenchymal cell differentiation	184	-0.322414	-1.57431	0.00134387	0.01248	0.0093658	2150	tags=40%, list=19%, signal=33%	Aldh1a2/Adipor1/Sema6a/Loxl3/Ext1/Ednrb/Bcl2/Cdh2/Epb41l5/Mdk/Hey2/Pef1/Fgfr1/Foxa1/Efnb1/Efna1/Il17rd/Rflnb/Clasp1/Tiam1/Pdcd4/Trim28/Vasn/Col1a1/Hey1/Anxa6/Sema3c/Notch4/Pofut2/Fermt2/Sox11/Wnt11/Edn3/Sfrp2/Dlg5/Tgfb2/Gata5/Lrp6/Sema3a/Bmp4/Smad7/Ager/Foxa2/Clasp2/Axin2/Wnt2/Sema3e/Tcf7l2/Jag1/Cul7/Tsc2/Ovol2/Sema5a/Spry1/Usf3/Coro1c/Fgfr2/Dag1/Hes1/Cited2/Mef2c/Tmem100/Mapk3/Smo/Sema3b/Wnt5a/T…
BP	GO:0044272	sulfur compound biosynthetic process	68	-0.413554	-1.71982	0.00136206	0.0126328	0.00948043	3202	tags=49%, list=28%, signal=35%	Mtap/Chst7/Mpc2/Csgalnact2/Hagh/Ext1/Pdha1/Dlat/Mtrr/Gss/Slc10a7/Pdk3/Mthfr/Sp1/Acat1/Acsl5/Mat2b/Eif2ak3/Pdk2/Enoph1/Acly/Acsl1/Chst12/Dip2a/Chst14/Papss1/Mthfd1/Csad/Gcdh/Mri1/Ext2/Adi1/Acss1
BP	GO:0006084	acetyl-CoA metabolic process	28	-0.545121	-1.85927	0.00137746	0.0127592	0.0095753	2689	tags=54%, list=24%, signal=41%	Pdha1/Dlat/Pmvk/Hmgcs1/Pdk3/Cs/Acat1/Pdk2/Hmgcs2/Acly/Fasn/Dip2a/Acaa2/Mvk/Acss1
BP	GO:0072521	purine-containing compound metabolic process	289	-0.289343	-1.47344	0.00138783	0.0128309	0.00962915	2593	tags=34%, list=23%, signal=27%	Cacnb4/Gtpbp1/P2rx7/Bad/Vcp/Adcy3/Igf1/Dlat/Adssl1/Antkmt/Scp2/Atp5a1/Pmvk/Gmpr2/Pde5a/Hmgcs1/Slc4a1/Aldoc/Paics/Dguok/Tpi1/Adcy6/Pdk3/Gmpr/Cs/Acat1/Atp2b2/Crot/Parp1/Pfkm/Atp5b/Gucy1a1/Mcee/Atp5c1/Ehhadh/Prkag2/Pfkl/Rora/Atic/Acsl5/Icmt/Mpi/Atp5g2/Rab23/Ogt/App/Prkag3/Tafazzin/Abcd1/Ppargc1a/Acot11/Prxl2c/Arl2/Pdk2/Ak1/Suclg2/Ogdh/Hsd17b4/Adk/Acot1/Zbtb20/Hmgcs2/Hkdc1/Pde4d/Dcakd/Prpsap1/Acly/En…
BP	GO:1904893	negative regulation of receptor signaling pathway via STAT	19	0.577601	1.93161	0.00138876	0.0128309	0.00962915	562	tags=32%, list=5%, signal=30%	Ptpn2/Bcl3/Socs3/Irf1/Ggnbp2/Socs1
BP	GO:0043489	RNA stabilization	47	0.427917	1.79576	0.00139181	0.0128427	0.00963801	1222	tags=28%, list=11%, signal=25%	Ikbke/Myd88/Zfp36/Mapkapk2/Apobec1/Tirap/Nsun2/Traf2/Elavl1/Slc11a1/Tent2/Noct/Ybx2
BP	GO:0006401	RNA catabolic process	179	0.278723	1.48016	0.00141328	0.0130242	0.0097742	1457	tags=20%, list=13%, signal=18%	Zc3h12a/Ikbke/Myd88/Tnfrsf1b/Zfp36/Etf1/Apex1/Zc3hav1/Mapkapk2/Helz2/Apobec1/Tirap/Tut7/Patl1/Nsun2/Traf2/Fastkd3/Tbrg4/Elavl1/Fastkd2/Zpr1/Isg20/Rnasel/Slc11a1/Slfn9/Mrto4/Secisbp2/Tent2/Noct/Carhsp1/Ybx2/Exosc2/Ssb/Pnrc2/Eif3e/Rnps1
CC	GO:0005876	spindle microtubule	52	-0.441584	-1.74202	0.0014197	0.0130667	0.00980606	3037	tags=48%, list=27%, signal=35%	Aurkb/Haus5/Cdk1/Haus6/Haus7/Cltc/Pafah1b1/Birc5/Kif18a/Numa1/Clasp1/Calm3/Ska2/Kif3a/Haus1/Haus4/Arl3/Zw10/Ttl/Eml3/Clasp2/Kifap3/Klhl22/Tubg1/Capn6
BP	GO:0061041	regulation of wound healing	95	0.343562	1.67769	0.00142813	0.0131275	0.00985172	860	tags=21%, list=8%, signal=20%	Ccl2/Ptger4/Tnf/Gja1/St3gal4/Anxa1/Prkcd/Thbs1/Nfe2l2/Fgg/Tnfrsf12a/Hbegf/Ceacam1/Smad3/Srsf6/Xbp1/S100a9/Slc12a2/Reg3g/Reg3a
CC	GO:0030027	lamellipodium	124	-0.34886	-1.60932	0.00143465	0.0131707	0.00988417	3340	tags=44%, list=29%, signal=32%	Wasf3/Wasf2/Kptn/Ilk/Itgb1bp1/Nf2/Pak1/Pkd2/Spef1/Dpysl3/Rab13/Pxn/Cdh2/Stmn2/Hax1/Inppl1/Stx2/Dysf/Myo10/Ctnnd1/Ptprm/Coro1b/Gdpd2/Dgkz/Baiap2/Tsc1/Pik3ca/Sh3rf1/Apbb1/Limk1/Arhgef6/Dpp4/Dusp22/Amot/App/Wasf1/Unc5c/Nradd/Brk1/Evl/P4hb/Slc39a6/Antxr1/Rac1/Fgd1/Parva/Ajuba/Coro1c/Dag1/Enah/Plekhg5/Ptk2/Myh10/Dmd/Kcna2
BP	GO:0007599	hemostasis	135	0.307577	1.58634	0.00145138	0.0133074	0.00998673	1218	tags=22%, list=11%, signal=20%	Tfpi2/Il6/Plek/Selp/Syk/St3gal4/Prkcd/Thbs1/Nfe2l2/F10/Fgg/Ceacam1/Proz/Anxa7/F3/C3/S100a9/Lyst/Fcer1g/Cx3cl1/Gna13/Procr/Tec/Serpina10/Pdpn/Entpd1/Txk/Tlr4/Plau/Ptprj
BP	GO:0009953	dorsal/ventral pattern formation	79	-0.404522	-1.74194	0.00146266	0.0133938	0.0100516	1388	tags=28%, list=12%, signal=25%	Kif3a/Rab23/Ift122/Tulp3/Lrp6/Bmp4/Traf3ip1/Foxa2/Axin2/Wnt3a/Hoxa2/Ovol2/Gli2/Wdr19/Smo/Bmpr1b/Map3k4/Smad6/Ptch1/Shh/Hhip/Gas1
BP	GO:0002431	Fc receptor mediated stimulatory signaling pathway	13	0.671108	2.03153	0.00146815	0.0134271	0.0100766	1218	tags=46%, list=11%, signal=41%	Plscr1/Nr4a3/Ptprc/Cd47/Fcer1g/Ptprj
BP	GO:0006986	response to unfolded protein	93	0.331931	1.61184	0.0014709	0.0134352	0.0100826	1555	tags=27%, list=14%, signal=23%	Ptpn2/Ptpn1/Eif2s1/Thbs1/Daxx/Nfe2l2/Dnajb9/Xbp1/Hspa9/Ubxn4/Ddit3/Atf4/Chac1/Ifng/Eif2ak2/Bak1/Ppp1r15a/Manf/Hspa5/Nck1/Optn/Casp12/Ube2j2/Hsp90aa1/Hspd1
BP	GO:0050731	positive regulation of peptidyl-tyrosine phosphorylation	139	0.304122	1.57261	0.00147962	0.0134978	0.0101296	1537	tags=25%, list=13%, signal=22%	Csf2/Il6/Ptger4/Ptpn1/Ripk2/Cd40/Tslp/Syk/Parp9/Hpx/Clec4n/Il34/Adam17/Cd80/Hbegf/Ccl5/Tnfrsf1a/Ptprc/Stap1/Lck/Il23a/Ifng/Il6st/Sema4d/Tec/Tnfrsf18/Areg/Tlr4/Ptprj/Il12b/Cd24a/Isl1/Hcls1/Tgfb1/Gata1
BP	GO:0002220	innate immune response activating cell surface receptor signaling pathway	11	0.709244	2.0258	0.00148245	0.0135065	0.0101362	2043	tags=64%, list=18%, signal=52%	Tlr2/Syk/Ffar2/Clec4n/Klrk1/Tyrobp/Klrd1
CC	GO:0031012	extracellular matrix	356	-0.278898	-1.45243	0.00149855	0.0136361	0.0102334	2988	tags=33%, list=26%, signal=25%	Omd/Anxa11/Postn/Gpld1/Col23a1/Col4a5/Col8a1/Serpine2/Sparc/Cst3/Ntn4/Ndp/Aspn/Bmp1/Angpt2/Matn2/Eln/Sparcl1/Fbn1/Npnt/Adamtsl2/Plod1/Gpc3/Serpinb1a/Col1a2/Col12a1/Olfml2a/Igf1/Clec3b/P3h1/Calr/Lama2/Fbln1/Dpt/Spon1/Col6a2/Mmrn2/Col4a6/Lama4/Matn4/Ccdc80/Ogn/Mmp14/Fmod/Htra1/Col5a1/Serpinh1/Col4a4/Vasn/Lman1/Col6a1/Mfap2/Mfge8/Col6a3/Col1a1/Egfl7/Anxa6/Mmp2/Sema3c/Sftpb/Fbln2/Cd151/Mmp23/Efemp2/L…
BP	GO:0030902	hindbrain development	127	-0.347271	-1.61097	0.00151399	0.0137592	0.0103258	2917	tags=37%, list=26%, signal=28%	Aldh1a2/Serpine2/Ttbk2/Sez6l2/Atp7a/Bcl2/Slc6a4/Igf1/Mdk/Ptprs/Gba/Scrib/Xrcc1/Ldb1/Hoxa1/Gata2/Atp2b2/Sez6l/Atf2/Rora/Kat2a/Pfdn1/Herc1/Crkl/Abl1/Ogdh/Atp1b2/Atrn/Lrp6/Wls/Slc25a46/Foxa2/Gnpat/Hoxa2/Atxn2/Gli2/Hes1/Naglu/Socs7/Smo/Myh10/Ttll1/Foxp2/Nfix/Shh/Nfib/Gas1
BP	GO:1902903	regulation of supramolecular fiber organization	261	-0.294194	-1.48834	0.00154144	0.0139911	0.0104998	3340	tags=40%, list=29%, signal=29%	Wasf3/Wasf2/Kiss1r/Washc5/Itgb1bp1/Nf2/Tpx2/Map2/Epha1/Pak1/Ap1ar/Spef1/Dctn1/Tmod2/Nck2/Ttbk2/Pxn/Eln/Slain2/Camsap2/Tmsb10/Mfn2/Stmn2/Tjp1/Hax1/Arhgef10l/Atxn7/Snx9/Cav1/Dysf/Lmod1/Cdh5/Colgalt1/Tmod1/Arap1/Capn1/Coro1b/Pfdn6/Ttc8/Svil/Nox4/Baiap2/Nin/Tsc1/Numa1/Pik3ca/Cdc42ep5/Clasp1/Add3/Ckap5/Limk1/Arhgef18/Stmn1/Arhgap18/Mlst8/Sptbn1/Id1/Sptan1/Trim27/Map1b/Ldlr/Fermt2/Pfdn1/Efemp2/F2rl1/Wn…
MF	GO:0016655	oxidoreductase activity, acting on NAD(P)H, quinone or similar compound as acceptor	28	-0.542534	-1.85044	0.00155826	0.014126	0.010601	3440	tags=61%, list=30%, signal=43%	Ndufa10/Ndufs7/Ndufv1/Ndufv2/Akr1c13/Dhrs4/Ndufa7/Ndufb8/Aifm2/Ndufa13/Ndufb7/Ndufs3/Nqo2/Dcxr/Cryz/Ndufs8/Cbr1
BP	GO:0033866	nucleoside bisphosphate biosynthetic process	31	-0.515143	-1.81754	0.00156792	0.0141602	0.0106268	3825	tags=61%, list=34%, signal=41%	Mlycd/Snca/Coasy/Ppcdc/Mpc2/Pdha1/Dlat/Pdk3/Acat1/Acsl5/Pdk2/Dcakd/Acly/Acsl1/Dip2a/Papss1/Gcdh/Pank1/Acss1
BP	GO:0034030	ribonucleoside bisphosphate biosynthetic process	31	-0.515143	-1.81754	0.00156792	0.0141602	0.0106268	3825	tags=61%, list=34%, signal=41%	Mlycd/Snca/Coasy/Ppcdc/Mpc2/Pdha1/Dlat/Pdk3/Acat1/Acsl5/Pdk2/Dcakd/Acly/Acsl1/Dip2a/Papss1/Gcdh/Pank1/Acss1
BP	GO:0034033	purine nucleoside bisphosphate biosynthetic process	31	-0.515143	-1.81754	0.00156792	0.0141602	0.0106268	3825	tags=61%, list=34%, signal=41%	Mlycd/Snca/Coasy/Ppcdc/Mpc2/Pdha1/Dlat/Pdk3/Acat1/Acsl5/Pdk2/Dcakd/Acly/Acsl1/Dip2a/Papss1/Gcdh/Pank1/Acss1
BP	GO:0015849	organic acid transport	220	0.263448	1.46057	0.00157526	0.014199	0.0106558	1825	tags=23%, list=16%, signal=19%	Nfkbie/Arg2/Ptges/Slc7a2/Il1b/Myc/Slc6a14/Syk/Gja1/Anxa1/Prkcd/Thbs1/P2ry2/Bdkrb2/Ace2/Abcc1/Slc9a3r1/Plin2/Ceacam1/Slc13a2/Slc10a6/Slc16a1/Slc12a2/Hrh2/Slc11a1/Abcb1b/Lrrc8c/Aqp9/Nfe2l1/Htr2c/Slc16a3/Adora2a/Slc3a2/Slc7a3/Slc7a1/Slc6a20a/Kmo/Akt2/Ppard/Abcc5/Rgs4/Slc32a1/Avpr1b/Rps6kb1/Nmur2/Slc1a5/Slc22a6/Slc7a8/Npy5r/Pla2g6
BP	GO:0002455	humoral immune response mediated by circulating immunoglobulin	36	0.46472	1.82848	0.00157614	0.014199	0.0106558	2389	tags=42%, list=21%, signal=33%	Bcl3/Tnf/Hpx/Fcgr2b/Ptprc/C3/Fcer2a/C1ra/Masp2/Ptpn6/Mbl1/Cd46/C1qbp/Zp3/C1qb
BP	GO:0022037	metencephalon development	93	-0.373259	-1.64909	0.00158291	0.0142401	0.0106867	2872	tags=38%, list=25%, signal=28%	Serpine2/Ttbk2/Sez6l2/Atp7a/Bcl2/Mdk/Ptprs/Gba/Scrib/Xrcc1/Ldb1/Hoxa1/Atp2b2/Sez6l/Atf2/Rora/Kat2a/Pfdn1/Herc1/Crkl/Abl1/Ogdh/Atrn/Lrp6/Slc25a46/Gnpat/Atxn2/Gli2/Naglu/Smo/Myh10/Ttll1/Foxp2/Nfix/Gas1
BP	GO:0008543	fibroblast growth factor receptor signaling pathway	59	-0.431931	-1.75328	0.00158464	0.0142401	0.0106867	2738	tags=39%, list=24%, signal=30%	Ext1/Apln/Fgfbp3/Flrt3/Pdgfb/Fgfr1/Sos1/Kif16b/Crkl/Shisa2/Fgf1/Nptn/Ndst1/Rab14/Tcf7l2/Spry1/Fgfr2/Fgfr3/Fgf18/Ccn2/Wnt5a/Hhip/Fgf7
BP	GO:0000963	mitochondrial RNA processing	11	0.704125	2.01118	0.00160861	0.0144375	0.0108349	2143	tags=82%, list=19%, signal=67%	Fastkd3/Tbrg4/Fastkd2/Prorp/Trnt1/Trmt10c/Trmt5/Rpusd4/Elac2
BP	GO:0070266	necroptotic process	24	0.555667	1.97545	0.00163219	0.014631	0.01098	1462	tags=42%, list=13%, signal=36%	Birc3/Birc2/Tnf/Zbp1/Cyld/Tlr3/Cflar/Spata2/Tnfrsf23/Fasl
BP	GO:1905521	regulation of macrophage migration	37	0.47702	1.88801	0.00165266	0.0147961	0.011104	870	tags=32%, list=8%, signal=30%	Ccl2/C3ar1/Thbs1/Csf1/Il34/Trem1/Ccl5/Stap1/Cxcl17/C5ar1/Akirin1/Cx3cl1
BP	GO:0051145	smooth muscle cell differentiation	67	-0.414069	-1.7155	0.00168416	0.0150595	0.0113016	2886	tags=43%, list=25%, signal=33%	Tbx18/Nfatc3/Ednrb/Npnt/Ramp2/Rbpms2/Hey2/Gata6/Pdgfb/Mrtfb/Pbrm1/Pdcd4/Hey1/Sgcb/Efemp2/Foxf1/Gper1/Pdgfrb/Bmp4/Dnmt1/Fgfr2/Smarca2/Smarcd3/Hes1/Mef2c/Itga8/Smad6/Shh/Tbx2
BP	GO:0051216	cartilage development	165	-0.328579	-1.57413	0.00170073	0.0151889	0.0113987	2255	tags=28%, list=20%, signal=23%	Fgfr1/Mboat2/Scube2/Snx19/Gli3/Rflnb/Sox5/Mapk14/Atf2/Serpinh1/Prrx1/Col1a1/Anxa6/Mustn1/Kat2a/Wnt9a/Zmpste24/Sfrp2/Eif2ak3/Glg1/Hoxa3/Tgfb2/Pth1r/Lrp6/Bmp4/Smad7/Ltbp3/Por/Axin2/Gnas/Thbs3/Hoxa5/Pkd1/Fgfr3/Gli2/Mef2c/Fgf18/Maf/Mapk3/Carm1/Rarg/Bmpr1b/Ccn2/Wnt5a/Bgn/Snai2/Nfib
BP	GO:1904996	positive regulation of leukocyte adhesion to vascular endothelial cell	19	0.573116	1.91661	0.00170489	0.0152072	0.0114125	765	tags=42%, list=7%, signal=39%	Il6/Selp/Tnf/Sele/St3gal4/Pawr/Rela/Traf6
BP	GO:0018212	peptidyl-tyrosine modification	233	0.26108	1.46055	0.00170809	0.0152169	0.0114198	1537	tags=22%, list=13%, signal=20%	Ptpn2/Csf2/Il6/Ptger4/Socs3/Ptpn1/Ripk2/Cd40/Tslp/Syk/Parp9/Hpx/Irf1/Clec4n/Samsn1/Prkcd/Il34/Adam17/Cd80/Hbegf/Ccl5/Tnfrsf1a/Stat5a/Ptprc/Ggnbp2/Stap1/Abi1/Socs1/Lck/Rap2c/Jak1/Il23a/Socs5/Ifng/Il6st/Mvp/Fgr/Sema4d/Tec/Tnfrsf18/Areg/Txk/Bst1/Tlr4/Ptprj/Il12b/Hck/Cd24a/Isl1/Hcls1/Tgfb1/Gata1
CC	GO:0030662	coated vesicle membrane	62	-0.422674	-1.7278	0.00171184	0.0152316	0.0114308	2701	tags=44%, list=24%, signal=33%	Copz2/Cltc/Vamp2/Scyl1/Cope/Pef1/Eps15/Epn2/Vti1a/Kdelr3/Sec16b/Clta/Rab3a/Ap1s1/Ap2m1/Sec23a/Copz1/Copa/Kdelr1/Copg2/Sec24d/Ap2a1/Ap2a2/Tmed3/Tbc1d5/Copg1/Rassf9
BP	GO:1901623	regulation of lymphocyte chemotaxis	20	0.593281	2.03014	0.00172323	0.0153141	0.0114927	397	tags=35%, list=3%, signal=34%	Ccl2/Cxcl10/Ccl12/Ccl7/Cxcl13/Adam17/Ccl5
BP	GO:0043030	regulation of macrophage activation	42	0.442996	1.819	0.00172645	0.0153238	0.0115	1133	tags=33%, list=10%, signal=30%	Slc7a2/Il33/Il4ra/Thbs1/Ctsc/Sphk1/Tnip2/Lbp/Stap1/Mmp8/Tlr6/Cx3cl1/Hamp/Tlr4
MF	GO:0042834	peptidoglycan binding	11	0.701817	2.00459	0.00173477	0.0153482	0.0115183	1429	tags=55%, list=13%, signal=48%	Tlr2/Reg3g/Pglyrp1/Reg3d/Reg3a/Reg1
BP	GO:2000232	regulation of rRNA processing	11	0.701686	2.00422	0.00173477	0.0153482	0.0115183	832	tags=45%, list=7%, signal=42%	Heatr1/Wdr43/Riok2/Wdr75/Shq1
BP	GO:0035195	gene silencing by miRNA	54	0.405312	1.75568	0.00173557	0.0153482	0.0115183	1639	tags=33%, list=14%, signal=29%	Zc3h12a/Il6/Stat3/Tnf/Zfp36/Nfkb1/Adar/Eif6/Tut7/Srrt/Elavl1/Map2k1/Tial1/Xpo5/Zc3h7a/Ddx3x/Tgfb1/Lin28a
BP	GO:0090175	regulation of establishment of planar polarity	32	-0.515963	-1.82768	0.00173865	0.0153566	0.0115246	1302	tags=41%, list=11%, signal=36%	Wnt11/Med12/Sfrp2/Abl1/Fzd1/Lrp6/Mllt3/Rac1/Fzd6/Ptk7/Wnt5a/Fzd2/Cthrc1
BP	GO:0052126	movement in host environment	89	0.349177	1.68183	0.00174562	0.0153823	0.0115439	2024	tags=35%, list=18%, signal=29%	Ptx3/Trim30d/Trim30a/Trim21/Chmp4b/Ace2/Trim12a/Ifitm1/Ceacam1/Itgav/Vamp8/Ctsb/Trim12c/Chmp4c/Vps37b/Trim26/Ifitm2/Slc3a2/Ifitm3/Grk2/Spint1/Nbn/Trim15/Trim25/Avpr1b/Siglec1/Ist1/Vapa/Hyal2/Zfp639/Trim8
BP	GO:0030705	cytoskeleton-dependent intracellular transport	139	-0.343725	-1.60482	0.00174582	0.0153823	0.0115439	3215	tags=40%, list=28%, signal=29%	Map2/Kif5b/Ift52/Ift172/Dst/Spg7/Cln3/Ttc30a1/Dync2li1/Ift81/Kif3c/Klc3/Cep131/Stk11/Pafah1b1/Ap3m2/Spast/Ap3m1/Dync1i2/Borcs5/Cnih2/Hsbp1/Hspb11/Pura/Kif1a/Pcm1/Ssx2ip/Dynll1/Lamp1/Map1b/Bloc1s6/Kif3a/Ssna1/Ttc30b/App/Lca5/Ift122/Wasf1/Arl3/Actn4/Ccdc186/Myo7a/Copg2/Arhgap21/Map6/Camsap3/Ift27/Prkcz/Traf3ip1/Fyco1/Copg1/Kif1b/Bloc1s5/Wdr19/Sun1/Rab27b
BP	GO:0044409	entry into host	70	0.372478	1.70464	0.00175353	0.0154315	0.0115808	2024	tags=36%, list=18%, signal=30%	Ptx3/Trim30d/Trim30a/Trim21/Ace2/Trim12a/Ifitm1/Ceacam1/Itgav/Vamp8/Ctsb/Trim12c/Trim26/Ifitm2/Slc3a2/Ifitm3/Grk2/Spint1/Nbn/Trim25/Avpr1b/Siglec1/Hyal2/Zfp639/Trim8
BP	GO:0001738	morphogenesis of a polarized epithelium	64	-0.418359	-1.71502	0.00175827	0.0154544	0.011598	3591	tags=55%, list=31%, signal=38%	Ift20/Celsr1/Zdhhc7/Vangl2/Fzd3/Dact1/Nkd1/Astn2/Numb/Gpc3/Pafah1b1/Ctnnd1/Scrib/Ttc8/Dchs1/Wnt11/Foxf1/Med12/Sfrp2/Abl1/Dlg5/Fzd1/Lrp6/Camsap3/Traf3ip1/Mllt3/Rac1/Fzd6/Lama3/Foxf2/Ptk7/Wnt5a/Fzd2/Dlg3/Cthrc1
MF	GO:0000049	tRNA binding	45	0.447125	1.85044	0.00176689	0.0155112	0.0116406	2487	tags=51%, list=22%, signal=40%	Pus1/Rars/Nsun2/Yrdc/Ctu2/Trnt1/Slfn9/Cars/Trmt10c/Elp5/Xpo5/Eif2s3y/Ears2/Ctu1/Ssb/Yars2/Kars/Rpusd4/Eef1a1/Nemf/Mettl1/Farsa/Elp1
BP	GO:0055072	iron ion homeostasis	64	0.375637	1.69097	0.00178341	0.0156369	0.011735	2023	tags=34%, list=18%, signal=28%	Steap4/Sod2/Steap1/Myc/Slc39a14/Hpx/Slc11a2/Hif1a/Steap2/Hmox1/Cp/Fth1/Slc11a1/Ifng/Hamp/Ltf/Hamp2/Fthl17a/Aco1/Hyal2/Meltf/Picalm
BP	GO:0150116	regulation of cell-substrate junction organization	51	-0.448268	-1.75732	0.00178553	0.0156369	0.011735	2520	tags=47%, list=22%, signal=37%	Wdpcp/Epb41l5/Ptpra/Bcas3/Ldb1/Tsc1/Mmp14/Clasp1/Macf1/Dusp22/Fermt2/Tek/Abl1/Iqsec1/Camsap3/Mapre2/Clasp2/Rac1/Pik3r1/Coro1c/Lamtor2/Dmtn/Kdr/Ptk2
BP	GO:0010464	regulation of mesenchymal cell proliferation	37	-0.504643	-1.83464	0.00179231	0.0156773	0.0117652	3782	tags=65%, list=33%, signal=44%	Phf14/Vegfa/Lrp5/Ctnnb1/Zeb1/Tbx18/Pdgfa/Ctnnbip1/Fgfr1/Foxp1/Prrx1/Wnt11/Foxf1/Lrp6/Bmp4/Wnt2/Fgfr2/Kdr/Smo/Foxp2/Wnt5a/Shh/Nfib/Gas1
BP	GO:0030900	forebrain development	278	-0.293084	-1.49011	0.0017963	0.015693	0.0117771	2818	tags=30%, list=25%, signal=23%	Arid1a/Ttbk2/Ext1/Atrx/Atp7a/Cdh2/Numb/Kdm1a/Pafah1b1/Efhc1/Mdk/Ptprs/Trappc9/Dnah5/Fgfr1/Xrcc1/E2f1/Ttc8/Gata2/Nin/Tsc1/Mrtfb/Twsg1/Kif1a/Gli3/Pcm1/Rtn4rl1/Hdac1/Cxcl12/Notch3/Aplp1/Celf1/Pgap1/Top2b/Nr2f1/Tacc2/Kat2a/Kif3a/Pfdn1/Mecom/Lamb1/Ski/App/Rapgef2/Crkl/Ndnf/Ogdh/Atp1b2/Lrp2/Id4/Rac3/Btbd3/Lrp6/Sema3a/Bmp4/Nr4a2/Ndst1/Wnt3a/Grcc10/Tcf7l2/Plcb1/Aqp1/Slit2/Rac1/Sema5a/Aplp2/Fgfr2/Fgfr3/Gl…
BP	GO:0019915	lipid storage	68	0.374662	1.70252	0.00179845	0.015693	0.0117771	862	tags=24%, list=8%, signal=22%	Zc3h12a/Ptpn2/Ikbke/Il1b/Nfkbia/Tnf/Ffar2/Msr1/Plin2/Ehd1/Stat5a/Dgat2/C3/Itgav/Cry1/B4galnt1
BP	GO:0060977	coronary vasculature morphogenesis	23	-0.569903	-1.87306	0.00183968	0.0160334	0.0120325	3736	tags=70%, list=33%, signal=47%	Setd2/Angpt1/Vegfa/Ctnnb1/Arid2/Hey2/Fgfr1/Pbrm1/Pdgfrb/Lrp2/Zfpm2/Fgf1/Rxra/Fgfr2/Smad6/Shh
BP	GO:0070633	transepithelial transport	26	0.510408	1.85656	0.00185487	0.0161463	0.0121172	884	tags=31%, list=8%, signal=28%	Slc5a1/Csf2/Cxadr/Abcc1/Cftr/Slc12a2/Abcb1b/Best1
BP	GO:0009100	glycoprotein metabolic process	219	-0.307494	-1.52303	0.00187903	0.0163369	0.0122603	3308	tags=43%, list=29%, signal=31%	B3gat3/Alg9/Large2/Spock2/Extl3/Man1a2/Chst7/Dpy19l1/Sulf1/Rpn1/Dhdds/Csgalnact2/Abca2/Galnt10/Uggt1/Slc2a10/Ext1/Ggta1/B3gnt8/Atp7a/Alg14/B3gnt7/Bcl2/Mgat4b/C1galt1c1/Pomgnt1/Alg2/Igf1/Dolpp1/Alg12/Porcn/St6galnac4/Slc35c2/Chst8/Poglut2/Extl1/Fbxo17/Edem3/Bace2/Ncstn/Pofut1/Sgsh/Edem2/Galnt16/Lmf1/C1galt1/Stt3a/B3galt4/Soat1/B3galnt1/Galnt2/Dad1/St6galnac2/Mustn1/Pofut2/Mogs/Tusc3/Mpi/B4galt7/Pr…
BP	GO:0001911	negative regulation of leukocyte mediated cytotoxicity	18	0.601496	1.99663	0.00188369	0.0163396	0.0122623	2820	tags=72%, list=25%, signal=54%	Muc4/Tap1/Ceacam1/Ptprc/Serpinb9b/Nckap1l/Tap2/Clec2d/Serpinb9/Klrd1/Il7r/Arrb2/Klre1
MF	GO:0140103	catalytic activity, acting on a glycoprotein	14	-0.659019	-1.86825	0.00188707	0.0163396	0.0122623	2595	tags=57%, list=23%, signal=44%	Mgat4b/C1galt1c1/Pomgnt1/C1galt1/B4galt7/Mgat1/Mgat3/Fut8
CC	GO:0005839	proteasome core complex	16	0.626036	1.99585	0.00188883	0.0163396	0.0122623	2498	tags=62%, list=22%, signal=49%	Psma6/Psma3/Psma7/Psmb10/Psmb8/Psmb4/Psma2/Psmb9/Psmb6/Psma1
MF	GO:0050135	NAD(P)+ nucleosidase activity	13	0.663974	2.00994	0.00189064	0.0163396	0.0122623	1133	tags=54%, list=10%, signal=49%	Tlr2/Il1r1/Il1rap/Tlr6/Tlr1/Bst1/Tlr4
MF	GO:0061809	NAD+ nucleotidase, cyclic ADP-ribose generating	13	0.663974	2.00994	0.00189064	0.0163396	0.0122623	1133	tags=54%, list=10%, signal=49%	Tlr2/Il1r1/Il1rap/Tlr6/Tlr1/Bst1/Tlr4
BP	GO:0098543	detection of other organism	12	0.691531	2.03431	0.00190299	0.0164267	0.0123276	2722	tags=75%, list=24%, signal=57%	Tlr2/Clec4n/Pglyrp1/Tlr6/Tlr1/Naip1/Dmbt1/Naip2/Parg
MF	GO:0120013	lipid transfer activity	35	-0.495391	-1.77623	0.00190673	0.0164393	0.0123371	3153	tags=57%, list=28%, signal=41%	Abcg5/Pitpnb/Prelid1/Plekha8/Plekha3/Stard4/Gramd1b/Abcg1/Cert1/Scp2/C2cd2l/Gltp/Pitpnm2/Osbpl2/Pitpnc1/Pltp/Ttpa/Osbpl5/Abca3/Gramd1c
BP	GO:0051968	positive regulation of synaptic transmission, glutamatergic	25	0.508163	1.8411	0.00191862	0.0165221	0.0123992	3323	tags=60%, list=29%, signal=43%	Ccl2/Ptgs2/Adora2a/Glul/Kmo/Cacng4/Cacng5/Cacng8/Ccr2/Cacng7/Ngfr/Cacng2/Gria4/Adcyap1/Cckbr
BP	GO:0034440	lipid oxidation	91	-0.38351	-1.6899	0.001929	0.0165917	0.0124514	3053	tags=43%, list=27%, signal=32%	Acads/Appl2/Adipor1/Hsd17b10/Acadm/Sirt4/Eci1/Scp2/Acoxl/Echdc1/Acaa1b/Echs1/Acat1/C1qtnf2/Crot/Mapk14/Cygb/Abcd2/Akt1/Ehhadh/Tysnd1/Eci2/Acsl5/Decr1/Ilvbl/Pex7/Adh5/Abcd1/Ppargc1a/Hsd17b4/Por/Ivd/Acox3/Adh7/Fabp1/Gcdh/Acaa2/Hadh/Abcd3
BP	GO:0006163	purine nucleotide metabolic process	274	-0.289063	-1.46844	0.00193294	0.0166058	0.0124621	2593	tags=35%, list=23%, signal=27%	Cacnb4/Gtpbp1/P2rx7/Bad/Vcp/Adcy3/Igf1/Dlat/Adssl1/Antkmt/Scp2/Atp5a1/Pmvk/Gmpr2/Pde5a/Hmgcs1/Slc4a1/Aldoc/Paics/Dguok/Tpi1/Adcy6/Pdk3/Gmpr/Cs/Acat1/Atp2b2/Crot/Parp1/Pfkm/Atp5b/Gucy1a1/Mcee/Atp5c1/Ehhadh/Prkag2/Pfkl/Rora/Atic/Acsl5/Mpi/Atp5g2/Rab23/Ogt/App/Prkag3/Tafazzin/Abcd1/Ppargc1a/Acot11/Prxl2c/Arl2/Pdk2/Ak1/Suclg2/Ogdh/Hsd17b4/Adk/Acot1/Zbtb20/Hmgcs2/Hkdc1/Pde4d/Dcakd/Prpsap1/Acly/Entpd5/…
BP	GO:0061307	cardiac neural crest cell differentiation involved in heart development	16	-0.640034	-1.8846	0.00196195	0.0168164	0.0126201	1510	tags=44%, list=13%, signal=38%	Sema3c/Lrp6/Bmp4/Jag1/Hes1/Cited2/Mapk3
BP	GO:0043547	positive regulation of GTPase activity	150	0.296939	1.54245	0.00196211	0.0168164	0.0126201	1263	tags=23%, list=11%, signal=20%	Ccl20/Ccl2/Ccl12/Ccl4/Ccl7/Ccl3/Ccl11/Ccl22/Ccl17/Ccl9/Eif5/Cd40/Rabgap1l/Rgs16/Cxcl13/Rgs1/Ccl5/Tbc1d14/Gpr65/Map2k1/Zc3h15/Epha2/Snx18/Vav1/Cx3cl1/Pip5k1a/Sema4d/S100a10/Ndel1/Tbc1d15/Rap1gds1/Ccl1/Tbc1d9/Akt2
BP	GO:0009952	anterior/posterior pattern specification	170	-0.325159	-1.56541	0.00196469	0.0168186	0.0126217	2581	tags=32%, list=23%, signal=25%	Gpc3/Kdm6a/Ctnnbip1/Epb41l5/Hey2/Pcsk5/Ring1/Ldb1/Hoxa1/Meox2/Pofut1/Gli3/Nodal/Tcf7l1/Pgap1/Hey1/Sema3c/Nrarp/Prkdc/Kat2a/Kif3a/Lfng/Foxf1/Ski/Med12/Sfrp2/Atm/Crkl/Hoxa3/Tulp3/Lrp6/Bmp4/Wls/Foxa2/Hes6/Hoxa4/Axin2/Wnt2/Wnt3a/Hoxa2/Mllt3/Hoxb6/Bptf/Hoxa5/Gli2/Hes1/Rarg/Smo/Nr2f2/Cdon/Wnt5a/Acvr2a/Shh/Heyl
BP	GO:0035194	post-transcriptional gene silencing by RNA	57	0.402728	1.76995	0.00199713	0.0170761	0.012815	1708	tags=33%, list=15%, signal=28%	Zc3h12a/Il6/Stat3/Tnf/Zfp36/Nfkb1/Adar/Eif6/Tut7/Srrt/Elavl1/Map2k1/Tial1/Xpo5/Zc3h7a/Ddx3x/Tgfb1/Lin28a/Clp1
MF	GO:0000030	mannosyltransferase activity	12	-0.689808	-1.85198	0.00200219	0.0170991	0.0128323	3539	tags=92%, list=31%, signal=63%	Pomt2/Alg9/Dpy19l1/Pigb/Alg2/Alg12/Pomt1/Alg3/Alg1/Tmtc2/Tmtc4
BP	GO:1901224	positive regulation of NIK/NF-kappaB signaling	47	0.417096	1.75035	0.00200471	0.0171004	0.0128332	1400	tags=32%, list=12%, signal=28%	Tlr2/Il1b/Tnf/Ifi35/Cd86/Sphk1/Rela/Mmp8/Tlr3/Traf6/Eif2ak2/Tlr7/Tlr4/Tnfsf14/Ddx3x
BP	GO:0006968	cellular defense response	13	0.660714	2.00007	0.00203851	0.0173682	0.0130342	2587	tags=85%, list=23%, signal=66%	Ccl17/Bcl10/Il33/Ncf1/Cxcr2/Clec2d/Clec2h/Ccr2/Lat/Sh2d1a/Tnfrsf4
BP	GO:0032616	interleukin-13 production	17	0.606686	1.97917	0.00207968	0.0176565	0.0132506	1133	tags=41%, list=10%, signal=37%	Arg2/Tslp/Il33/Nlrp3/Il17ra/Il1rap/Tlr4
BP	GO:0043373	CD4-positive, alpha-beta T cell lineage commitment	17	0.607109	1.98054	0.00207968	0.0176565	0.0132506	2408	tags=53%, list=21%, signal=42%	Batf/Il6/Stat3/Il23a/Tox/Ly9/Tgfb1/Stat6/Il6ra
BP	GO:0045649	regulation of macrophage differentiation	17	0.606653	1.97906	0.00207968	0.0176565	0.0132506	1505	tags=47%, list=13%, signal=41%	Ptpn2/Csf1/Il34/Trib1/Calca/Hcls1/Tgfb1/Id2
BP	GO:0003401	axis elongation	29	-0.523827	-1.81743	0.00209529	0.0177681	0.0133343	1302	tags=45%, list=11%, signal=40%	Trim28/Wnt11/Med12/Sfrp2/Lrp6/Bmp4/Fgf1/Wnt3a/Spry1/Fgfr2/Ptk7/Wnt5a/Shh
BP	GO:0016556	mRNA modification	23	0.541814	1.88826	0.00210199	0.0178041	0.0133613	1607	tags=39%, list=14%, signal=34%	Pus1/Apobec1/Hnrnpc/Nsun2/Pus7/Trmt10c/Trmt6/Cmtr2/Pus3
BP	GO:0002369	T cell cytokine production	36	0.458668	1.80467	0.00210552	0.0178131	0.0133681	1227	tags=33%, list=11%, signal=30%	Il6/Arid5a/Il1b/Tnfrsf1b/Nlrp3/Il1r1/Traf2/Rsad2/Traf6/Slc11a1/Vsir/Il12b
BP	GO:0016331	morphogenesis of embryonic epithelium	142	-0.331124	-1.54791	0.00212811	0.0179831	0.0134957	3736	tags=49%, list=33%, signal=34%	Setd2/Cdk20/Cfl1/Coq7/Sox8/Sox4/Celsr1/Ctnnb1/Vangl2/Zeb2/Fzd3/Aldh1a1/Casp8/Ift52/Ift172/Casp3/Sulf1/Tctn1/Glmn/Irx3/Aldh1a2/Tbx18/Vegfc/Arid1a/Rala/Gatad2a/Kdm6a/Epb41l5/Ar/Deaf1/Scrib/Tsc1/Mthfr/Nodal/Kat2a/Sox11/Rab23/Ski/Ift122/Med12/Sfrp2/Grhl2/Hs2st1/Abl1/Tgfb2/Lrp2/Fzd1/Tulp3/Lrp6/Bmp4/Opa1/Wnt2/Tsc2/Ovol2/Fzd6/Fgfr2/Irx2/Gli2/Enah/Cited2/Cc2d2a/Mthfd1/Rarg/Ptk7/Wnt5a/Fzd2/Specc1l/Ptch1/S…
BP	GO:0032715	negative regulation of interleukin-6 production	37	0.472849	1.8715	0.00213518	0.0180218	0.0135247	1846	tags=41%, list=16%, signal=34%	Tnfaip3/Zc3h12a/Irak3/Tnf/Aqp4/Trim30a/Tnfrsf1a/Socs5/Il27ra/Sirpa/Tlr4/Nckap1l/Cd24a/Ptpn6/Chrna7
BP	GO:0043583	ear development	166	-0.322189	-1.54521	0.00214405	0.0180756	0.0135651	2520	tags=31%, list=22%, signal=25%	Wdpcp/Pafah1b1/Igf1/Hey2/Ece1/Fgfr1/Scrib/Ttc8/Hoxa1/Gata2/Gli3/Atp2b2/Prrx1/Hey1/Dchs1/Kif3a/Mpv17/Ddr1/Igfbp7/Tgfb2/Insig1/Mcm2/Triobp/Myo7a/Bmp4/Ift27/Cebpa/Wnt3a/Jag1/Hoxa2/Rac1/Fzd6/Prkra/Fgfr2/Fgfr3/Gli2/Hes1/Bloc1s5/Wdr19/Naglu/Eya1/Maf/Mapk3/Gjb6/Ptk7/Itga8/Wnt5a/Fzd2/Mycl/Shh/Gas1/Cthrc1
BP	GO:0009259	ribonucleotide metabolic process	274	-0.287446	-1.46022	0.00216443	0.0182261	0.013678	2593	tags=35%, list=23%, signal=27%	Cacnb4/Gtpbp1/P2rx7/Bad/Vcp/Adcy3/Igf1/Dlat/Adssl1/Antkmt/Scp2/Atp5a1/Pmvk/Gmpr2/Pde5a/Hmgcs1/Slc4a1/Aldoc/Paics/Dguok/Tpi1/Adcy6/Pdk3/Gmpr/Cs/Acat1/Atp2b2/Crot/Parp1/Uck1/Pfkm/Atp5b/Gucy1a1/Mcee/Atp5c1/Ehhadh/Prkag2/Pfkl/Rora/Atic/Acsl5/Mpi/Atp5g2/Rab23/Ogt/App/Prkag3/Tafazzin/Abcd1/Ppargc1a/Acot11/Prxl2c/Arl2/Pdk2/Ak1/Suclg2/Ogdh/Hsd17b4/Adk/Acot1/Zbtb20/Hmgcs2/Hkdc1/Pde4d/Dcakd/Acly/Entpd5/Suc…
BP	GO:0036230	granulocyte activation	27	0.505477	1.85926	0.0021689	0.0182425	0.0136904	2549	tags=56%, list=22%, signal=43%	Myd88/Syk/Prkcd/Ccl5/Cd177/Cxcr2/Fcer1g/Fcgr4/Tyrobp/Itgb2/Kars/Ccr2/Itgb2l/Pi4k2a/Il18
BP	GO:0002707	negative regulation of lymphocyte mediated immunity	42	0.43799	1.79845	0.0022027	0.0185053	0.0138876	2829	tags=55%, list=25%, signal=41%	Muc4/Fcgr2b/Il20rb/Tap1/Ceacam1/Ptprc/Thoc1/Vsir/Serpinb9b/Nckap1l/Parp3/Tap2/Clec2d/Cd96/Ptpn6/Serpinb9/Cd46/Klrd1/Il7r/C4bp/Arrb2/Klre1/Bcl6
BP	GO:0046596	regulation of viral entry into host cell	32	0.479817	1.84081	0.00222	0.0186289	0.0139804	1388	tags=38%, list=12%, signal=33%	Ptx3/Trim30d/Trim30a/Trim21/Trim12a/Ifitm1/Trim12c/Trim26/Ifitm2/Ifitm3/Nbn/Trim25
CC	GO:0030126	COPI vesicle coat	11	-0.688363	-1.81337	0.00223008	0.0186918	0.0140275	2701	tags=73%, list=24%, signal=56%	Copz2/Scyl1/Cope/Copz1/Copa/Copg2/Tmed3/Copg1
BP	GO:0015809	arginine transport	10	0.715916	1.96606	0.00223544	0.018715	0.014045	1093	tags=50%, list=10%, signal=45%	Arg2/Slc7a2/Slc11a1/Slc7a3/Slc7a1
CC	GO:0036064	ciliary basal body	111	-0.364499	-1.65048	0.00223962	0.0187283	0.0140549	4237	tags=51%, list=37%, signal=33%	Kif7/1700012B09Rik/Cdk10/Mkks/Ppp1r32/Intu/Ift88/Wrap73/Nedd1/Rabep2/Cep20/Ift20/Rab28/Cetn3/Evc/Dnaaf2/Pkd2/Ift52/Ift172/Cfap410/Dctn1/Ttc30a1/Dync2li1/Ift81/Ttbk2/Rilpl1/Nphp4/Rp2/Camsap2/Cep131/Nek4/Fbf1/Tbc1d30/Ttc8/Gas8/Pcm1/Ssx2ip/Daam1/Cep19/Akt1/Ssna1/Ttc30b/Lca5/Ift122/Arl3/Dlg5/Cby1/Wdr11/Camsap3/Traf3ip1/Cibar1/Kifap3/Cfap20/Tubg1/Ptk2/Tbc1d7/Ttll1
BP	GO:0042249	establishment of planar polarity of embryonic epithelium	15	-0.642078	-1.85303	0.0022483	0.0187792	0.0140931	1208	tags=53%, list=11%, signal=48%	Sfrp2/Fzd1/Lrp6/Foxf2/Ptk7/Wnt5a/Fzd2/Cthrc1
BP	GO:0045342	MHC class II biosynthetic process	14	0.647376	1.97551	0.00225411	0.0188059	0.0141132	2721	tags=64%, list=24%, signal=49%	Il33/Xbp1/Slc11a1/Ifng/Tlr4/Cdk5r1/Nfx1/Cd40lg/Tmem106a
BP	GO:0006892	post-Golgi vesicle-mediated transport	71	-0.404012	-1.6972	0.00227944	0.0189953	0.0142553	2667	tags=45%, list=23%, signal=35%	Rabif/Gak/Ap1ar/Cln3/Rp2/Exoc2/Vamp2/Ccdc22/Ehd3/Nsf/Commd1/Eps15/Vti1a/Macf1/Sptbn1/Lamp1/Plcb3/Llgl1/Rab31/Exoc4/Nbea/Kif16b/Arl3/Klhl20/Vps35l/Rab14/Vamp5/Rnf215/Ank3/Gga2/Lyplal1/Cnst
BP	GO:0007051	spindle organization	131	-0.340041	-1.5811	0.00229053	0.0190657	0.0143081	4172	tags=50%, list=37%, signal=32%	Psrc1/Mecp2/Mlh1/Ncor1/Drg1/Tubb5/Zfp207/Wrap73/Aurka/Prc1/Map4/Nudc/Racgap1/Aunip/Mos/Sac3d1/Tnks/Washc5/Tpx2/Dicer1/Chmp1a/Aaas/Aurkb/Dctn1/Haus5/Cep192/Incenp/Lsm14a/Spc25/Atrx/Haus6/Nuf2/Haus7/Cltc/Vcp/Efhc1/Limk2/Spast/Dctn6/Chmp2a/Hdac3/Nin/Ppp2r1a/Numa1/Ptpa/Clasp1/Cdc20/Chd3/Ckap5/Stmn1/Ralbp1/Tacc2/Tubgcp2/Chek2/Haus1/Haus4/Dctn2/Golga2/Mapre2/Eml3/Clasp2/Tubg1/Smc3/Pkd1/Gpsm2
BP	GO:0003139	secondary heart field specification	11	-0.687556	-1.81124	0.00229519	0.0190826	0.0143208	1302	tags=64%, list=11%, signal=56%	Wnt11/Lrp2/Bmp4/Axin2/Smarcd3/Mef2c/Wnt5a
BP	GO:0045048	protein insertion into ER membrane	13	-0.668932	-1.85089	0.00231955	0.0192455	0.0144431	2161	tags=62%, list=19%, signal=50%	Emc9/Emc6/Sgta/Mmgt1/Get4/Mmgt2/Emc10/Get3
BP	GO:0007044	cell-substrate junction assembly	68	-0.403484	-1.67794	0.00232069	0.0192455	0.0144431	3004	tags=46%, list=26%, signal=34%	Taok2/Dst/Lrp1/Pxn/Bcl2/Wdpcp/Sorbs1/Epb41l5/Ptpra/Bcas3/Ldb1/Tsc1/Mmp14/Clasp1/Macf1/Dusp22/Tln1/Fermt2/Lamc1/Tek/Thsd1/Abl1/Camsap3/Clasp2/Ptprk/Rac1/Ajuba/Coro1c/Dmtn/Kdr/Ptk2
BP	GO:2000379	positive regulation of reactive oxygen species metabolic process	63	0.381537	1.71335	0.00232522	0.0192455	0.0144431	1667	tags=33%, list=15%, signal=29%	Zc3h12a/Cxcl1/Sod2/Syk/Prkcd/Thbs1/Nfe2l2/Cyba/Cd177/Xdh/Gadd45a/Mmp8/Cdkn1a/Cyp1b1/Tlr6/Tlr4/Plau/Tyrobp/Tgfb1/Hdac4/Itgb2
BP	GO:0042659	regulation of cell fate specification	11	-0.686733	-1.80907	0.00232775	0.0192455	0.0144431	2445	tags=64%, list=21%, signal=50%	Ar/Fgfr1/Wnt11/Sfrp2/Wnt3a/Wnt5a/Fzd7
BP	GO:0043281	regulation of cysteine-type endopeptidase activity involved in apoptotic process	159	0.286586	1.50282	0.00232811	0.0192455	0.0144431	1575	tags=26%, list=14%, signal=23%	Il6/Myc/Bcl10/Tnf/Syk/Slc11a2/Pmaip1/Thbs1/Rffl/Ptgs2/Nlrp3/Rps6ka3/F3/Xdh/Smad3/Casp1/S100a9/Hip1r/S100a8/Lck/Mul1/Ift57/Mmp9/Bak1/Ppp2ca/Adora2a/Cflar/Sox2/Akt2/Dnajb6/Cyct/Casp12/Stat1/Tnfrsf23/Tnfsf10/Ddx3x/Ccn1/Fasl/Naip1/Apaf1/Hspd1/Rnf34
BP	GO:0046640	regulation of alpha-beta T cell proliferation	30	0.503312	1.90476	0.0023395	0.0193077	0.0144897	2668	tags=60%, list=23%, signal=46%	Arg2/Cd274/Ripk2/Syk/Irf1/Cd80/Ceacam1/Ptprc/Il23a/Vsir/Il12b/Cd24a/Ccr2/Tnfsf4/Xcl1/Lgals7/Il18/Cd3e
BP	GO:0090101	negative regulation of transmembrane receptor protein serine/threonine kinase signaling pathway	92	-0.374761	-1.6478	0.00234097	0.0193077	0.0144897	2984	tags=39%, list=26%, signal=29%	Tbx20/Lrp1/Aspn/Slc2a10/Fbn1/Adamtsl2/Cav2/Cav1/Il17rd/Veph1/Twsg1/Fstl3/Htra1/Vasn/Pmepa1/Htra3/Smurf1/Ski/Sfrp2/Stub1/Magi2/Glg1/Abl1/Lrp2/Fzd1/Smad7/Smurf2/Tcf7l2/Spry1/Spg20/Prdm16/Wnt5a/Tob1/Smad6/Tgfb3/Bambi
BP	GO:0006119	oxidative phosphorylation	77	-0.393418	-1.68369	0.00234445	0.0193143	0.0144947	3867	tags=56%, list=34%, signal=37%	Ndufc2/Snca/Coq7/Ndufb9/Ndufa10/Ndufs7/Iscu/Atp5h/Ndufv1/Uqcrb/Atp5o/Uqcrc1/Ndufv2/Cox4i2/Sdhd/Dnajc30/Cdk1/Atp5j2/Ndufa7/Slc25a23/Atp5j/Atp7a/Ndufb8/Sdha/Vcp/Antkmt/Atp5a1/Dguok/Ndufa12/Park7/Sdhc/1700066M21Rik/Ndufs3/Atp5b/Atp5c1/Ndufv3/Tafazzin/Abcd1/Fxn/Afg1l/Atp5d/Ndufs8/Msh2
BP	GO:0090103	cochlea morphogenesis	22	-0.575481	-1.85391	0.00235654	0.0193918	0.0145528	600	tags=32%, list=5%, signal=30%	Rac1/Gli2/Eya1/Ptk7/Wnt5a/Fzd2/Cthrc1
BP	GO:0001916	positive regulation of T cell mediated cytotoxicity	20	0.58042	1.98613	0.00237692	0.0195372	0.014662	2376	tags=60%, list=21%, signal=48%	Pnp/Pvr/Ptprc/H2-Q10/Il23a/Il12b/Tap2/H2-M3/Cyrib/H2-K1/Slc22a13/H2-T24
BP	GO:1901361	organic cyclic compound catabolic process	314	0.240101	1.37952	0.0023828	0.0195633	0.0146816	1911	tags=22%, list=17%, signal=19%	Zc3h12a/Ikbke/Il6/Myd88/Pnp/Tnfrsf1b/Zfp36/Ncf1/Etf1/Apex1/Zc3hav1/Nfe2l2/Mapkapk2/Upp1/Helz2/Xdh/Apobec1/Hmox1/Samhd1/Tirap/Tut7/Patl1/Nsun2/Traf2/Fastkd3/Tbrg4/Elavl1/Fastkd2/Zpr1/Spp1/Isg20/Rnasel/Slc11a1/Ampd3/Itpa/Art2b/Slfn9/Mrto4/Dio2/Ido1/Secisbp2/Tent2/Cdadc1/Entpd1/Noct/Urah/Carhsp1/Kmo/Cyp7a1/Ybx2/Exosc2/Ada/Cyp24a1/Ssb/Ncf2/Pnrc2/Eif3e/Rnps1/Afmid/Apaf1/Lin28a/Lsm1/Nt5c3/Fgf23/Lsm3/Yw…
BP	GO:0045651	positive regulation of macrophage differentiation	12	0.685191	2.01567	0.00238787	0.0195827	0.0146961	1505	tags=58%, list=13%, signal=51%	Csf1/Il34/Trib1/Calca/Hcls1/Tgfb1/Id2
BP	GO:0030510	regulation of BMP signaling pathway	78	-0.394167	-1.69066	0.00239217	0.0195958	0.0147059	2672	tags=38%, list=23%, signal=30%	Fbn1/Gpc3/Fkbp8/Cav1/Gata6/Cdh5/Twsg1/Numa1/Fstl3/Htra1/Htra3/Sox11/Smurf1/Ski/Sfrp2/Abl1/Lrp2/Fzd1/Bmp4/Smad7/Smurf2/Tcf7l2/Neo1/Hes1/Spg20/Kdr/Wnt5a/Tob1/Smad6/Bambi
MF	GO:0042605	peptide antigen binding	10	0.714556	1.96232	0.00240258	0.0196364	0.0147364	2978	tags=80%, list=26%, signal=59%	Tap1/H2-Q10/Tap2/H2-M3/H2-K1/H2-T24/H2-Ab1/H2-Eb1
BP	GO:0071360	cellular response to exogenous dsRNA	10	0.715213	1.96413	0.00240258	0.0196364	0.0147364	1095	tags=70%, list=10%, signal=63%	Sting1/Ifih1/Zc3hav1/Ralb/Mul1/Tlr3/Flot1
BP	GO:0019693	ribose phosphate metabolic process	283	-0.285438	-1.45066	0.00241434	0.0197103	0.0147919	2593	tags=34%, list=23%, signal=27%	Cacnb4/Gtpbp1/P2rx7/Bad/Vcp/Adcy3/Igf1/Dlat/Adssl1/Antkmt/Scp2/Atp5a1/Pmvk/Gmpr2/Pde5a/Hmgcs1/Slc4a1/Aldoc/Paics/Dguok/Tpi1/Adcy6/Pdk3/Gmpr/Cs/Acat1/Atp2b2/Crot/Parp1/Uck1/Pfkm/Atp5b/Gucy1a1/Tkt/Mcee/Atp5c1/Ehhadh/Prkag2/Pfkl/Rora/Atic/Acsl5/Mpi/Atp5g2/Rab23/Ogt/App/Prkag3/Tafazzin/Abcd1/Ppargc1a/Acot11/Prxl2c/Arl2/Pdk2/Ak1/Suclg2/Ogdh/Hsd17b4/Adk/Acot1/Zbtb20/Hmgcs2/Hkdc1/Pde4d/Dcakd/Prpsap1/Acl…
BP	GO:0002448	mast cell mediated immunity	42	0.432856	1.77737	0.00246488	0.0201002	0.0150845	1753	tags=31%, list=15%, signal=26%	Il13ra2/Syk/Il4ra/Snap23/Nr4a3/Adora2b/Hmox1/Vamp8/Fcer1g/Fgr/Rac2/Gata1/Ms4a2
BP	GO:0032703	negative regulation of interleukin-2 production	18	0.592862	1.96797	0.00247294	0.0201432	0.0151168	1013	tags=39%, list=9%, signal=35%	Tnfaip3/Zfp36/Il20rb/Ceacam1/Ptprc/Sftpd/Homer2
BP	GO:0002756	MyD88-independent toll-like receptor signaling pathway	10	0.712968	1.95796	0.00248614	0.0202224	0.0151762	1133	tags=60%, list=10%, signal=54%	Cd40/Irf7/Cd300lf/Tlr3/Tlr6/Tlr4
BP	GO:0042471	ear morphogenesis	100	-0.367097	-1.64359	0.00248826	0.0202224	0.0151762	1031	tags=22%, list=9%, signal=20%	Insig1/Triobp/Myo7a/Wnt3a/Hoxa2/Rac1/Fzd6/Prkra/Fgfr2/Gli2/Bloc1s5/Wdr19/Naglu/Eya1/Mapk3/Gjb6/Ptk7/Itga8/Wnt5a/Fzd2/Gas1/Cthrc1
BP	GO:0023035	CD40 signaling pathway	12	0.681509	2.00483	0.00251465	0.0204139	0.0153199	387	tags=33%, list=3%, signal=32%	Tnfaip3/Cd40/Cd86/Tnip2
BP	GO:0006281	DNA repair	331	-0.273508	-1.41058	0.00254075	0.0206026	0.0154615	3756	tags=40%, list=33%, signal=28%	Paxx/Rad51/Setd2/Babam2/Etaa1/Mcm4/Shld1/Pole/Aunip/Cdk2/Ube2w/Chek1/Poll/Otub1/Recql4/Recql5/Rfc4/Rad51d/Nop53/Fignl1/Ap5s1/Uhrf1/Mbd4/Rad9a/Mgme1/Smc2/Arid2/Ercc1/Ogg1/Gins4/Rfc2/Faap20/Cdca5/Hus1/Xrcc6/Ddb1/Polg2/Dmap1/Kif22/Wrn/H2ax/Mgmt/Ascc1/Brca2/Pms2/Ttc5/Dek/Kmt5c/Fbh1/Atrx/Shprh/Ercc4/Vcp/Kdm1a/Hmgn1/Rad1/Huwe1/Xpc/Mpg/Suv39h1/Ints3/Pclaf/Commd1/Mcm7/Xrcc1/Nthl1/Mcm3/Wrnip1/Park7/Chd1l/…
BP	GO:0010769	regulation of cell morphogenesis involved in differentiation	87	-0.374877	-1.64259	0.0025495	0.0206504	0.0154974	3305	tags=47%, list=29%, signal=34%	Ilk/Itgb1bp1/Dhx36/Ap1ar/Parp6/Eef2k/Postn/Nedd9/Numb/Mfn2/Pafah1b1/Mdk/Ptprf/Calr/Lims2/Fbln1/Camk2b/Baiap2/Ttc3/Prkdc/Fermt2/Akap5/Fbxw8/Met/Fbxo31/Crkl/Abl1/Myadm/Actn4/Tesk1/Rac3/Triobp/Net1/P4hb/Mapk9/Opa1/Rac1/Cul7/Coro1c/Dmtn/Ptk2
MF	GO:0016493	C-C chemokine receptor activity	18	0.591039	1.96192	0.00256048	0.0207161	0.0155467	2095	tags=56%, list=18%, signal=45%	Ccrl2/Ccr1/Ccr5/Cxcr2/Ackr3/Cxcr6/Ccr4/Ccr9/Ccr8/Ccr2
BP	GO:2000404	regulation of T cell migration	36	0.453191	1.78312	0.00258748	0.0208943	0.0156804	1442	tags=33%, list=13%, signal=29%	Ccl20/Cxcl10/Adam8/Cxcl13/Adam17/Ccl5/Aire/Il27ra/Ripor2/Apod/Tnfsf14/Oxsr1
MF	GO:0005164	tumor necrosis factor receptor binding	26	0.500585	1.82083	0.00258829	0.0208943	0.0156804	2296	tags=54%, list=20%, signal=43%	Tnf/Tnfsf9/Traf2/Traf3/Traf6/Ltb/Tnfsf14/Stat1/Tnfsf10/Fasl/Tnfsf8/Traf1/Tnfsf4/Cd40lg
BP	GO:0060143	positive regulation of syncytium formation by plasma membrane fusion	23	0.534012	1.86107	0.0026017	0.0209529	0.0157244	2466	tags=65%, list=22%, signal=51%	Cxcl9/Il4ra/Ehd1/Cd53/Gdf15/Ripor2/Flot1/Dcstamp/Adam9/Tnfsf14/Tyrobp/Scgb3a1/Rapgef3/Gcm1/Myod1
BP	GO:0002335	mature B cell differentiation	28	0.482067	1.80733	0.00260225	0.0209529	0.0157244	2375	tags=43%, list=21%, signal=34%	Tnfaip3/Il6/Bcl3/St3gal1/Dll1/Xbp1/Irf8/Ada/Lgals8/Rag2/Il21/Dock11
BP	GO:0046426	negative regulation of receptor signaling pathway via JAK-STAT	17	0.597504	1.94921	0.00260425	0.0209529	0.0157244	562	tags=35%, list=5%, signal=34%	Ptpn2/Bcl3/Socs3/Irf1/Ggnbp2/Socs1
BP	GO:0071359	cellular response to dsRNA	15	0.630228	1.96819	0.00263555	0.0211811	0.0158957	1095	tags=53%, list=10%, signal=48%	Sting1/Ifih1/Nfkb1/Zc3hav1/Ralb/Mul1/Tlr3/Flot1
BP	GO:0046629	gamma-delta T cell activation	16	0.613758	1.95671	0.0026419	0.0212086	0.0159163	1507	tags=44%, list=13%, signal=38%	Cxadr/Syk/Stat5a/Ptprc/Lck/Nckap1l/Ccr9
BP	GO:0048255	mRNA stabilization	38	0.455714	1.81066	0.00266381	0.0213317	0.0160087	1222	tags=29%, list=11%, signal=26%	Ikbke/Myd88/Zfp36/Mapkapk2/Apobec1/Tirap/Traf2/Elavl1/Slc11a1/Noct/Ybx2
BP	GO:0003179	heart valve morphogenesis	43	-0.458868	-1.73392	0.00266426	0.0213317	0.0160087	3628	tags=49%, list=32%, signal=33%	Sox4/Fgfrl1/Zfpm1/Mdm2/Nos3/Tbx20/Hey2/Efna1/Gja5/Hey1/Dchs1/Tgfb2/Gata5/Bmp4/Zfpm2/Tie1/Jag1/Slit2/Mef2c/Smad6/Heyl
BP	GO:0031114	regulation of microtubule depolymerization	27	-0.533171	-1.81041	0.00266899	0.0213317	0.0160087	3392	tags=59%, list=30%, signal=42%	Arhgef2/Tpx2/Map2/Spef1/Ttbk2/Camsap2/Stmn2/Atxn7/Dysf/Clasp1/Map1b/Katnb1/Camsap3/Clasp2/Specc1l/Mid1ip1
BP	GO:0001736	establishment of planar polarity	45	-0.459344	-1.75873	0.002672	0.0213317	0.0160087	1452	tags=58%, list=13%, signal=51%	Ift20/Celsr1/Vangl2/Fzd3/Dact1/Nkd1/Astn2/Gpc3/Pafah1b1/Ttc8/Dchs1/Wnt11/Med12/Sfrp2/Abl1/Fzd1/Lrp6/Mllt3/Rac1/Fzd6/Foxf2/Ptk7/Wnt5a/Fzd2/Dlg3/Cthrc1
BP	GO:0007164	establishment of tissue polarity	45	-0.459344	-1.75873	0.002672	0.0213317	0.0160087	1452	tags=58%, list=13%, signal=51%	Ift20/Celsr1/Vangl2/Fzd3/Dact1/Nkd1/Astn2/Gpc3/Pafah1b1/Ttc8/Dchs1/Wnt11/Med12/Sfrp2/Abl1/Fzd1/Lrp6/Mllt3/Rac1/Fzd6/Foxf2/Ptk7/Wnt5a/Fzd2/Dlg3/Cthrc1
BP	GO:0000054	ribosomal subunit export from nucleus	14	0.638783	1.94928	0.00269178	0.0214423	0.0160917	1953	tags=57%, list=17%, signal=47%	Rrs1/Sdad1/Eif6/Riok2/Nmd3/Abce1/Nop9/Ran
BP	GO:0033750	ribosome localization	14	0.638783	1.94928	0.00269178	0.0214423	0.0160917	1953	tags=57%, list=17%, signal=47%	Rrs1/Sdad1/Eif6/Riok2/Nmd3/Abce1/Nop9/Ran
BP	GO:0070228	regulation of lymphocyte apoptotic process	53	0.401626	1.73095	0.00272508	0.0216836	0.0162728	1688	tags=32%, list=15%, signal=27%	Arg2/Myc/Cd274/Bcl10/Pnp/St3gal1/Nfkbid/Hif1a/Adam8/Ccl5/Ceacam1/Ido1/Ada/Cd24a/Cd3g/Ptcra/Siglec1
BP	GO:0030168	platelet activation	72	0.355362	1.63016	0.00273358	0.0217273	0.0163056	2408	tags=38%, list=21%, signal=30%	Il6/Plek/Selp/Syk/Prkcd/Fgg/Ceacam1/Fcer1g/Cx3cl1/Gna13/Tec/Pdpn/Entpd1/Txk/Tlr4/Ptprj/Fga/Gata1/Ptpn6/Tspan32/Pdgfra/Adra2b/Stxbp3/Rap2b/Prkca/Cd40lg/Il6ra
BP	GO:0051590	positive regulation of neurotransmitter transport	19	0.55854	1.86787	0.00274585	0.0218008	0.0163607	1682	tags=37%, list=15%, signal=31%	Ptger4/Sphk1/Htr2c/Adora2a/Kmo/Syt1/Cacna1b
BP	GO:0045348	positive regulation of MHC class II biosynthetic process	11	0.684184	1.95423	0.00276822	0.0219544	0.016476	2721	tags=64%, list=24%, signal=49%	Il33/Xbp1/Ifng/Tlr4/Cdk5r1/Cd40lg/Tmem106a
BP	GO:0090092	regulation of transmembrane receptor protein serine/threonine kinase signaling pathway	185	-0.308613	-1.50906	0.00279467	0.0221398	0.0166151	2755	tags=34%, list=24%, signal=26%	Aspn/Slc2a10/Fbn1/Nrep/Npnt/Adamtsl2/Cav2/Gpc3/Bmp6/Stk11/Fkbp8/Sh2b1/Cav1/Gata6/Cdh5/Il17rd/Veph1/Twsg1/Numa1/Cdkn1c/Nodal/Fstl3/Htra1/Parp1/Vasn/Pmepa1/Htra3/Sox11/Smurf1/Ski/Men1/Sfrp2/Stub1/Magi2/Glg1/Abl1/Tgfb2/Lrp2/Fzd1/Bmp4/Gipc1/Smad7/Smurf2/Tcf7l2/Hfe/Neo1/Spry1/Ing2/Hes1/Cited2/Spg20/Kdr/Flcn/Prdm16/Itga8/Wnt5a/Acvr2a/Tob1/Gdf10/Smad6/Tgfb3/Bambi
BP	GO:0050667	homocysteine metabolic process	11	-0.678969	-1.78862	0.00284863	0.0225426	0.0169174	2729	tags=82%, list=24%, signal=62%	Blmh/Comt/Mmut/Dpep1/Mtrr/Nox4/Mthfr/Mthfd1/Tst
BP	GO:0045662	negative regulation of myoblast differentiation	22	0.551302	1.9136	0.00286172	0.0226214	0.0169765	1488	tags=45%, list=13%, signal=40%	Cxcl10/Ccl17/Ccl9/Tnf/Il36g/Dll1/Ddit3/Gdf3/Ppard/Tgfb1
BP	GO:0043302	positive regulation of leukocyte degranulation	26	0.497276	1.8088	0.00287323	0.0226876	0.0170262	1753	tags=42%, list=15%, signal=36%	Syk/Il4ra/Cd177/Adora2b/Vamp8/Fcer1g/Fgr/Cd160/Gata1/Itgb2/Ms4a2
BP	GO:0060350	endochondral bone morphogenesis	51	-0.438248	-1.71805	0.00289968	0.0228714	0.0171642	2738	tags=43%, list=24%, signal=33%	Ext1/Bmp6/Inppl1/Scube2/Mmp14/Atf2/Serpinh1/Col1a1/Anxa6/Zmpste24/Pex7/Bmp4/Por/Axin2/Gnas/Thbs3/Mef2c/Fgf18/Carm1/Rarg/Ext2/Tmem119
BP	GO:0033008	positive regulation of mast cell activation involved in immune response	16	0.612127	1.95151	0.0029083	0.0228798	0.0171705	1753	tags=50%, list=15%, signal=42%	Syk/Il4ra/Adora2b/Vamp8/Fcer1g/Fgr/Gata1/Ms4a2
BP	GO:0043306	positive regulation of mast cell degranulation	16	0.612127	1.95151	0.0029083	0.0228798	0.0171705	1753	tags=50%, list=15%, signal=42%	Syk/Il4ra/Adora2b/Vamp8/Fcer1g/Fgr/Gata1/Ms4a2
BP	GO:0060914	heart formation	27	-0.529491	-1.79791	0.00291025	0.0228798	0.0171705	1302	tags=41%, list=11%, signal=36%	Wnt11/Gata5/Lrp2/Bmp4/Axin2/Wnt3a/Smarcd3/Hes1/Mef2c/Eya1/Wnt5a
BP	GO:0016071	mRNA metabolic process	447	0.218486	1.29676	0.00295246	0.0231865	0.0174006	2610	tags=30%, list=23%, signal=24%	Zc3h12a/Ikbke/Myd88/Stat3/Zfp36/Pus1/Etf1/Apex1/Zc3hav1/Adar/Mapkapk2/Aar2/Ptbp3/Helz2/Apobec1/Tirap/Srsf6/Ssu72/Tut7/Hnrnpc/Patl1/Nsun2/Traf2/Srrt/Foxe3/Fastkd3/Rbm17/Tbrg4/Elavl1/Fastkd2/Zpr1/Atf4/Snrnp35/Strap/Rnasel/Slc11a1/Srsf7/Tcerg1/Pus7/Sf3b6/Thoc1/Yju2/Mrto4/Trmt10c/Srsf5/Secisbp2/Tent2/Cebpg/Rnmt/Noct/Carhsp1/Cstf1/Rbbp6/Tra2a/Ybx2/Prpf31/Exosc2/Trmt6/Ppie/Snw1/Supt6/Srsf2/Dhx38/Ssb/Sm…
BP	GO:0043903	regulation of biological process involved in symbiotic interaction	59	0.380371	1.68871	0.0029643	0.0232541	0.0174514	1388	tags=32%, list=12%, signal=28%	Cxcl5/Cxcl1/Ptx3/Trim30d/Trim30a/Trim21/Trim12a/Ifitm1/Itgav/Trim12c/Vps37b/Sftpd/Trim26/Ifitm2/Ifitm3/Ltf/Nbn/Trim15/Trim25
BP	GO:0022618	ribonucleoprotein complex assembly	120	0.305934	1.56438	0.00297055	0.0232701	0.0174634	2208	tags=35%, list=19%, signal=29%	Eif5/Denr/Rrs1/Adar/Nop2/Aar2/Eif6/Nufip1/Brix1/Srsf6/Ppan/Rpf2/Eif2s2/Fastkd2/Strap/Shq1/Eif3a/Mrto4/Eif2s3y/Prpf31/Ddx20/Hsp90aa1/Smn1/Rrp7a/Clp1/Cdc73/Ddx28/Mrpl20/Nle1/Naf1/Ptges3/Znhit6/Gemin5/Prpf18/Sf3a3/Sf3b1/Sart3/Eif3d/Cpsf7/Snrpd1/Prmt7/Atr
BP	GO:0002363	alpha-beta T cell lineage commitment	19	0.556383	1.86065	0.00297277	0.0232701	0.0174634	1488	tags=37%, list=13%, signal=32%	Batf/Il6/Stat3/Il23a/Tox/Ly9/Tgfb1
BP	GO:0046427	positive regulation of receptor signaling pathway via JAK-STAT	35	0.449021	1.77775	0.00298623	0.0233501	0.0175234	1404	tags=26%, list=12%, signal=23%	Cxcl5/Il6/Il10rb/Socs1/Cyp1b1/Il23a/Il12b/Prl7c1/Il10ra
MF	GO:0003682	chromatin binding	455	-0.259209	-1.37637	0.00299645	0.0234047	0.0175644	3328	tags=36%, list=29%, signal=27%	Top2a/Thrb/Ncoa2/Prdm1/Pole3/Zeb1/Stat5b/Uhrf1/Hnrnpd/Smc2/Wdr82/Mta2/Ercc1/Cic/Smarca1/Supt5/Thap7/Smarcc2/Wrn/Cdk1/Nelfa/Ezh1/Smarcd1/Arid1a/Ttc5/Zfp386/Kmt5c/Mef2a/Nfatc3/Kdm5a/Atrx/Setd7/Ndn/Ercc4/Kdm6a/Kdm1a/Hmgn1/Ar/Atxn7/Bcas3/Nkap/Mnt/Ncoa6/Auts2/Calcoco1/Tle4/Pclaf/Gata6/Zfp354b/Smarcc1/Ring1/Tdrd3/Maz/Nelfe/Nap1l4/Hdac8/Hdac3/Ldb1/Uri1/Foxa1/Wdr13/L3mbtl3/Ncapd2/Mbd3/Gata2/Cbx4/Pkn1/Dhx…
BP	GO:0046330	positive regulation of JNK cascade	71	0.363823	1.66737	0.00301477	0.0235044	0.0176392	765	tags=23%, list=7%, signal=21%	Il1b/Myd88/Ripk2/Tnf/Gadd45g/Dab2/Gadd45b/Fcgr2b/Ceacam1/Gadd45a/Tirap/Traf2/Mmp8/Tlr3/Traf3/Traf6
BP	GO:0048285	organelle fission	334	-0.272555	-1.40413	0.00302094	0.0235044	0.0176392	3929	tags=43%, list=34%, signal=29%	Pparg/Cdca8/Zfp207/Spin1/Igf1r/Tex14/Ccne2/Wrap73/4930550C14Rik/Aurka/Prc1/Rad51/Tom1l1/Igf2/Mad2l1/Nusap1/Hecw2/Nudc/Lrp5/Anapc4/Foxj2/Racgap1/Chek1/Ankle2/Mos/Mki67/Vps35/Tnks/Bub3/Ttk/Ube2c/Top2a/Washc5/Rad51d/Fignl1/Ncapg2/Tpx2/Syce2/Fbxw5/Ubr2/Smc2/Chmp1a/Aaas/Cdca5/Aurkb/Dhodh/Kif22/Cep192/Syde1/Ndc1/Incenp/Lpin1/Lsm14a/Ncapg/Brca2/Fis1/Rala/Atrx/Phb2/Tmem135/Ercc4/Cenpk/Nuf2/Chmp7/Cltc/Mfn…
BP	GO:0035567	non-canonical Wnt signaling pathway	45	-0.457188	-1.75048	0.00302271	0.0235044	0.0176392	1302	tags=58%, list=11%, signal=51%	Fzd4/Ccdc88c/Celsr1/Vangl2/Fzd3/Fzd5/Daam2/Dact1/Nkd1/Gpc3/Tiam1/Wnt11/Med12/Sfrp2/Abl1/Fzd1/Lrp6/Mllt3/Rac1/Fzd8/Fzd6/Ptk7/Wnt5a/Fzd2/Fzd7/Cthrc1
BP	GO:0035904	aorta development	47	-0.434925	-1.68277	0.00302389	0.0235044	0.0176392	1545	tags=34%, list=14%, signal=30%	Hey1/Fkbp10/Notch4/Efemp2/Pdgfrb/Tgfb2/Efnb2/Lrp2/Ndst1/Jag1/Hes1/Eya1/Myh10/Snx17/Smad6/Tbx2
BP	GO:0030036	actin cytoskeleton organization	497	-0.251828	-1.3439	0.00302548	0.0235044	0.0176392	3363	tags=38%, list=29%, signal=28%	Actc1/Farp1/Wasf3/Pls3/Wasf2/Kiss1r/Washc5/Kptn/Ilk/Ect2/Frmd6/Itgb1bp1/Rflna/Nf2/Cnn1/Epha1/Pak1/Ap1ar/Daam2/Prkar1a/Tpm2/Tle6/Taok2/Dpysl3/Lrp1/Syde1/Tmod2/Nck2/Hras/Cln3/Lpin1/Rnd2/Itgb5/Rala/Mef2a/Hsp90b1/Rab13/Arhgap17/Pdgfa/Pxn/Eln/Pls1/Nedd9/Bcl2/Tmsb10/Mfn2/Tjp1/Pafah1b1/Sorbs1/Rap2a/Hax1/Mprip/Epb41l5/Arhgef10l/Inppl1/Mdk/Limk2/Diaph2/Csrp1/Snx9/Phpt1/Calr/Bcas3/Lmod1/Auts2/Arrb1/Pdgfb/P…
BP	GO:0070944	neutrophil-mediated killing of bacterium	10	0.702387	1.9289	0.00302932	0.023509	0.0176426	393	tags=40%, list=3%, signal=39%	Cxcl5/Myd88/Ncf1/Trem1
BP	GO:1903799	negative regulation of production of miRNAs involved in gene silencing by miRNA	14	0.633777	1.93401	0.00304193	0.0235815	0.017697	130	tags=29%, list=1%, signal=28%	Zc3h12a/Il6/Stat3/Tnf
CC	GO:0062023	collagen-containing extracellular matrix	272	-0.281211	-1.42713	0.0030475	0.0235994	0.0177105	2988	tags=35%, list=26%, signal=26%	Omd/Anxa11/Postn/Col23a1/Col4a5/Col8a1/Serpine2/Sparc/Cst3/Ntn4/Ndp/Aspn/Bmp1/Angpt2/Matn2/Eln/Sparcl1/Fbn1/Npnt/Plod1/Gpc3/Serpinb1a/Col1a2/Col12a1/Igf1/P3h1/Calr/Lama2/Fbln1/Dpt/Spon1/Col6a2/Mmrn2/Col4a6/Lama4/Matn4/Ccdc80/Ogn/Fmod/Htra1/Col5a1/Serpinh1/Col4a4/Lman1/Col6a1/Mfap2/Mfge8/Col6a3/Col1a1/Egfl7/Anxa6/Sema3c/Sftpb/Fbln2/Cd151/Efemp2/Lamb1/Mfap5/Igfbp7/Ltbp4/Lamc1/Sod3/Col14a1/Adamts2/P…
BP	GO:0009595	detection of biotic stimulus	26	0.494395	1.79832	0.0030632	0.0236701	0.0177636	1710	tags=46%, list=15%, signal=39%	Tlr2/Clec4n/Lbp/Itgav/Pglyrp1/Tlr6/Tlr1/Tlr4/Crtam/Ly96/Naip1/Yap1
BP	GO:0061760	antifungal innate immune response	12	0.671953	1.97672	0.00306406	0.0236701	0.0177636	196	tags=33%, list=2%, signal=33%	Clec4e/Clec4d/Bcl10/Clec4n
MF	GO:0015631	tubulin binding	249	-0.293639	-1.47764	0.00306647	0.0236701	0.0177636	3261	tags=35%, list=29%, signal=26%	Rad51d/Cetn3/Tpx2/Map2/Pak1/Kif5b/Ogg1/Spef1/Dctn1/Dst/Tpgs1/Kif22/Brca2/Ift81/Kif3c/Klc3/Vash2/Ndn/Dpysl2/Camsap2/Haus6/Haus7/Stmn2/Pafah1b1/Efhc1/Cep57l1/Birc5/Bcas3/Dysf/Spast/Gas8/Tbcel/Rita1/Nin/Kif18a/Kif1a/Numa1/Mdm1/Gas2/Clasp1/Tiam1/Ckap5/Macf1/Ska2/Stmn1/Map1b/Ncald/Katnal1/Kif3a/Tubgcp2/Tppp3/Mid2/Ppargc1a/Kif16b/Unc5c/Haus4/Map1lc3a/Arl3/Cryab/Katnb1/Ranbp10/Map6/Fnta/Camsap3/Golga2/T…
MF	GO:0003729	mRNA binding	207	0.266691	1.45614	0.00310272	0.0239244	0.0179544	2539	tags=33%, list=22%, signal=26%	Zc3h12a/Gnl3/Zfp36/Denr/Etf1/Slpi/Ptbp3/Apobec1/G3bp1/Srsf6/Hnrnpc/Nhp2/Eif2s2/Rbm47/Elavl1/Snrnp35/Strap/Tial1/Pum3/Sf3b6/Eif3a/Cpeb4/Tdrd7/Srsf5/Secisbp2/Dppa5a/Noct/Carhsp1/Xpo5/Mbd2/Ybx2/Larp6/Ppie/4931428L18Rik/Ssb/Shmt1/Ddx3x/Utp23/Rnps1/Srsf3/Lin28a/Cnbp/Lsm1/Rbms1/Aco1/Ncl/Tra2b/Gemin5/Eef1a1/Alyref/Dhx33/Dxo/Sf3b1/Eif3d/Jrk/C1qbp/Cstf3/Rps3a1/A1cf/Srsf1/Eif4g2/Boll/Cpeb1/Ptbp2/Tut1/Ncbp1…
BP	GO:2000756	regulation of peptidyl-lysine acetylation	49	-0.433865	-1.69586	0.00311007	0.0239555	0.0179777	3628	tags=63%, list=32%, signal=43%	Snca/Sox4/Chek1/Hdac2/Atg5/Eid1/Thap7/Rps6ka4/Hint2/Auts2/Arrb1/Hdac8/Gata2/Park7/Ctcf/Sirt3/Ruvbl2/Kat2a/Ctbp1/Zmpste24/App/Paxip1/Rps6ka5/Pih1d1/Klf15/Dip2a/Tada2a/Dip2b/Mapk3/Flcn/Snai2
BP	GO:0002888	positive regulation of myeloid leukocyte mediated immunity	17	0.588193	1.91883	0.00312946	0.0240792	0.0180706	1713	tags=59%, list=15%, signal=50%	Cxcl1/Ddx21/Cd177/Stap1/C3/Fcgr3/Fcer1g/Tyrobp/Itgb2/Fcgr1
BP	GO:0002381	immunoglobulin production involved in immunoglobulin-mediated immune response	53	0.397665	1.71388	0.00314032	0.0241371	0.018114	2987	tags=45%, list=26%, signal=34%	Batf/Cd40/Icosl/Fgl2/Ptprc/Ifng/Thoc1/Il27ra/Parp3/Supt6/Nbn/Tgfb1/Hspd1/Stat6/Tnfsf4/Cd40lg/Xcl1/Ung/Aicda/H2-Ab1/Slc15a4/Bcl6/H2-Eb1/Crlf2
BP	GO:0016197	endosomal transport	149	-0.323343	-1.52642	0.00315355	0.024213	0.018171	3442	tags=41%, list=30%, signal=29%	Tbc1d17/Vps35/Zdhhc2/Snx12/Washc2/Washc5/Ap5s1/Snx27/Chmp1a/Ap5m1/Mvb12a/Reps1/Dctn1/Gosr1/Rab13/Chmp7/Cltc/Vcp/Ndrg4/Ccdc22/Snx9/Ehd3/Mcoln1/Chmp2a/Commd1/Lamtor1/Rab9/Scrib/Eps15/Vti1a/Vps25/Zfyve16/Ykt6/Gcc2/Tbc1d10b/Dennd5a/Trim27/Ap1s1/Vps26c/Tamalin/Ehd4/Epg5/Akap5/Evi5/Stam/Vps53/Vps36/Atp9a/Lrp2/Arhgap1/Vps35l/Rab14/Tbc1d5/Rassf9/Rab11b/Dpy30/Tmem50b/Coro1c/Rhobtb3/Vps26b/Snx17
BP	GO:0048147	negative regulation of fibroblast proliferation	25	0.489507	1.77351	0.00316347	0.0242625	0.0182081	1200	tags=40%, list=11%, signal=36%	Sod2/Myc/Pmaip1/Pawr/Fbxo4/Fth1/Nupr1/Ifng/Mmp9/Morc3
BP	GO:0035909	aorta morphogenesis	26	-0.535221	-1.79805	0.00316672	0.0242625	0.0182081	2382	tags=50%, list=21%, signal=40%	Hey2/Dll4/Hey1/Fkbp10/Notch4/Efemp2/Pdgfrb/Tgfb2/Efnb2/Jag1/Hes1/Eya1/Tbx2
BP	GO:0002864	regulation of acute inflammatory response to antigenic stimulus	16	0.607158	1.93567	0.00317471	0.024298	0.0182347	2771	tags=62%, list=24%, signal=47%	Fcgr2b/Il20rb/C3/Fcgr3/Fcer1g/Fcgr1/Npy5r/Zp3/Npy/Pla2g2d
BP	GO:0016045	detection of bacterium	11	0.677195	1.93426	0.00319085	0.0243956	0.0183081	2722	tags=73%, list=24%, signal=55%	Tlr2/Pglyrp1/Tlr6/Tlr1/Naip1/Dmbt1/Naip2/Parg
MF	GO:0004252	serine-type endopeptidase activity	126	0.300112	1.54319	0.00324632	0.0247935	0.0186067	1237	tags=16%, list=11%, signal=14%	Cfb/Mmp13/St14/Rhbdl3/Ctsc/F10/Adam17/Proz/F3/Hp/Mmp8/Prss44/Tpp2/Mmp9/Prss22/C1ra/Gzmb/Plau/Prss55/Ltf
MF	GO:0004715	non-membrane spanning protein tyrosine kinase activity	35	0.445785	1.76494	0.00326401	0.0249023	0.0186883	2306	tags=46%, list=20%, signal=37%	Ripk2/Syk/Prkcd/Lck/Jak1/Eif2ak2/Fgr/Tec/Txk/Hck/Styk1/Baz1b/Frk/Src/Itk/Tyk2
MF	GO:0016763	pentosyltransferase activity	37	0.4625	1.83054	0.00327315	0.0249283	0.0187078	839	tags=30%, list=7%, signal=28%	Pnp/Parp9/Parp8/Nampt/Lacc1/Zc3hav1/Umps/Qtrt1/Upp1/Parp12/Art2b
BP	GO:0043086	negative regulation of catalytic activity	471	0.217044	1.29651	0.00327432	0.0249283	0.0187078	1366	tags=17%, list=12%, signal=16%	Tnfaip3/Ptpn2/Tfpi2/Il6/Ptx3/Timp1/Arg2/Il1b/Slc39a14/Irak3/Ptpn1/Tnf/Csta2/Parp9/Gadd45g/Zfp36/Gadd45b/Anxa1/Ppp1r14d/Nfkb1/Prkcd/Serpina3m/Slpi/Serpina3n/Thbs1/Rffl/Ptgs2/Adar/Cep85/Trib1/Itih4/Ceacam1/Rps6ka3/Shb/Serpinb6b/Gadd45a/Ptprc/Ggnbp2/Wfdc18/Angptl4/Cdkn1a/Itih1/P2ry13/Ikbkb/Abce1/Socs5/Aida/Midn/Ifng/Mmp9/Mvp/Spry4/Spink12/Sema4d/Serpina3c/Serpinb9b/Adora2a/Sftpd/Csn2/Pinx1/Cflar/Ser…
BP	GO:0031649	heat generation	14	0.631952	1.92844	0.00330454	0.0251311	0.01886	417	tags=43%, list=4%, signal=41%	Ptges/Il1b/Tnf/Ptgs2/Ccl5/Ccr5
BP	GO:0050665	hydrogen peroxide biosynthetic process	16	0.60571	1.93105	0.00330791	0.0251311	0.01886	525	tags=31%, list=5%, signal=30%	Sod2/Stat3/Ncf1/Cyba/Cybb
BP	GO:0002820	negative regulation of adaptive immune response	46	0.429512	1.78899	0.00331579	0.0251644	0.018885	2161	tags=39%, list=19%, signal=32%	Zc3h12a/Muc4/Il33/Il4ra/Samsn1/Fcgr2b/Il20rb/Ptprc/Thoc1/Il27ra/Vsir/Nckap1l/Parp3/Cd160/Ptpn6/Cd46/Klrd1/Tnfsf4
MF	GO:0031731	CCR6 chemokine receptor binding	10	0.699406	1.92072	0.0033218	0.0251837	0.0188994	2631	tags=70%, list=23%, signal=54%	Ccl20/Defb3/Defb1/Defb6/Defb7/Defb4/Defb5
BP	GO:0060070	canonical Wnt signaling pathway	221	-0.294622	-1.46304	0.00334245	0.0253136	0.018997	3654	tags=42%, list=32%, signal=29%	Lrp5/Sox4/Ccdc88c/Ift20/Ctnnb1/Wwtr1/Hdac2/Vps35/Tbl1xr1/Tnks/Zeb2/Sox7/Ilk/Csnk1g2/Rbms3/Peg12/Fzd3/Fzd5/Bcl9/Daam2/Tle6/Dact1/Nkd1/Tbx18/Rnf146/Ext1/Ednrb/Nphp4/Cdh2/Gpc3/Stk11/Kdm6a/Vcp/Mdk/Rnf220/Porcn/Cav1/Ctnnd1/Tle4/Tle2/Adgra2/Gli3/Tcf7l1/Frmd8/Mapk14/Hdac1/Col1a1/Btrc/Ruvbl2/Nrarp/Plpp3/Wnt9a/Foxo1/Wnt11/App/Lrrk1/Zbed3/Pygo2/Med12/Sfrp2/Tle5/Limd1/Fzd1/Cby1/Lrp6/Wls/Lzts2/Ctnnd2/Notum/U…
MF	GO:0008375	acetylglucosaminyltransferase activity	33	-0.50519	-1.79408	0.00335313	0.0253679	0.0190377	2738	tags=64%, list=24%, signal=49%	Pomgnt2/Hexa/Extl3/Ext1/B3gnt8/B3gnt7/Pyurf/Mgat4b/Pomgnt1/Extl1/Pigc/Pigq/Pigp/Lfng/Rfng/Ogt/Mgat1/Mfng/Mgat3/Extl2/Ext2
BP	GO:0048566	embryonic digestive tract development	28	-0.525126	-1.79107	0.00337515	0.0255078	0.0191427	2917	tags=50%, list=26%, signal=37%	Aldh1a2/Hlx/Pcsk5/Gli3/Myb/Sox11/Foxf1/Tcf7l2/Ovol2/Fgfr2/Gli2/Foxf2/Tcf21/Shh
BP	GO:0044320	cellular response to leptin stimulus	11	0.673877	1.92479	0.00340216	0.0256048	0.0192155	450	tags=36%, list=4%, signal=35%	Stat3/Ugcg/Ebi3/Nr4a3
BP	GO:0048537	mucosa-associated lymphoid tissue development	11	0.675153	1.92843	0.00340216	0.0256048	0.0192155	1505	tags=64%, list=13%, signal=55%	Ceacam1/Stat5a/Artn/Tox/Ada/Ikzf1/Id2
BP	GO:0048541	Peyer's patch development	11	0.675153	1.92843	0.00340216	0.0256048	0.0192155	1505	tags=64%, list=13%, signal=55%	Ceacam1/Stat5a/Artn/Tox/Ada/Ikzf1/Id2
BP	GO:0072540	T-helper 17 cell lineage commitment	11	0.674129	1.92551	0.00340216	0.0256048	0.0192155	1488	tags=55%, list=13%, signal=47%	Batf/Il6/Stat3/Il23a/Ly9/Tgfb1
BP	GO:0030199	collagen fibril organization	45	-0.455093	-1.74246	0.00343355	0.0258142	0.0193726	3101	tags=49%, list=27%, signal=36%	Ddr2/Loxl3/Ext1/Atp7a/Col1a2/P3h1/Colgalt1/Dpt/Vipas39/Col5a1/Serpinh1/Col1a1/Fkbp10/Efemp2/Sfrp2/Crtap/Col14a1/Adamts2/Pxdn/Tgfb2/Loxl1/Mmp11
BP	GO:0046641	positive regulation of alpha-beta T cell proliferation	20	0.570189	1.95112	0.00346348	0.0260121	0.0195211	2668	tags=65%, list=23%, signal=50%	Ripk2/Syk/Cd80/Ceacam1/Ptprc/Il23a/Il12b/Cd24a/Ccr2/Tnfsf4/Xcl1/Il18/Cd3e
BP	GO:0002823	negative regulation of adaptive immune response based on somatic recombination of immune receptors built from immunoglobulin superfamily domains	42	0.425955	1.74903	0.00346995	0.0260336	0.0195373	2161	tags=38%, list=19%, signal=31%	Zc3h12a/Muc4/Il33/Il4ra/Fcgr2b/Il20rb/Ptprc/Thoc1/Il27ra/Vsir/Nckap1l/Parp3/Ptpn6/Cd46/Klrd1/Tnfsf4
CC	GO:0030117	membrane coat	68	-0.397503	-1.65307	0.00349126	0.0261393	0.0196166	3512	tags=49%, list=31%, signal=34%	Vps11/Vps33a/Ap5s1/Ap2b1/Ap5m1/Clba1/Copz2/Cltc/Scyl1/Ap3m2/Ap1m1/Cope/Chmp2a/Pef1/Ap3m1/Eps15/Epn2/Clta/Ap1s1/Ap2m1/Sec23a/Copz1/Copa/Igf2r/Copg2/Sec24d/Ap2a1/Ap2a2/Ap1b1/Tmed3/Tbc1d5/Copg1/Pank1
CC	GO:0048475	coated membrane	68	-0.397503	-1.65307	0.00349126	0.0261393	0.0196166	3512	tags=49%, list=31%, signal=34%	Vps11/Vps33a/Ap5s1/Ap2b1/Ap5m1/Clba1/Copz2/Cltc/Scyl1/Ap3m2/Ap1m1/Cope/Chmp2a/Pef1/Ap3m1/Eps15/Epn2/Clta/Ap1s1/Ap2m1/Sec23a/Copz1/Copa/Igf2r/Copg2/Sec24d/Ap2a1/Ap2a2/Ap1b1/Tmed3/Tbc1d5/Copg1/Pank1
BP	GO:0070269	pyroptosis	18	0.578029	1.91874	0.00352338	0.0263524	0.0197765	2355	tags=50%, list=21%, signal=40%	Casp4/Zbp1/Casp1/Gsdmd/Gzmb/Gsdme/Naip1/Gsdma/Naip2
BP	GO:0007596	blood coagulation	132	0.302067	1.55629	0.00353612	0.0264078	0.0198181	1218	tags=22%, list=11%, signal=20%	Tfpi2/Il6/Plek/Selp/Syk/St3gal4/Prkcd/Thbs1/Nfe2l2/F10/Fgg/Ceacam1/Proz/F3/C3/S100a9/Lyst/Fcer1g/Cx3cl1/Gna13/Procr/Tec/Serpina10/Pdpn/Entpd1/Txk/Tlr4/Plau/Ptprj
BP	GO:0036037	CD8-positive, alpha-beta T cell activation	26	0.49004	1.78247	0.0035381	0.0264078	0.0198181	1497	tags=38%, list=13%, signal=33%	Cd274/Irf1/Ceacam1/Socs1/Ifng/Tox/Vsir/Nckap1l/Crtam/Tnfsf8
BP	GO:1901342	regulation of vasculature development	237	0.257717	1.44633	0.0035431	0.0264178	0.0198256	1132	tags=20%, list=10%, signal=18%	Zc3h12a/Ccl2/Cxcl10/Btg1/Ptger4/Ccl11/Il1b/Stat3/Cd40/Tnf/C3ar1/Adm/Hif1a/Hk2/Thbs1/Chil1/Nfe2l2/Sphk1/Lrg1/Tnfrsf12a/Sema4a/Ccl5/Ceacam1/F3/Dll1/Tnfrsf1a/Hmox1/Smad1/Gadd45a/Xbp1/C3/C5ar1/Slc12a2/Cyp1b1/Tlr3/Jak1/Epha2/Cxcr2/Pgf/Cx3cl1/Mmp9/Rhob/Pik3cd/Brca1/Ppp1r15a/Glul/Il17f
BP	GO:0048103	somatic stem cell division	11	-0.669341	-1.76326	0.00356614	0.0265523	0.0199266	1032	tags=36%, list=9%, signal=33%	Tgfb2/Wnt3a/Lbh/Fzd7
BP	GO:0000768	syncytium formation by plasma membrane fusion	52	0.388642	1.66176	0.00357571	0.0265523	0.0199266	2981	tags=56%, list=26%, signal=41%	Cxcl10/Cxcl9/Il36g/Il4ra/Adam8/Ehd1/Cd53/Casp1/Gdf15/Ripor2/Cflar/Flot1/Dcstamp/Adam9/Tnfsf14/Stat1/Tyrobp/Scgb3a1/Cav3/Rapgef3/Plekho1/Gcm1/Adgrb3/Myod1/Nfe2/Cd9/Ccl8/Ins2/Nfatc2
BP	GO:0140253	cell-cell fusion	52	0.388642	1.66176	0.00357571	0.0265523	0.0199266	2981	tags=56%, list=26%, signal=41%	Cxcl10/Cxcl9/Il36g/Il4ra/Adam8/Ehd1/Cd53/Casp1/Gdf15/Ripor2/Cflar/Flot1/Dcstamp/Adam9/Tnfsf14/Stat1/Tyrobp/Scgb3a1/Cav3/Rapgef3/Plekho1/Gcm1/Adgrb3/Myod1/Nfe2/Cd9/Ccl8/Ins2/Nfatc2
BP	GO:0019439	aromatic compound catabolic process	291	0.240079	1.37179	0.00357724	0.0265523	0.0199266	1457	tags=19%, list=13%, signal=17%	Zc3h12a/Ikbke/Il6/Myd88/Pnp/Tnfrsf1b/Zfp36/Ncf1/Etf1/Apex1/Zc3hav1/Mapkapk2/Upp1/Helz2/Xdh/Apobec1/Hmox1/Samhd1/Tirap/Tut7/Patl1/Nsun2/Traf2/Fastkd3/Tbrg4/Elavl1/Fastkd2/Zpr1/Isg20/Rnasel/Slc11a1/Ampd3/Itpa/Art2b/Slfn9/Mrto4/Dio2/Ido1/Secisbp2/Tent2/Cdadc1/Entpd1/Noct/Urah/Carhsp1/Kmo/Ybx2/Exosc2/Ada/Ssb/Ncf2/Pnrc2/Eif3e/Rnps1
BP	GO:0007029	endoplasmic reticulum organization	59	-0.415509	-1.68662	0.00357952	0.0265523	0.0199266	3818	tags=51%, list=33%, signal=34%	Rtn4/Shtn1/Tram1/Stx18/Gak/Lman2/Tle6/Esyt1/Cav2/Mospd3/Cert1/Rab3gap2/Emc9/Arl6ip1/Emc6/Sgta/Lman1/Lpcat3/Mmgt1/Zbed3/Get4/Eif2ak3/Smpd4/Mmgt2/Vapb/Reep4/Atl3/Emc10/Get3/Rtn3
BP	GO:1903320	regulation of protein modification by small protein conjugation or removal	179	0.266433	1.41489	0.00358493	0.0265523	0.0199266	1107	tags=18%, list=10%, signal=16%	Tnfaip3/Zc3h12a/Birc3/Gclc/Birc2/Bcl10/Ripk2/Gnl3/Hif1a/Gtpbp4/Tank/Trim21/Daxx/Dcun1d5/Rassf1/Sphk1/Egr1/Trib1/Psmd10/Fbxo4/Rela/Fbxo33/Mul1/Senp2/Cry1/Trip12/Marchf7/Hamp/Pinx1/Brca1/Ahrr/Hspa5
BP	GO:2000108	positive regulation of leukocyte apoptotic process	28	0.471985	1.76953	0.00358686	0.0265523	0.0199266	976	tags=36%, list=9%, signal=33%	Myc/Cd274/Nfkbid/Anxa1/Adam8/Ccl5/Ceacam1/Nr4a3/Ido1/Pik3cd
BP	GO:0021533	cell differentiation in hindbrain	25	-0.515079	-1.71249	0.00359299	0.0265704	0.0199402	2173	tags=44%, list=19%, signal=36%	Atp7a/Ldb1/Gata2/Atp2b2/Rora/Herc1/Slc25a46/Foxa2/Atxn2/Ttll1/Nfix
BP	GO:0045620	negative regulation of lymphocyte differentiation	45	0.4311	1.78412	0.00360089	0.0265941	0.0199579	782	tags=24%, list=7%, signal=23%	Zc3h12a/Ptpn2/Irf1/Nfkbid/Anxa1/Il4ra/Fgl2/Cyld/Socs1/Pglyrp1/Socs5
BP	GO:0034110	regulation of homotypic cell-cell adhesion	27	0.489124	1.79911	0.00360521	0.0265941	0.0199579	1380	tags=37%, list=12%, signal=33%	Il6/Syk/Prkcd/Fgg/Ccl5/Ceacam1/Map2k1/Jak1/Pdpn/Cd24a
BP	GO:0044270	cellular nitrogen compound catabolic process	279	0.246663	1.39269	0.00360963	0.0265941	0.0199579	1553	tags=20%, list=14%, signal=17%	Zc3h12a/Ikbke/Il6/Myd88/Pnp/Tnfrsf1b/Zfp36/Ncf1/Etf1/Apex1/Zc3hav1/Mapkapk2/Upp1/Helz2/Xdh/Apobec1/Hmox1/Samhd1/Tirap/Tut7/Patl1/Nsun2/Traf2/Fastkd3/Tbrg4/Elavl1/Fastkd2/Zpr1/Isg20/Rnasel/Slc11a1/Ampd3/Itpa/Art2b/Slfn9/Mrto4/Ido1/Secisbp2/Tent2/Cdadc1/Entpd1/Noct/Urah/Carhsp1/Kmo/Ybx2/Exosc2/Ada/Ssb/Ncf2/Pnrc2/Eif3e/Rnps1/Afmid/Apaf1
BP	GO:0062098	regulation of programmed necrotic cell death	17	0.578625	1.88762	0.00361091	0.0265941	0.0199579	1171	tags=41%, list=10%, signal=37%	Birc3/Birc2/Zbp1/Cyld/Nupr1/Cflar/Spata2
BP	GO:0009408	response to heat	70	0.358638	1.6413	0.00363538	0.0267471	0.0200727	2107	tags=34%, list=18%, signal=28%	Ccl2/Gclc/Eif2s1/Tfec/Daxx/Ier5/Sumo1/Il1r1/Dnaja2/Hmox1/Rasa3/Trpv2/Calca/Tacr1/Nos1/Arpp21/Hspa4/Hsp90aa1/Chordc1/Eif2b1/Eif2b4/Dnaja1/Mapk8/Pde4b
BP	GO:0003197	endocardial cushion development	38	-0.48359	-1.78027	0.00364428	0.0267853	0.0201014	1545	tags=34%, list=14%, signal=30%	Hey1/Nedd4/Dchs1/Foxf1/Tgfb2/Gata5/Bmp4/Jag1/Cited2/Tmem100/Snai2/Heyl/Tbx2
MF	GO:0031267	small GTPase binding	173	-0.309945	-1.49548	0.00364963	0.0267974	0.0201105	3591	tags=42%, list=31%, signal=29%	Ift20/Strip1/Mical1/Gria1/Arhgdia/Rgl3/Ipo9/Arhgef2/Farp1/Ect2/Pak1/Daam2/Appl2/Tnpo1/Yipf2/Rnf41/Atp7a/Tnpo2/Exoc2/Nutf2/Sh3bp4/Mfn2/Diaph2/Birc5/Cav1/Nsf/Raf1/Pkn3/Ap3m1/Tbc1d30/Rab3gap2/Gas8/Dock4/Sytl2/Tbc1d13/Pkn1/Cdc42ep5/Ralbp1/Daam1/Als2cl/Dennd5a/Llgl1/Lztr1/Tamalin/Pard6a/Strn3/Kif3a/Evi5/Garre1/Wasf1/Exoc4/Kif16b/Sike1/Xpot/Brk1/Sytl4/Evi5l/Ccdc186/Ranbp10/Arhgap1/Net1/Fmnl3/Rap1gap/Ra…
CC	GO:0070382	exocytic vesicle	175	-0.306324	-1.48506	0.00365989	0.0268454	0.0201465	3220	tags=31%, list=28%, signal=23%	Anxa5/Syt7/Unc13b/Ddc/Dpysl3/Cln3/Vdac3/Syt9/Kif3c/Rab13/Rab3il1/Vamp2/Sypl2/Igf1/Stx2/Clcn3/Ptprs/Syn2/Borcs5/Syt17/Mtmr2/Ncstn/Sytl2/Tprgl/Kif1a/Vti1a/Calm3/Cadm1/Sypl/Clta/Lamp1/Rab3a/Rab27a/Vdac1/Ica1/Snap47/App/Pebp1/Sytl4/Trpm7/Septin4/Gipc1/Tmem230/Ap2a2/Rab40c/Bace1/Rab11b/Amph/Slc2a8/Cdk16/Dmd/Mme/Tmem163/Shh/Lgi3
BP	GO:0061448	connective tissue development	215	-0.294912	-1.45988	0.00366469	0.0268533	0.0201525	2292	tags=29%, list=20%, signal=23%	Pdgfb/Fgfr1/Mboat2/Scube2/Snx19/Foxa1/Pik3ca/Gli3/Rflnb/Sox5/Col5a1/Fto/Mapk14/Atf2/Serpinh1/Prrx1/Slc39a13/Col1a1/Anxa6/Mustn1/Cdk4/Kat2a/Wnt9a/Zmpste24/Sfrp2/Ppargc1a/Selenom/Eif2ak3/Glg1/Hoxa3/Pdgfrb/Tgfb2/Paxip1/Id4/Pth1r/Lrp6/Bmp4/Smad7/Ltbp3/Foxa2/Por/Axin2/Gnas/Thbs3/Hoxa5/Bscl2/Pkd1/Fgfr3/Gli2/Spg20/Mef2c/Fgf18/Maf/Mapk3/Carm1/Rarg/Bmpr1b/Ccn2/Wnt5a/Bgn/Snai2/Nfib
BP	GO:0072524	pyridine-containing compound metabolic process	25	0.485038	1.75732	0.00367147	0.0268757	0.0201693	1371	tags=36%, list=12%, signal=32%	Pnp/Nampt/Ncf1/Nadk/Nnmt/Art2b/Ido1/Kmo/Ncf2
BP	GO:0046006	regulation of activated T cell proliferation	30	0.488279	1.84787	0.00369964	0.0270546	0.0203035	1380	tags=37%, list=12%, signal=32%	Cd274/Tnfsf9/Icosl/Cd86/Stat5a/Il23a/Il27ra/Ido1/Crtam/Il12b/Cd24a
BP	GO:0050817	coagulation	134	0.299831	1.54393	0.00370537	0.0270691	0.0203144	1218	tags=22%, list=11%, signal=20%	Tfpi2/Il6/Plek/Selp/Syk/St3gal4/Prkcd/Thbs1/Nfe2l2/F10/Fgg/Ceacam1/Proz/F3/C3/S100a9/Lyst/Fcer1g/Cx3cl1/Gna13/Procr/Tec/Serpina10/Pdpn/Entpd1/Txk/Tlr4/Plau/Ptprj
BP	GO:0016441	posttranscriptional gene silencing	60	0.380601	1.6904	0.00371283	0.0270962	0.0203347	1708	tags=32%, list=15%, signal=27%	Zc3h12a/Il6/Stat3/Tnf/Zfp36/Nfkb1/Adar/Eif6/Tut7/Srrt/Elavl1/Map2k1/Tial1/Xpo5/Zc3h7a/Ddx3x/Tgfb1/Lin28a/Clp1
BP	GO:0090177	establishment of planar polarity involved in neural tube closure	13	-0.65788	-1.82031	0.00374918	0.0273073	0.0204932	1208	tags=54%, list=11%, signal=48%	Sfrp2/Fzd1/Lrp6/Ptk7/Wnt5a/Fzd2/Cthrc1
BP	GO:1901880	negative regulation of protein depolymerization	53	-0.428196	-1.69681	0.00374932	0.0273073	0.0204932	3392	tags=51%, list=30%, signal=36%	Arhgef2/Tpx2/Map2/Spef1/Tmod2/Ttbk2/Camsap2/Stmn2/Atxn7/Dysf/Lmod1/Tmod1/Svil/Pik3ca/Clasp1/Add3/Sptbn1/Sptan1/Map1b/Katnb1/Evl/Camsap3/Clasp2/Add1/Dmtn/Specc1l/Mid1ip1
MF	GO:0030515	snoRNA binding	20	0.565269	1.93428	0.00378039	0.0274857	0.020627	769	tags=45%, list=7%, signal=42%	Nop58/Heatr1/Tbl3/Ddx21/Gar1/Nufip1/Nhp2/Nolc1/Isg20
BP	GO:0001821	histamine secretion	10	0.694088	1.90611	0.00378142	0.0274857	0.020627	1276	tags=40%, list=11%, signal=36%	Csf2/Snap23/Vamp8/Ada
BP	GO:0048596	embryonic camera-type eye morphogenesis	23	-0.547223	-1.79852	0.00381776	0.027722	0.0208043	3249	tags=52%, list=28%, signal=37%	Zeb1/Fzd5/Aldh1a1/Ift172/Arid1a/Sp1/Sox11/Ift122/Lrp6/Cited2/Foxf2/Tbx2
BP	GO:0006493	protein O-linked glycosylation	32	-0.493681	-1.74876	0.00385287	0.0279192	0.0209524	2763	tags=72%, list=24%, signal=55%	Slc35c1/Pomgnt2/Pomt2/Large2/Galnt10/C1galt1c1/Pomgnt1/Slc35c2/Poglut2/Pofut1/Galnt16/C1galt1/Galnt2/St6galnac2/Pofut2/Ogt/Large1/Pomt1/Vegfb/Pomk/Fktn/Tmtc2/Tmtc4
BP	GO:0038202	TORC1 signaling	32	-0.493429	-1.74786	0.00385287	0.0279192	0.0209524	1791	tags=66%, list=16%, signal=55%	Lamtor5/Itfg2/Mtor/Depdc5/Telo2/Kptn/Mfsd8/Gpr137b/Stk11/Rptor/Mlst8/Castor2/Atm/Ctns/Castor1/Sesn1/Sesn3/Pih1d1/Klhl22/Tsc2/Flcn
MF	GO:0120014	phospholipid transfer activity	18	-0.605728	-1.84085	0.00385652	0.0279192	0.0209524	2949	tags=72%, list=26%, signal=54%	Pitpnb/Prelid1/Plekha8/Plekha3/Cert1/Scp2/C2cd2l/Gltp/Pitpnm2/Osbpl2/Pitpnc1/Pltp/Abca3
BP	GO:0051709	regulation of killing of cells of other organism	10	0.693382	1.90417	0.00386498	0.0279525	0.0209773	844	tags=50%, list=7%, signal=46%	Cxcl5/Cxcl1/Syk/Fcer2a/Ifng
BP	GO:0060348	bone development	172	-0.317305	-1.53093	0.0038843	0.0280345	0.0210389	1936	tags=39%, list=17%, signal=33%	Chad/Tifab/Tjp2/Ift172/Sulf1/Sparc/Ext1/Pdgfa/Fbn1/Bmp6/Tmem107/Pafah1b1/Igf1/Inppl1/P3h1/Scube2/Slc10a7/Gli3/Mmp14/Rflnb/Foxp1/Mapk14/Cadm1/Atf2/Serpinh1/Ppib/Col1a1/Anxa6/Dchs1/Kat2a/Zmpste24/Rab23/Map2k6/Ski/Pex7/Lrrk1/Sfrp2/Glg1/Cldn18/Insig1/Tulp3/Lrp6/Asxl2/Bmp4/Ltbp3/Por/Notum/Meis1/Axin2/Gnas/Thbs3/Foxn3/Fgfr2/Fgfr3/Cited2/Mef2c/Vkorc1/Fgf18/Kdr/Carm1/Rarg/Npr2/Lrrc17/Bmpr1b/Ext2/Tmem119/…
BP	GO:2001028	positive regulation of endothelial cell chemotaxis	15	-0.627107	-1.80983	0.00388682	0.0280345	0.0210389	2292	tags=53%, list=20%, signal=43%	Pdgfb/Fgfr1/Met/Sema5a/Fgf18/Kdr/Snai2/Shh
BP	GO:0150076	neuroinflammatory response	27	0.487521	1.79322	0.00388796	0.0280345	0.0210389	870	tags=33%, list=8%, signal=31%	Tnfrsf1b/Ctsc/Ptgs2/Sphk1/Stap1/Mmp8/Nupr1/Ifng/Cx3cl1
BP	GO:0050856	regulation of T cell receptor signaling pathway	33	0.455846	1.77113	0.00390795	0.0281505	0.021126	1699	tags=33%, list=15%, signal=28%	Ptpn2/Bcl10/Cyld/Pawr/Kcnn4/Rela/Lck/Ptprj/Ada/Cd160/Ptpn6
BP	GO:0060965	negative regulation of gene silencing by miRNA	16	0.597477	1.9048	0.00392952	0.0282621	0.0212097	644	tags=31%, list=6%, signal=30%	Zc3h12a/Il6/Stat3/Tnf/Elavl1
BP	GO:0060606	tube closure	87	-0.367249	-1.60916	0.00393127	0.0282621	0.0212097	1408	tags=32%, list=12%, signal=28%	Kat2a/Rab23/Ski/Ift122/Med12/Sfrp2/Grhl2/Abl1/Tgfb2/Lrp2/Fzd1/Tulp3/Lrp6/Bmp4/Opa1/Tsc2/Fzd6/Enah/Cited2/Cc2d2a/Mthfd1/Rarg/Ptk7/Wnt5a/Fzd2/Specc1l/Ptch1/Cthrc1
BP	GO:0031342	negative regulation of cell killing	21	0.530853	1.83948	0.00397481	0.0285284	0.0214096	2820	tags=62%, list=25%, signal=47%	Muc4/Tap1/Ceacam1/Ptprc/Serpinb9b/Nckap1l/Tap2/Clec2d/Serpinb9/Klrd1/Il7r/Arrb2/Klre1
BP	GO:0050854	regulation of antigen receptor-mediated signaling pathway	47	0.396423	1.6636	0.00397789	0.0285284	0.0214096	1699	tags=28%, list=15%, signal=24%	Ptpn2/Bcl10/Cyld/Pawr/Ptprc/Kcnn4/Stap1/Rela/Lck/Ptprj/Ada/Cd160/Ptpn6
CC	GO:0000118	histone deacetylase complex	55	-0.41689	-1.66505	0.00398016	0.0285284	0.0214096	3475	tags=49%, list=30%, signal=34%	Hdac2/Tbl1xr1/Gatad2b/Mta2/Dmap1/Hdac11/Gatad2a/Csnk2a1/Hdac8/Hdac3/Mbd3/Chd3/Rbbp4/Mta3/Sap130/Hdac1/Ruvbl2/Mecom/Sap18/Ing3/Kdm3a/Sap30l/Anp32e/Cbx5/Ing2/Mta1/Rcor3
BP	GO:0051482	positive regulation of cytosolic calcium ion concentration involved in phospholipase C-activating G protein-coupled signaling pathway	20	0.563822	1.92933	0.00400676	0.0286906	0.0215313	1484	tags=40%, list=13%, signal=35%	C3ar1/Gpr65/Lpar1/Lpar6/Calca/Htr2c/Oprl1/Gpr35
CC	GO:0043218	compact myelin	15	-0.623926	-1.80065	0.00401321	0.0287063	0.0215431	2163	tags=47%, list=19%, signal=38%	Pard3/Prkci/Cldn5/Mpdz/Cd59a/Pllp/Pmp22
BP	GO:0021575	hindbrain morphogenesis	48	-0.434257	-1.68988	0.0040169	0.0287063	0.0215431	2244	tags=35%, list=20%, signal=29%	Gba/Xrcc1/Ldb1/Atp2b2/Rora/Herc1/Abl1/Lrp6/Slc25a46/Gnpat/Atxn2/Gli2/Hes1/Smo/Ttll1/Nfix/Gas1
CC	GO:0005874	microtubule	272	-0.278721	-1.41449	0.00407107	0.0290647	0.021812	3392	tags=38%, list=30%, signal=27%	Arhgef2/Dctn3/Rassf3/Ncoa2/Cnp/Tpx2/Map2/Kif5b/Map7/Spef1/Aurkb/Dctn1/Haus5/Dst/Tpgs1/Kif22/Cdk1/Incenp/Ttc30a1/Dync2li1/Map2k2/Kif3c/Klc3/Slain2/Dpysl2/Camsap2/Haus6/Dpp9/Haus7/Dnah8/Cltc/Pafah1b1/Cep57l1/Birc5/Bcas3/Dysf/Spast/Dnah5/Dync1i2/Gas8/Dnal4/Cct7/Baiap2/Nin/Kif18a/Kif1a/Slc8a1/Numa1/Mdm1/Clasp1/Calm3/Ckap5/Macf1/Ska2/Stmn1/Dynll1/Arhgap18/Map1b/Klc4/Katnal1/Kif3a/Tubgcp2/Ttc30b/Tppp3/…
BP	GO:0010770	positive regulation of cell morphogenesis involved in differentiation	73	-0.390259	-1.66225	0.00408795	0.0291564	0.0218809	2671	tags=40%, list=23%, signal=31%	Nedd9/Numb/Mfn2/Pafah1b1/Mdk/Ptprf/Calr/Lims2/Camk2b/Baiap2/Prkdc/Fermt2/Akap5/Fbxw8/Met/Fbxo31/Crkl/Abl1/Myadm/Tesk1/Rac3/Triobp/Net1/P4hb/Mapk9/Opa1/Rac1/Cul7/Dmtn
BP	GO:0021702	cerebellar Purkinje cell differentiation	14	-0.632181	-1.79217	0.00411149	0.0292954	0.0219852	2693	tags=57%, list=24%, signal=44%	Atp7a/Ldb1/Atp2b2/Rora/Herc1/Slc25a46/Atxn2/Ttll1
MF	GO:0060229	lipase activator activity	13	0.635244	1.92297	0.00413961	0.0294481	0.0220998	619	tags=31%, list=5%, signal=29%	Ccl12/Ccl3/Ccl5/Lck
BP	GO:2000107	negative regulation of leukocyte apoptotic process	44	0.421519	1.7474	0.00414108	0.0294481	0.0220998	1647	tags=34%, list=14%, signal=29%	Arg2/Bcl10/Pnp/St3gal1/Hif1a/Fcgr2b/Ccl5/Ccr5/Stat5a/Cxcr2/Fcer1g/Ido1/Ada/Hcls1/Ptcra
BP	GO:0045628	regulation of T-helper 2 cell differentiation	13	0.633868	1.9188	0.00418206	0.0297103	0.0222966	782	tags=46%, list=7%, signal=43%	Il6/Irf1/Anxa1/Il4ra/Nlrp3/Socs5
BP	GO:0031076	embryonic camera-type eye development	33	-0.500204	-1.77637	0.00419894	0.0298009	0.0223645	3249	tags=58%, list=28%, signal=41%	Prox1/Cdk20/Zeb1/Fzd5/Aldh1a1/Ift172/Aldh1a2/Arid1a/Sp1/Sox11/Ift122/Tulp3/Lrp6/Traf3ip1/Cited2/Wdr19/Rarg/Foxf2/Tbx2
BP	GO:0045346	regulation of MHC class II biosynthetic process	13	0.632235	1.91386	0.00422452	0.0299531	0.0224787	2721	tags=62%, list=24%, signal=47%	Il33/Xbp1/Ifng/Tlr4/Cdk5r1/Nfx1/Cd40lg/Tmem106a
CC	GO:1990498	mitotic spindle microtubule	10	-0.704146	-1.79247	0.00425807	0.0301613	0.022635	2998	tags=80%, list=26%, signal=59%	Haus5/Haus6/Haus7/Cltc/Haus1/Haus4/Eml3/Tubg1
BP	GO:0001841	neural tube formation	103	-0.353252	-1.58682	0.00428168	0.030296	0.0227361	1408	tags=30%, list=12%, signal=27%	Kat2a/Sox11/Rab23/Ski/Ift122/Med12/Sfrp2/Grhl2/Abl1/Tgfb2/Lrp2/Fzd1/Tulp3/Lrp6/Bmp4/Opa1/Tsc2/Ovol2/Fzd6/Enah/Cited2/Cc2d2a/Mthfd1/Rarg/Ptk7/Wnt5a/Fzd2/Specc1l/Ptch1/Shh/Cthrc1
MF	GO:0071933	Arp2/3 complex binding	11	-0.660998	-1.74128	0.00428589	0.030296	0.0227361	3340	tags=73%, list=29%, signal=52%	Wasf3/Wasf2/Ap1ar/Nckipsd/Snx9/Coro1b/Wasf1/Jmy
BP	GO:0015802	basic amino acid transport	12	0.657604	1.93451	0.00428967	0.030296	0.0227361	1093	tags=42%, list=10%, signal=38%	Arg2/Slc7a2/Slc11a1/Slc7a3/Slc7a1
BP	GO:0042119	neutrophil activation	22	0.536431	1.86199	0.00430419	0.0303689	0.0227908	1667	tags=45%, list=15%, signal=39%	Myd88/Syk/Prkcd/Ccl5/Cd177/Cxcr2/Fcer1g/Fcgr4/Tyrobp/Itgb2
BP	GO:0002716	negative regulation of natural killer cell mediated immunity	13	0.630727	1.90929	0.00430944	0.0303763	0.0227963	2820	tags=77%, list=25%, signal=58%	Tap1/Ceacam1/Serpinb9b/Tap2/Clec2d/Cd96/Serpinb9/Klrd1/Arrb2/Klre1
BP	GO:0035148	tube formation	137	-0.32566	-1.51879	0.00432247	0.0304385	0.022843	3736	tags=49%, list=33%, signal=33%	Setd2/Cdk20/Cfl1/Coq7/Vegfa/Sox8/Sox4/Celsr1/Ctnnb1/Vangl2/Zeb2/Itgb1bp1/Fzd3/Casp8/Ift52/Ift172/Casp3/Tctn1/Glmn/Irx3/Arid1a/Rala/Gatad2a/Kdm6a/Bcas3/Deaf1/Scrib/Hoxa1/Tsc1/Mthfr/Nodal/Atoh8/Kat2a/Sox11/Rab23/Ski/Ift122/Med12/Sfrp2/Grhl2/Hs2st1/Abl1/Tgfb2/Lrp2/Fzd1/Tulp3/Lrp6/Bmp4/Opa1/Tsc2/Ovol2/Fzd6/Fgfr2/Irx2/Enah/Cited2/Cc2d2a/Mthfd1/Rarg/Ptk7/Wnt5a/Fzd2/Specc1l/Ptch1/Shh/Nfib/Cthrc1
BP	GO:0001838	embryonic epithelial tube formation	119	-0.34002	-1.56285	0.00434623	0.030576	0.0229462	1408	tags=28%, list=12%, signal=25%	Kat2a/Sox11/Rab23/Ski/Ift122/Med12/Sfrp2/Grhl2/Hs2st1/Abl1/Tgfb2/Lrp2/Fzd1/Tulp3/Lrp6/Bmp4/Opa1/Tsc2/Ovol2/Fzd6/Irx2/Enah/Cited2/Cc2d2a/Mthfd1/Rarg/Ptk7/Wnt5a/Fzd2/Specc1l/Ptch1/Shh/Cthrc1
BP	GO:0034620	cellular response to unfolded protein	69	0.34991	1.58643	0.00435385	0.0305998	0.022964	1336	tags=25%, list=12%, signal=22%	Ptpn2/Ptpn1/Eif2s1/Daxx/Nfe2l2/Xbp1/Hspa9/Ddit3/Atf4/Ifng/Eif2ak2/Bak1/Ppp1r15a/Hspa5/Nck1/Optn/Casp12
BP	GO:0010466	negative regulation of peptidase activity	159	0.277331	1.45429	0.00438903	0.0308145	0.0231252	1575	tags=24%, list=14%, signal=21%	Tfpi2/Il6/Timp1/Tnf/Csta2/Serpina3m/Slpi/Serpina3n/Thbs1/Rffl/Ptgs2/Itih4/Rps6ka3/Serpinb6b/Wfdc18/Itih1/Mmp9/Spink12/Serpina3c/Serpinb9b/Adora2a/Csn2/Cflar/Serpina10/Serpinb1b/Grk2/Serpini1/Ltf/Akt2/Dnajb6/Spint1/Wfdc3/Cst9/Smr2/Ddx3x/Naip1/Serpinb2/Rnf34
BP	GO:0000959	mitochondrial RNA metabolic process	26	0.480602	1.74815	0.00439293	0.0308145	0.0231252	2797	tags=58%, list=24%, signal=44%	Fastkd3/Tbrg4/Fastkd2/Prorp/Trnt1/Trmt10c/Ears2/Yars2/Trmt5/Rpusd4/Mrpl12/Elac2/Slc25a33/Lrpprc/Mtres1
BP	GO:0032928	regulation of superoxide anion generation	22	0.536179	1.86111	0.00439725	0.0308149	0.0231255	2549	tags=59%, list=22%, signal=46%	Cxcl1/Acp5/Syk/Prkcd/Cyba/Cd177/Aatf/Tyrobp/Tgfb1/Itgb2/Hvcn1/Itgb2l/Il18
BP	GO:0097400	interleukin-17-mediated signaling pathway	10	0.68893	1.89195	0.00440899	0.0308672	0.0231647	1132	tags=50%, list=10%, signal=45%	Ikbke/Il17ra/Traf2/Traf6/Il17f
BP	GO:0048754	branching morphogenesis of an epithelial tube	154	-0.32917	-1.55847	0.00442702	0.0309634	0.0232369	2754	tags=37%, list=24%, signal=28%	Nfatc3/Ext1/Pxn/Phb2/Bcl2/Npnt/Gpc3/Igf1/Ctnnbip1/Mdk/Ar/Foxa1/Dll4/Gli3/Mmp14/Ahr/Cxcl12/Gzf1/Btrc/Ppp1ca/Nrarp/Notch4/Dchs1/Ddr1/Pgr/Foxf1/Met/Kdm5b/Sfrp2/Tek/Abl1/Dlg5/Maged1/Lrp6/Bmp4/Fgf1/Foxa2/Tie1/Wnt2/Sema3e/Slit2/Sema5a/Spry1/Hoxa5/Fgfr2/Pkd1/Dag1/Gli2/Kdr/Eya1/Smo/Wnt5a/Tcf21/Ptch1/Shh/Hhip/Etv5
CC	GO:0005732	sno(s)RNA-containing ribonucleoprotein complex	14	0.621628	1.89693	0.00444251	0.0310417	0.0232957	759	tags=43%, list=7%, signal=40%	Nop58/Mphosph10/Gar1/Nhp2/Fbl/Nolc1
BP	GO:0001956	positive regulation of neurotransmitter secretion	15	0.610902	1.90784	0.00445161	0.0310752	0.0233209	1682	tags=47%, list=15%, signal=40%	Ptger4/Sphk1/Htr2c/Adora2a/Kmo/Syt1/Cacna1b
BP	GO:0002260	lymphocyte homeostasis	60	0.377236	1.67546	0.00448289	0.0312634	0.0234621	1518	tags=32%, list=13%, signal=28%	Tnfaip3/Bcl10/Hif1a/Pmaip1/Ceacam1/Stat5a/Ikbkb/Tcirg1/Tnfrsf13b/Skil/Bak1/Pik3cd/Sh2b2/Nckap1l/Ada/Tnfrsf23/Cd24a/Tgfb1/Sit1
BP	GO:0045954	positive regulation of natural killer cell mediated cytotoxicity	25	0.478619	1.73406	0.00450273	0.0313566	0.023532	3125	tags=68%, list=27%, signal=49%	Pvr/Stat5a/Vav1/Klrk1/Crtam/Il12b/Cd160/H2-M3/Lag3/Klrd1/Rasgrp1/Il21/Klrb1c/Sh2d1a/Klre1/Klrc3/Cd226
BP	GO:0032874	positive regulation of stress-activated MAPK cascade	94	0.325035	1.58015	0.00450493	0.0313566	0.023532	882	tags=21%, list=8%, signal=20%	Zc3h12a/Il1b/Myd88/Ripk2/Tnf/Gadd45g/Dab2/Gadd45b/Fcgr2b/Sphk1/Ceacam1/Xdh/Gadd45a/Tirap/Traf2/Mmp8/Tlr3/Traf3/Traf6/Eif2ak2
MF	GO:0016903	oxidoreductase activity, acting on the aldehyde or oxo group of donors	48	-0.43045	-1.67507	0.00452969	0.0314737	0.0236199	3224	tags=50%, list=28%, signal=36%	Aldh1a1/Akr1c13/Dhrs4/Aldh1l1/Aldh6a1/Aldh1a2/Pdha1/Aldh16a1/Aldh3a2/Dlat/Aldh2/Aldh5a1/Fmo5/Akr1b10/Rdh11/Bckdhb/Adh5/Suclg2/Ogdh/Aox3/Aldh7a1/Aldh1a7/Adh7/Aldh9a1
BP	GO:0002862	negative regulation of inflammatory response to antigenic stimulus	14	0.621508	1.89657	0.00453047	0.0314737	0.0236199	2498	tags=57%, list=22%, signal=45%	Fcgr2b/Il20rb/Gpx2/Il12b/Psmb4/Npy5r/Npy/Psma1
BP	GO:0006268	DNA unwinding involved in DNA replication	11	-0.657989	-1.73335	0.00454762	0.0315625	0.0236865	3859	tags=91%, list=34%, signal=60%	Blm/Rad51/Mcm4/Recql4/Recql5/Wrn/Mcm7/Pura/Mcm2/Rpa1
BP	GO:0051783	regulation of nuclear division	103	-0.351468	-1.57881	0.0045544	0.0315792	0.0236991	4695	tags=59%, list=41%, signal=35%	Mad1l1/Cd28/Fbxo5/Ooep/Trip13/Tpr/Cdc42/Tgfa/Ndc80/Rcc1/Ik/Sirt2/Zfp207/Igf1r/Tex14/Tom1l1/Igf2/Mad2l1/Nusap1/Lrp5/Anapc4/Chek1/Mos/Mki67/Bub3/Ttk/Fbxw5/Aurkb/Cep192/Igf1/Rad1/Birc5/Calr/Sh2b1/Pdgfb/Camk2b/Rad21/Cdc20/Anapc7/Anapc11/Cdt1/Edn3/Met/Pebp1/Atm/Psmg2/Pdgfrb/Fzr1/Eif4g3/Bmp4/Zw10/Plcb1/Klhl22/Cul7/Ccdc8/Tubg1/Fgfr2/Fgfr3/Lcmt1/Wnt5a/Pde3a
BP	GO:0042104	positive regulation of activated T cell proliferation	19	0.542372	1.8138	0.00456125	0.0315964	0.023712	1380	tags=42%, list=12%, signal=37%	Tnfsf9/Icosl/Cd86/Stat5a/Il23a/Il27ra/Il12b/Cd24a
CC	GO:0030660	Golgi-associated vesicle membrane	29	-0.502723	-1.74421	0.00456967	0.0316244	0.023733	2941	tags=59%, list=26%, signal=44%	Clba1/Sppl3/Copz2/Cltc/Scyl1/Cope/Kdelr3/Clta/Ap1s1/Copz1/Gpr89/Copa/Kdelr1/Copg2/Tmed3/Copg1/Rassf9
BP	GO:0032930	positive regulation of superoxide anion generation	19	0.541189	1.80984	0.00460664	0.0318196	0.0238794	2549	tags=58%, list=22%, signal=45%	Cxcl1/Syk/Prkcd/Cyba/Cd177/Tyrobp/Tgfb1/Itgb2/Hvcn1/Itgb2l/Il18
BP	GO:0015711	organic anion transport	252	0.245072	1.38596	0.00460668	0.0318196	0.0238794	2275	tags=25%, list=20%, signal=21%	Nfkbie/Arg2/Ptges/Slc7a2/Il1b/Myc/Slc6a14/Syk/Gja1/Anxa1/Prkcd/P2ry2/Bdkrb2/Ace2/Abcc1/Slc9a3r1/Ceacam1/Cd47/Slc13a2/Slc10a6/Cftr/Slc16a1/Slc12a2/Hrh2/Slc11a1/Lrrc8c/Aqp9/Slc22a26/Nfe2l1/Htr2c/Slc16a3/Adora2a/Slc4a4/Slc3a2/Slc7a3/Slc7a1/Slc6a20a/Kmo/Slc22a7/Abcc5/Rgs4/Slc32a1/Avpr1b/Nmur2/Slc1a5/Slc22a6/Slc7a8/Slc16a6/Npy5r/Slco4a1/Pla2g6/Car4/Hnf1a/Bdnf/Slc2a3/Slc37a2/Slc25a18/Slc22a13/Septin2/A…
BP	GO:0048745	smooth muscle tissue development	21	-0.552315	-1.76695	0.00465251	0.0321054	0.024094	1769	tags=38%, list=15%, signal=32%	Foxp1/Ahr/Efemp2/Pdgfrb/Bmp4/Itga8/Foxp2/Shh
BP	GO:0150063	visual system development	289	-0.276437	-1.40772	0.00466455	0.0321578	0.0241333	2600	tags=29%, list=23%, signal=23%	Six5/Bmp6/Wdpcp/Mfn2/Hmgn1/Limk2/Fkbp8/Pdgfb/Ring1/Tmod1/Ptprm/Scrib/Ttc8/Cacna1c/Prkci/Hps1/Dll4/Twsg1/Mdm1/Cdkn1c/Gli3/Sp1/Hsf4/Atf6/Col5a1/Ahr/Hdac1/Mfap2/Sos1/Vim/Twist2/Pbx2/Sox11/Sall2/Mfap5/Ski/Ift122/Pygo2/Grhl2/Ctns/Cryab/Pdgfrb/Tgfb2/Fzr1/Tulp3/Clcn2/Lrp6/Bmp4/Rcn1/Traf3ip1/Casp6/Rxra/Meis1/Meis2/Grcc10/Jag1/Aqp1/Tspan12/Spry1/Sipa1l3/Pbx3/Irx5/Fgfr2/Fgfr3/Smarcd3/Cited2/Wdr19/Cc2d2a/Na…
MF	GO:0016788	hydrolase activity, acting on ester bonds	500	-0.250849	-1.33918	0.00468453	0.0322647	0.0242135	3580	tags=37%, list=31%, signal=27%	Inpp5k/Pole/Dusp1/Mtmr12/Ptpn9/Pde3b/Pop5/Impa2/Ces1g/Ptprg/Ptprb/Rexo2/Dusp7/Cnot6/Ufsp1/Ppt2/Smpd5/Sgpp1/Plaat3/Dusp26/Tars2/Cnp/Acp2/Eri2/Dicer1/Rad9a/Mgme1/Abhd5/Ercc1/Lhpp/Ogg1/Aspa/Pnpla6/Sulf1/Pald1/Ppp2r5d/Gpld1/Aldh6a1/Ces1d/Wrn/Ces2b/Ppm1m/Pla2g4a/Dusp8/Lpin1/Nt5c2/Hagh/Dusp10/Pms2/Tatdn3/Cnot6l/Mdp1/Aarsd1/Rida/Ercc4/Acy3/Arsk/Dusp18/Bpnt1/Ptpra/Inppl1/Rad1/Phpt1/Ybey/Ptprf/Abhd6/Abhd8…
BP	GO:0060428	lung epithelium development	48	-0.429751	-1.67235	0.00470062	0.0323242	0.0242582	2621	tags=48%, list=23%, signal=37%	Map2k2/Numb/Adamtsl2/Igf1/Gata6/Foxa1/Rcn3/Numa1/Foxp1/Grhl2/Bmp4/Foxa2/Wnt2/Hoxa5/Fgfr2/Klf2/Fgfr3/Eya1/Foxp2/Shh/Nfib/Fgf7/Gpsm2
BP	GO:0046636	negative regulation of alpha-beta T cell activation	30	0.479908	1.81619	0.00470211	0.0323242	0.0242582	987	tags=33%, list=9%, signal=31%	Zc3h12a/Arg2/Cd274/Irf1/Anxa1/Il4ra/Socs1/Socs5/Vsir/Adora2a
BP	GO:0002053	positive regulation of mesenchymal cell proliferation	31	-0.489076	-1.72557	0.00477196	0.0327732	0.0245951	1769	tags=58%, list=15%, signal=49%	Vegfa/Lrp5/Ctnnb1/Tbx18/Pdgfa/Fgfr1/Foxp1/Prrx1/Foxf1/Lrp6/Wnt2/Fgfr2/Kdr/Smo/Foxp2/Wnt5a/Shh/Gas1
BP	GO:0070304	positive regulation of stress-activated protein kinase signaling cascade	96	0.32066	1.56587	0.00479321	0.0328674	0.0246658	882	tags=21%, list=8%, signal=19%	Zc3h12a/Il1b/Myd88/Ripk2/Tnf/Gadd45g/Dab2/Gadd45b/Fcgr2b/Sphk1/Ceacam1/Xdh/Gadd45a/Tirap/Traf2/Mmp8/Tlr3/Traf3/Traf6/Eif2ak2
BP	GO:0045586	regulation of gamma-delta T cell differentiation	11	0.663852	1.89615	0.00479932	0.0328674	0.0246658	1166	tags=45%, list=10%, signal=41%	Syk/Stat5a/Ptprc/Lck/Nckap1l
BP	GO:0046643	regulation of gamma-delta T cell activation	11	0.663852	1.89615	0.00479932	0.0328674	0.0246658	1166	tags=45%, list=10%, signal=41%	Syk/Stat5a/Ptprc/Lck/Nckap1l
BP	GO:0033623	regulation of integrin activation	13	0.626959	1.89789	0.00482143	0.0329875	0.024756	1642	tags=54%, list=14%, signal=46%	Ptger4/Plek/Selp/Cxcl13/Cd24a/Fblim1/Foxc2
MF	GO:0004115	3',5'-cyclic-AMP phosphodiesterase activity	10	-0.700047	-1.78204	0.00485221	0.0331667	0.0248904	838	tags=50%, list=7%, signal=46%	Pde4d/Pde7a/Pde8b/Pde7b/Pde3a
BP	GO:0006066	alcohol metabolic process	248	-0.28358	-1.42567	0.00491474	0.0335624	0.0251874	3880	tags=46%, list=34%, signal=31%	Impa1/Mas1/Pck1/Angptl3/Ces1e/Snca/Ephx1/Cln8/Gdpd1/Acadl/Lrp5/Rbp4/Inpp5k/Dhfr/Impa2/Ces1g/Hsd17b7/Msmo1/Rdh16f2/Sgpp1/Thrb/Idh3b/Aldh1a1/Ebp/Gpd1/Aco2/Idh1/Lrp1/Ces1d/Dhdds/Sqle/Tm7sf2/Pla2g4a/Abca2/Scnn1b/Ednrb/Fech/Lss/Abcg1/Aldh3a2/Bmp6/Bpnt1/Inppl1/Sc5d/Scp2/Pmvk/Dysf/Spr/Ip6k2/Asah1/Cyp39a1/Fgfr1/Gba/Pcbd1/Hmgcs1/Mtmr2/Tpi1/Park7/Fmo5/Lmf1/Rdh14/Soat1/Pecr/Lpcat3/Abhd4/Akr1b10/Plcb3/Rdh11/…
BP	GO:0045581	negative regulation of T cell differentiation	40	0.43745	1.77758	0.0049285	0.0336246	0.025234	782	tags=25%, list=7%, signal=23%	Zc3h12a/Ptpn2/Irf1/Nfkbid/Anxa1/Il4ra/Fgl2/Cyld/Socs1/Socs5
CC	GO:0001650	fibrillar center	105	0.304436	1.51669	0.00496995	0.0338753	0.0254222	2204	tags=34%, list=19%, signal=28%	Nfkbie/Nop58/Txnrd1/Dab2/Heatr1/Wdr43/Sumo1/Taf4b/Herc4/Gar1/Nufip1/Top1/Ankrd1/Fbl/Rsad2/Utp4/Nolc1/Klf6/Smarca5/Rnmt/Spata2/Pspc1/Uso1/Cd3eap/Polr1e/Fblim1/Plrg1/E2f5/Dusp11/Cdk7/Ncl/Timm44/Rae1/Map3k14/Dsn1/Prmt7
BP	GO:1902369	negative regulation of RNA catabolic process	54	0.382913	1.65865	0.00497943	0.033908	0.0254468	1222	tags=26%, list=11%, signal=23%	Ikbke/Myd88/Zfp36/Mapkapk2/Apobec1/Tirap/Nsun2/Traf2/Elavl1/Slc11a1/Secisbp2/Tent2/Noct/Ybx2
BP	GO:0045765	regulation of angiogenesis	234	0.252199	1.40978	0.0050004	0.0340187	0.0255298	1132	tags=20%, list=10%, signal=18%	Zc3h12a/Ccl2/Cxcl10/Btg1/Ccl11/Il1b/Stat3/Cd40/Tnf/C3ar1/Adm/Hif1a/Hk2/Thbs1/Chil1/Nfe2l2/Sphk1/Lrg1/Tnfrsf12a/Sema4a/Ccl5/Ceacam1/F3/Dll1/Tnfrsf1a/Hmox1/Smad1/Gadd45a/Xbp1/C3/C5ar1/Slc12a2/Cyp1b1/Tlr3/Jak1/Epha2/Cxcr2/Pgf/Cx3cl1/Mmp9/Rhob/Pik3cd/Brca1/Ppp1r15a/Glul/Il17f
CC	GO:0036464	cytoplasmic ribonucleoprotein granule	154	0.279378	1.46676	0.00501614	0.0340937	0.0255861	1863	tags=24%, list=16%, signal=20%	Zc3h12a/Apobec3/Icosl/Zfp36/Eif2s1/Trim30d/Trim30a/Gabpb1/Trim12a/Shb/Taf5l/G3bp1/Top1/Patl1/Nsun2/Socs1/Usp3/Elavl1/Psma6/Trim12c/Tial1/Tdrd7/Eif4e/Serpinb1b/Noct/Carhsp1/Ddx3y/Trim25/Ddx3x/Pnrc2/Smn1/Sqstm1/Lin28a/Lsm1/Psma2/Lsm3/Ncl
BP	GO:0001779	natural killer cell differentiation	21	0.524626	1.8179	0.0050335	0.0341795	0.0256505	1505	tags=43%, list=13%, signal=37%	Irf1/Stat5a/Ptprc/Nfil3/Pglyrp1/Tox/Hectd1/Ikzf1/Id2
BP	GO:0006879	cellular iron ion homeostasis	45	0.422183	1.74722	0.00504123	0.0341999	0.0256658	936	tags=27%, list=8%, signal=25%	Steap4/Myc/Slc39a14/Hpx/Slc11a2/Hif1a/Steap2/Hmox1/Fth1/Slc11a1/Ifng/Hamp
BP	GO:0021537	telencephalon development	172	-0.312768	-1.50904	0.00505738	0.0342664	0.0257157	2624	tags=30%, list=23%, signal=23%	Cdh2/Numb/Pafah1b1/Efhc1/Mdk/Ptprs/Trappc9/Dnah5/Fgfr1/Xrcc1/Ttc8/Nin/Tsc1/Gli3/Rtn4rl1/Hdac1/Cxcl12/Celf1/Nr2f1/Tacc2/Kat2a/Kif3a/Pfdn1/Lamb1/Ski/Crkl/Ogdh/Atp1b2/Id4/Btbd3/Lrp6/Sema3a/Bmp4/Wnt3a/Grcc10/Plcb1/Aqp1/Slit2/Rac1/Hes1/Socs7/Ephb3/Smo/Myh10/Sun1/Cdon/Foxp2/Wnt5a/Ccdc141/Shh/Nfib
BP	GO:1901879	regulation of protein depolymerization	64	-0.398529	-1.63373	0.00506053	0.0342664	0.0257157	3227	tags=47%, list=28%, signal=34%	Tpx2/Map2/Spef1/Tmod2/Ttbk2/Camsap2/Stmn2/Asph/Atxn7/Dysf/Lmod1/Tmod1/Svil/Pik3ca/Clasp1/Add3/Sptbn1/Sptan1/Map1b/F2rl1/Katnb1/Nes/Evl/Camsap3/Clasp2/Add1/Sema5a/Dmtn/Specc1l/Mid1ip1
BP	GO:2001234	negative regulation of apoptotic signaling pathway	183	0.267477	1.42741	0.0050712	0.0343066	0.0257459	2084	tags=28%, list=18%, signal=23%	Tnfaip3/Csf2/Sod2/Gclc/Il1b/Ptpn1/Tnf/Dab2/Hif1a/Rffl/Ptgs2/Bdkrb2/Nfe2l2/Fgg/Clu/Psmd10/Vnn1/Hmox1/Xbp1/Rela/Itgav/Ier3/Map2k1/Ackr3/Marchf7/Cx3cl1/Mmp9/Cflar/Brca1/Aatf/Eya2/Bmf/Mcl1/Tnfrsf23/Ddx3x/Fga/Gata1/Rnf34/Grina/Rps6kb1/Eya3/Yap1/Muc1/Mrtfa/Nle1/Mapk8ip2/Dnaja1/Bdnf/Syvn1/Gcg/Src
BP	GO:0034453	microtubule anchoring	19	-0.561953	-1.74794	0.00512651	0.0346448	0.0259997	3613	tags=63%, list=32%, signal=43%	Cep20/Pex14/Dctn1/Nin/Pcm1/Clasp1/Gcc2/Cep19/Kif3a/Camsap3/Clasp2/Dag1
BP	GO:1904862	inhibitory synapse assembly	12	0.644959	1.89731	0.00513908	0.0346448	0.0259997	2766	tags=50%, list=24%, signal=38%	Sema4a/Lgi2/Sema4d/Gabra2/Gabrg2/Cntnap2
BP	GO:0009067	aspartate family amino acid biosynthetic process	16	-0.612071	-1.80227	0.00514202	0.0346448	0.0259997	2443	tags=56%, list=21%, signal=44%	Mtrr/Mthfr/Aass/Got2/Enoph1/Plod2/Mthfd1/Mri1/Adi1
CC	GO:0031362	anchored component of external side of plasma membrane	14	0.616125	1.88014	0.00514625	0.0346448	0.0259997	2194	tags=50%, list=19%, signal=40%	Art2b/Tnfrsf23/Cd24a/Izumo1r/Hyal2/Car4/Gp2
BP	GO:0015919	peroxisomal membrane transport	15	-0.614028	-1.77208	0.0051508	0.0346448	0.0259997	4141	tags=73%, list=36%, signal=47%	Pex6/Pex26/Abcd4/Pex14/Pex1/Abcd2/Pex7/Abcd1/Pex3/Pex19/Abcd3
BP	GO:0061308	cardiac neural crest cell development involved in heart development	15	-0.614028	-1.77208	0.0051508	0.0346448	0.0259997	1510	tags=40%, list=13%, signal=35%	Sema3c/Bmp4/Jag1/Hes1/Cited2/Mapk3
BP	GO:0001654	eye development	287	-0.277298	-1.41123	0.00515476	0.0346448	0.0259997	2600	tags=29%, list=23%, signal=23%	Six5/Bmp6/Wdpcp/Mfn2/Hmgn1/Limk2/Fkbp8/Pdgfb/Ring1/Tmod1/Ptprm/Scrib/Ttc8/Cacna1c/Prkci/Hps1/Dll4/Twsg1/Mdm1/Cdkn1c/Gli3/Sp1/Hsf4/Atf6/Col5a1/Ahr/Hdac1/Mfap2/Sos1/Vim/Twist2/Pbx2/Sox11/Sall2/Mfap5/Ski/Ift122/Pygo2/Grhl2/Ctns/Cryab/Pdgfrb/Tgfb2/Fzr1/Tulp3/Clcn2/Lrp6/Bmp4/Rcn1/Traf3ip1/Casp6/Rxra/Meis1/Meis2/Grcc10/Jag1/Aqp1/Tspan12/Spry1/Sipa1l3/Pbx3/Irx5/Fgfr2/Fgfr3/Smarcd3/Cited2/Wdr19/Cc2d2a/Na…
BP	GO:0044344	cellular response to fibroblast growth factor stimulus	71	-0.384456	-1.61505	0.00518492	0.0348151	0.0261275	2738	tags=38%, list=24%, signal=29%	Ext1/Apln/Fgfbp3/Flrt3/Nr4a1/Pdgfb/Fgfr1/Dll4/Sos1/Kif16b/Crkl/Shisa2/Ndnf/Fgf1/Nptn/Ndst1/Rab14/Tcf7l2/Spry1/Fgfr2/Fgfr3/Fgf18/Ccn2/Wnt5a/Ext2/Hhip/Fgf7
BP	GO:0010743	regulation of macrophage derived foam cell differentiation	18	0.565194	1.87613	0.00523422	0.0351135	0.0263514	558	tags=28%, list=5%, signal=26%	Csf2/Nfkbia/Csf1/Msr1/Itgav
BP	GO:0048880	sensory system development	291	-0.27364	-1.39405	0.00524268	0.0351377	0.0263696	2600	tags=29%, list=23%, signal=23%	Six5/Bmp6/Wdpcp/Mfn2/Hmgn1/Limk2/Fkbp8/Pdgfb/Ring1/Tmod1/Ptprm/Scrib/Ttc8/Cacna1c/Prkci/Hps1/Dll4/Twsg1/Mdm1/Cdkn1c/Gli3/Sp1/Hsf4/Atf6/Col5a1/Ahr/Hdac1/Mfap2/Sos1/Vim/Twist2/Pbx2/Sox11/Sall2/Mfap5/Ski/Ift122/Pygo2/Grhl2/Ctns/Cryab/Pdgfrb/Tgfb2/Fzr1/Tulp3/Clcn2/Lrp6/Bmp4/Rcn1/Traf3ip1/Casp6/Rxra/Meis1/Meis2/Grcc10/Jag1/Aqp1/Tspan12/Spry1/Sipa1l3/Pbx3/Irx5/Fgfr2/Fgfr3/Smarcd3/Cited2/Wdr19/Cc2d2a/Na…
MF	GO:0008013	beta-catenin binding	69	-0.386005	-1.61229	0.00524756	0.0351377	0.0263696	3403	tags=51%, list=30%, signal=36%	Tbl1xr1/Nf2/Bcl9/Nos3/Dact1/Setd1a/Pxn/Cdh2/Numb/Ctnnbip1/Ar/Csnk2a1/Calcoco1/Cdh5/Gli3/Tcf7l1/Slc9a3r2/Btrc/Ruvbl2/Rora/Foxo1/Met/Med12/Dlg5/Tcf4/Cby1/Tax1bp3/Smad7/Ash2l/Ctnnd2/Axin2/Ptprk/Tcf7l2/Klf4/Specc1l
BP	GO:1902916	positive regulation of protein polyubiquitination	11	0.656869	1.87621	0.00530896	0.0354706	0.0266194	1433	tags=64%, list=13%, signal=56%	Birc3/Birc2/Fbxo4/Marchf7/Hamp/Ddx3x/Hamp2
BP	GO:1901741	positive regulation of myoblast fusion	16	0.582706	1.85771	0.00530989	0.0354706	0.0266194	1563	tags=56%, list=14%, signal=49%	Cxcl9/Il4ra/Ehd1/Cd53/Gdf15/Ripor2/Flot1/Tnfsf14/Scgb3a1
BP	GO:0045661	regulation of myoblast differentiation	47	0.386038	1.62001	0.0053129	0.0354706	0.0266194	1488	tags=32%, list=13%, signal=28%	Cxcl10/Btg1/Ccl17/Ccl9/Cxcl9/Tnf/Il36g/Dll1/Ddit3/Akirin1/Ripor2/Gdf3/Tnfsf14/Ppard/Tgfb1
BP	GO:0007018	microtubule-based movement	245	-0.282317	-1.41581	0.0053169	0.0354706	0.0266194	3220	tags=34%, list=28%, signal=25%	Anxa5/Map2/Kif5b/Dnaaf2/Ift52/Spef1/Ift172/Stard7/Dst/Tpgs1/Kif22/Spg7/Cln3/Ttc30a1/Dync2li1/Ift81/Kif3c/Klc3/Celsr2/Nphp4/Cep131/Tekt4/Stk11/Dnah8/Adcy3/Pafah1b1/Ap3m2/Spast/Dnah5/Ap3m1/Dync1i2/Borcs5/Gas8/Cnih2/Hsbp1/Hspb11/Pura/Kif18a/Kif1a/Pcm1/Ssx2ip/Dynll1/Lamp1/Map1b/Yif1b/Dnaaf4/Bloc1s6/Dnaaf1/Kif3a/Ssna1/Ttc30b/App/Met/Lca5/Ift122/Wasf1/Kif16b/Arl3/Septin4/Copg2/Arhgap21/Map6/Camsap3/Ift…
BP	GO:1902904	negative regulation of supramolecular fiber organization	114	-0.348358	-1.58309	0.00532549	0.035495	0.0266378	2657	tags=38%, list=23%, signal=29%	Camsap2/Tmsb10/Mfn2/Stmn2/Tjp1/Atxn7/Dysf/Lmod1/Cdh5/Tmod1/Arap1/Capn1/Coro1b/Pfdn6/Svil/Pik3ca/Clasp1/Add3/Arhgef18/Stmn1/Sptbn1/Sptan1/Map1b/Ldlr/Pfdn1/Pecam1/Met/Cryab/Fkbp4/Myadm/Katnb1/Evl/Camsap3/Clasp2/Pfn2/Add1/Slit2/Pik3r1/Dmtn/Kank2/Specc1l/Arhgap28/Mid1ip1
BP	GO:0080135	regulation of cellular response to stress	482	0.211584	1.26266	0.0053371	0.0355022	0.0266432	1152	tags=16%, list=10%, signal=15%	Zc3h12a/Ptpn2/Sod2/Gch1/Arg2/Il1b/Myc/Myd88/Ptpn1/Pnp/Ripk2/Tnf/Parp9/Gadd45g/Dab2/Gadd45b/Nampt/Hif1a/Pmaip1/Fcgr2b/Prkcd/Ier5/Ptgs2/Bdkrb2/Nfe2l2/Sphk1/Timeless/Adam17/Plscr1/Clu/Psmd10/Ceacam1/Xdh/Nr4a3/Vnn1/Cyld/Pawr/Fbxo4/Gadd45a/Tirap/Xbp1/Traf2/Mmp8/Ankrd1/Eef1e1/Ier3/Map2k1/Nsmce1/Tlr3/Traf3/Atf4/Actr2/Nupr1/Mmp3/Senp2/Rad52/Traf6/Marveld3/Cry1/Aida/Trip12/Tlr6/Ackr3/Marchf7/Skil/Thoc1/Ei…
BP	GO:0043487	regulation of RNA stability	117	0.306381	1.56123	0.00533715	0.0355022	0.0266432	1246	tags=21%, list=11%, signal=18%	Zc3h12a/Ikbke/Myd88/Tnfrsf1b/Zfp36/Apex1/Mapkapk2/Apobec1/Tirap/Tut7/Patl1/Nsun2/Traf2/Fastkd3/Tbrg4/Elavl1/Fastkd2/Rnasel/Slc11a1/Tent2/Noct/Carhsp1/Ybx2/Exosc2
CC	GO:0005815	microtubule organizing center	489	-0.250728	-1.33884	0.00534131	0.0355022	0.0266432	4277	tags=45%, list=37%, signal=29%	Kat2b/Prkacb/Cep170/Wdr90/Kif7/1700012B09Rik/Capn7/Xrcc2/Tnks2/Dynlrb2/Cep55/Ehbp1/Mecp2/Calm1/Actr1b/Cdk10/Mkks/Ercc6l2/Sirt2/Slc18a2/Ppp2r5a/Ppp1r32/Intu/Rapsn/Ccdc116/Rtraf/Ift88/Ccne2/Wrap73/Nedd1/Ccdc146/Aurka/Bod1/Spatc1l/Sass6/Dis3l/Rabep2/Cep20/Prkar2a/Ccdc88c/Ift20/Vps37a/Ctnnb1/Nup93/Aunip/Cdk2/Chek1/Rab28/Ola1/Sac3d1/Ift22/Dctn3/Top2a/Itgb1bp1/Rad51d/Ckap2l/Cetn3/Mpp1/C2cd5/Kif5b/Traf5…
CC	GO:0005819	spindle	232	-0.287122	-1.43464	0.00536524	0.0356285	0.026738	3921	tags=44%, list=34%, signal=29%	Cdca8/Spin1/Kif20a/Rtraf/Wrap73/Nedd1/Aurka/Prc1/Bod1/Map4/Fam83d/Mad2l1/Nusap1/Hecw2/Nudc/Maea/Racgap1/Aunip/Tbl1xr1/Sac3d1/Tnks/Ttk/Map2k5/Ect2/Ckap2l/Tpx2/Pkd2/Aaas/Aurkb/Dctn1/Haus5/Anxa11/Ngrn/Mzt2/Kif22/Cdk1/Incenp/Lsm14a/Cbx1/Nedd9/Unc119/Haus6/Haus7/Ciao1/Cltc/Pafah1b1/Efhc1/Birc6/Limk2/Birc5/Fbf1/Hdac3/Camk2b/Pard3/Nin/Kif18a/Cbx3/Numa1/Clasp1/Calm3/Anapc7/Ckap5/Ska2/Mapk14/Cdc14b/Dynll1…
BP	GO:0048557	embryonic digestive tract morphogenesis	19	-0.559371	-1.73991	0.00543721	0.0360733	0.0270717	1936	tags=42%, list=17%, signal=35%	Gli3/Sox11/Foxf1/Tcf7l2/Ovol2/Fgfr2/Tcf21/Shh
BP	GO:0002691	regulation of cellular extravasation	29	0.473167	1.77637	0.00547775	0.0362497	0.0272041	1000	tags=38%, list=9%, signal=35%	Ccl2/Ptger4/Selp/Sele/St3gal4/Adam8/Il1r1/Pawr/Cd47/Il27ra/Ripor2
BP	GO:0002423	natural killer cell mediated immune response to tumor cell	11	0.656519	1.87521	0.00547885	0.0362497	0.0272041	1531	tags=55%, list=13%, signal=47%	Ceacam1/Pvr/Klrk1/Crtam/Il12b/Cd160
BP	GO:0002855	regulation of natural killer cell mediated immune response to tumor cell	11	0.656519	1.87521	0.00547885	0.0362497	0.0272041	1531	tags=55%, list=13%, signal=47%	Ceacam1/Pvr/Klrk1/Crtam/Il12b/Cd160
BP	GO:0014020	primary neural tube formation	92	-0.356252	-1.56642	0.0055305	0.036558	0.0274355	1408	tags=32%, list=12%, signal=28%	Kat2a/Rab23/Ski/Ift122/Med12/Sfrp2/Grhl2/Abl1/Tgfb2/Lrp2/Fzd1/Tulp3/Lrp6/Bmp4/Opa1/Tsc2/Ovol2/Fzd6/Enah/Cited2/Cc2d2a/Mthfd1/Rarg/Ptk7/Wnt5a/Fzd2/Specc1l/Ptch1/Cthrc1
CC	GO:0005798	Golgi-associated vesicle	64	-0.394508	-1.61725	0.0055694	0.0367815	0.0276032	2941	tags=42%, list=26%, signal=31%	Clba1/Sppl3/Rab13/Copz2/Atp7a/Cltc/Scyl1/Cope/Kdelr3/Clta/Pclo/Ap1s1/Copz1/App/Gpr89/Copa/Kdelr1/Igf2r/Copg2/Map6/Tmed3/Rab14/Copg1/Gnas/Rassf9/Nucb1/Rab27b
BP	GO:0007019	microtubule depolymerization	38	-0.471689	-1.73646	0.00559971	0.0369479	0.027728	3392	tags=50%, list=30%, signal=35%	Arhgef2/Tpx2/Map2/Spef1/Ttbk2/Camsap2/Stmn2/Atxn7/Dysf/Kif18a/Clasp1/Stmn1/Map1b/Nckap5/Katnb1/Camsap3/Clasp2/Specc1l/Mid1ip1
BP	GO:0060544	regulation of necroptotic process	14	0.61367	1.87265	0.00567406	0.0374042	0.0280706	1171	tags=43%, list=10%, signal=39%	Birc3/Birc2/Zbp1/Cyld/Cflar/Spata2
BP	GO:1901223	negative regulation of NIK/NF-kappaB signaling	19	0.534614	1.78785	0.00570125	0.0375493	0.0281794	550	tags=32%, list=5%, signal=30%	Zc3h12a/Litaf/Ifi35/Nlrp3/Cyld/Rela
BP	GO:0010839	negative regulation of keratinocyte proliferation	10	-0.692632	-1.76316	0.00571041	0.0375753	0.028199	1019	tags=40%, list=9%, signal=36%	Efnb2/Ptprk/Fgfr2/Snai2
MF	GO:0070403	NAD+ binding	12	-0.652277	-1.75122	0.00579083	0.0380698	0.0285701	2722	tags=58%, list=24%, signal=44%	Sirt4/Sirt3/Ehhadh/Sirt5/Glud1/Hpgd/Hadh
BP	GO:0072175	epithelial tube formation	128	-0.332456	-1.54355	0.0058023	0.0381105	0.0286006	1408	tags=27%, list=12%, signal=24%	Kat2a/Sox11/Rab23/Ski/Ift122/Med12/Sfrp2/Grhl2/Hs2st1/Abl1/Tgfb2/Lrp2/Fzd1/Tulp3/Lrp6/Bmp4/Opa1/Tsc2/Ovol2/Fzd6/Fgfr2/Irx2/Enah/Cited2/Cc2d2a/Mthfd1/Rarg/Ptk7/Wnt5a/Fzd2/Specc1l/Ptch1/Shh/Cthrc1
MF	GO:0070851	growth factor receptor binding	110	0.2999	1.50479	0.00581099	0.038133	0.0286174	2445	tags=33%, list=21%, signal=26%	Csf2/Il6/Il1b/Myd88/Tslp/Pigr/Adam17/Plscr1/Il1r1/Slc9a3r1/Hbegf/Ceacam1/Cd300lf/Artn/Pgf/Il1rap/Socs5/Il6st/Il27ra/Sdcbp/Areg/Ptprj/Pspn/Irak4/Fgf22/Fgf23/Pdgfra/Klb/Egf/Src/Grem1/Il36rn/Plscr2/Il21/Il6ra/Fgf17
BP	GO:0006913	nucleocytoplasmic transport	236	0.250809	1.40641	0.00585934	0.0383806	0.0288032	1965	tags=26%, list=17%, signal=22%	Zc3h12a/Il6/Bcl3/Egr2/Nfkbia/Stat3/Mmp12/Syk/Prkcd/Rrs1/Sdad1/Ptgs2/Adar/Sumo1/Eif6/Riok2/Tnfrsf1a/Xbp1/Nmd3/Nsun2/Cdkn1a/Ier3/Hspa9/Elavl1/Nup54/Zpr1/Abce1/Nolc1/Ifng/Thoc1/Kpna3/Kpna4/Desi1/Ranbp2/Ppp2ca/Brca1/Chchd4/Apod/Xpo5/Ufm1/Supt6/4931428L18Rik/Ssb/Pkig/Kpna1/Hcls1/Nop9/Tmco6/Tgfb1/Srsf3/Heatr3/Sqstm1/Six2/Gbp4/Ddx39a/Cited1/Hyal2/Nxt1/Ran/Alyref/Nemf
BP	GO:0051169	nuclear transport	236	0.250809	1.40641	0.00585934	0.0383806	0.0288032	1965	tags=26%, list=17%, signal=22%	Zc3h12a/Il6/Bcl3/Egr2/Nfkbia/Stat3/Mmp12/Syk/Prkcd/Rrs1/Sdad1/Ptgs2/Adar/Sumo1/Eif6/Riok2/Tnfrsf1a/Xbp1/Nmd3/Nsun2/Cdkn1a/Ier3/Hspa9/Elavl1/Nup54/Zpr1/Abce1/Nolc1/Ifng/Thoc1/Kpna3/Kpna4/Desi1/Ranbp2/Ppp2ca/Brca1/Chchd4/Apod/Xpo5/Ufm1/Supt6/4931428L18Rik/Ssb/Pkig/Kpna1/Hcls1/Nop9/Tmco6/Tgfb1/Srsf3/Heatr3/Sqstm1/Six2/Gbp4/Ddx39a/Cited1/Hyal2/Nxt1/Ran/Alyref/Nemf
BP	GO:0072672	neutrophil extravasation	11	0.651895	1.862	0.00590356	0.0386351	0.0289943	1000	tags=64%, list=9%, signal=58%	Ptger4/Adam8/Il1r1/Trem1/Cd177/Pawr/Ripor2
BP	GO:1903707	negative regulation of hemopoiesis	83	0.32922	1.55847	0.00591866	0.0386725	0.0290223	932	tags=22%, list=8%, signal=20%	Zc3h12a/Ptpn2/Myc/Irf1/Nfkbid/Anxa1/Il4ra/Fgl2/Trib1/Ceacam1/Cyld/Socs1/Hspa9/Pglyrp1/Socs5/Ifng/Calca/Mafb
BP	GO:0006471	protein ADP-ribosylation	27	0.472105	1.73652	0.00591997	0.0386725	0.0290223	1627	tags=41%, list=14%, signal=35%	Parp9/Parp8/Parp12/Pum3/Art2b/Ifng/Arl6/Parp3/Tinf2/Art1/Wars
BP	GO:0042492	gamma-delta T cell differentiation	14	0.612107	1.86788	0.00593796	0.038755	0.0290842	1507	tags=43%, list=13%, signal=37%	Syk/Stat5a/Ptprc/Lck/Nckap1l/Ccr9
BP	GO:0150077	regulation of neuroinflammatory response	21	0.517468	1.7931	0.00595705	0.0388445	0.0291514	870	tags=38%, list=8%, signal=35%	Tnfrsf1b/Ctsc/Ptgs2/Sphk1/Stap1/Mmp8/Nupr1/Cx3cl1
BP	GO:2000402	negative regulation of lymphocyte migration	11	0.650734	1.85868	0.0059885	0.0390143	0.0292789	1041	tags=45%, list=9%, signal=41%	Ccl2/Ccl12/Il27ra/Ripor2/Apod
BP	GO:0001843	neural tube closure	86	-0.367957	-1.61165	0.00599599	0.0390279	0.0292891	1408	tags=33%, list=12%, signal=29%	Kat2a/Rab23/Ski/Ift122/Med12/Sfrp2/Grhl2/Abl1/Tgfb2/Lrp2/Fzd1/Tulp3/Lrp6/Bmp4/Opa1/Tsc2/Fzd6/Enah/Cited2/Cc2d2a/Mthfd1/Rarg/Ptk7/Wnt5a/Fzd2/Specc1l/Ptch1/Cthrc1
BP	GO:0006949	syncytium formation	54	0.375752	1.62764	0.00604769	0.0392547	0.0294593	2981	tags=54%, list=26%, signal=40%	Cxcl10/Cxcl9/Il36g/Il4ra/Adam8/Ehd1/Cd53/Casp1/Gdf15/Ripor2/Cflar/Flot1/Dcstamp/Adam9/Tnfsf14/Stat1/Tyrobp/Scgb3a1/Cav3/Rapgef3/Plekho1/Gcm1/Adgrb3/Myod1/Nfe2/Cd9/Ccl8/Ins2/Nfatc2
BP	GO:1903432	regulation of TORC1 signaling	28	-0.508184	-1.73328	0.00605089	0.0392547	0.0294593	1635	tags=36%, list=14%, signal=31%	Castor2/Atm/Ctns/Castor1/Sesn1/Sesn3/Pih1d1/Klhl22/Tsc2/Flcn
BP	GO:0010960	magnesium ion homeostasis	11	-0.641728	-1.69051	0.00605256	0.0392547	0.0294593	1676	tags=45%, list=15%, signal=39%	Cnnm4/Edn3/Trpm7/Ank3/Mtss1
BP	GO:0060601	lateral sprouting from an epithelium	12	-0.649694	-1.74429	0.00605256	0.0392547	0.0294593	3579	tags=75%, list=31%, signal=52%	Celsr1/Vangl2/Sulf1/Ar/Bmp4/Fgfr2/Gli2/Wnt5a/Shh
CC	GO:0031252	cell leading edge	292	-0.273228	-1.39359	0.00614828	0.039827	0.0298888	3588	tags=40%, list=31%, signal=28%	Slc12a5/Plxnd1/Inpp5k/Ctnnb1/Sgce/Pabpc1/Gria1/Arhgef2/Wasf3/Wasf2/Kptn/Ilk/Itgb1bp1/Nf2/Map2/C2cd5/Pak1/Pkd2/Kcnh1/Spef1/Appl2/Dctn1/Dpysl3/Dst/Cyth3/Itgb5/Rinl/Rab13/Tln2/Pxn/Atp7a/Cdh2/Dpp9/Atp6v1b2/Stmn2/Pafah1b1/Hax1/Epb41l5/Inppl1/Stx2/Bcas3/Sh2b1/Dysf/Atn1/Myo10/Ctnnd1/Gas7/Ptprm/Coro1b/Scrib/Ldb1/Gdpd2/Prkci/Dgkz/Baiap2/Kif18a/Tsc1/Pik3ca/Sh3rf1/Apbb1/Atp2b2/Macf1/Limk1/Ssx2ip/Jcad/Arhgef…
BP	GO:0002478	antigen processing and presentation of exogenous peptide antigen	26	0.467916	1.702	0.00615664	0.039827	0.0298888	3435	tags=62%, list=30%, signal=43%	Fcgr2b/Tap1/Fcgr3/Traf6/Fcer1g/Tap2/H2-M3/Fcgr1/H2-K1/Tapbp/H2-Ab1/H2-Eb1/Unc93b1/Pikfyve/H2-Oa/Clec4a2
MF	GO:0035198	miRNA binding	19	0.533174	1.78303	0.00615734	0.039827	0.0298888	1759	tags=42%, list=15%, signal=36%	Zc3h12a/Ddx21/Tut7/Elavl1/Sox2/Zc3h7a/Lin28a/Matr3
MF	GO:0005549	odorant binding	11	0.648608	1.85261	0.00624332	0.0403471	0.030279	3500	tags=82%, list=31%, signal=57%	Olfr112/Olfr480/Olfr73/Obp1a/Olfr1508/Olfr74/Olfr154/Olfr15/Lcn3
BP	GO:0050901	leukocyte tethering or rolling	26	0.466964	1.69854	0.00625209	0.0403676	0.0302945	1018	tags=31%, list=9%, signal=28%	Selp/Vcam1/Tnf/Sele/St3gal4/Pawr/Sell/Golph3
BP	GO:0046785	microtubule polymerization	60	-0.405442	-1.6548	0.00630535	0.0406751	0.0305252	3227	tags=45%, list=28%, signal=32%	Tpx2/Map2/Pak1/Dctn1/Cep192/Slain2/Camsap2/Stmn2/Cav1/Cdh5/Nin/Numa1/Clasp1/Ckap5/Stmn1/Map1b/Tubgcp2/Tppp3/Met/Arl2/Abl1/Fkbp4/Camsap3/Clasp2/Rac1/Tubg1/Prune1
BP	GO:0036499	PERK-mediated unfolded protein response	12	0.639643	1.88167	0.00632827	0.0407502	0.0305816	1290	tags=50%, list=11%, signal=44%	Ptpn2/Ptpn1/Eif2s1/Nfe2l2/Atf4/Nck1
BP	GO:0097398	cellular response to interleukin-17	11	0.64703	1.8481	0.00632827	0.0407502	0.0305816	1132	tags=45%, list=10%, signal=41%	Ikbke/Il17ra/Traf2/Traf6/Il17f
BP	GO:0007398	ectoderm development	14	-0.617447	-1.7504	0.0063425	0.0408008	0.0306196	784	tags=50%, list=7%, signal=47%	Ctnnb1/Nf2/Epb41l5/Foxa2/Fzd7/Shh/Elf5
BP	GO:0070231	T cell apoptotic process	49	0.390471	1.64351	0.00634742	0.0408008	0.0306196	1688	tags=35%, list=15%, signal=30%	Arg2/Cd274/Bcl10/Pnp/St3gal1/Nfkbid/Hif1a/Adam8/Ccl5/Ceacam1/Ido1/Bak1/Ada/Tnfrsf23/Fasl/Ptcra/Siglec1
BP	GO:0006487	protein N-linked glycosylation	39	-0.460057	-1.69727	0.006382	0.0409709	0.0307472	3383	tags=59%, list=30%, signal=42%	Slc39a8/Alg9/Rpn1/Dhdds/Uggt1/Alg14/Mgat4b/Alg2/Dolpp1/Alg12/Stt3a/Dad1/Mogs/Tusc3/B4galt7/Ddost/Mgat1/Entpd5/Srd5a3/Mgat3/Rpn2/Ext2/Fut8
BP	GO:0021536	diencephalon development	53	-0.414025	-1.64065	0.00638522	0.0409709	0.0307472	1059	tags=25%, list=9%, signal=22%	Ndnf/Ogdh/Lrp6/Sema3a/Bmp4/Nr4a2/Tcf7l2/Sema5a/Gli2/Hes1/Smo/Wnt5a/Shh
MF	GO:0019842	vitamin binding	101	-0.345932	-1.55609	0.00643746	0.0412694	0.0309712	4074	tags=51%, list=36%, signal=33%	Accs/Alb/C8g/Sardh/Crabp1/Vdr/Pdxdc1/Pnpo/Phyh/Ogfod2/Rbp4/Pam/Gc/Dhfr/Psat1/Hlcs/P4htm/Ddc/Gnmt/Cd320/Aldh1a2/Oat/Phykpl/Mmut/Plod1/P3h1/Nfs1/Pygm/Tkt/Pdxk/Ilvbl/Got2/S100g/Srr/Kyat1/P3h3/Ogdh/Egln1/Lrat/Mtarc2/Ogfod3/Slc46a1/Ttpa/Adh7/Fasn/Ggcx/P3h2/Alas1/Plod2/Rbp1/Csad/Pygb
BP	GO:0002281	macrophage activation involved in immune response	14	0.608245	1.85609	0.00646577	0.0414142	0.0310799	1415	tags=43%, list=12%, signal=38%	Syk/Il33/Ifi35/Lbp/Ifng/Tyrobp
BP	GO:0044242	cellular lipid catabolic process	171	-0.305301	-1.47119	0.00648757	0.041517	0.031157	3952	tags=45%, list=35%, signal=30%	Psap/Abhd3/Lypla2/Abhd1/Crabp1/Pck1/Mlycd/Dbi/Angptl3/Abhd16a/Gdpd1/Acadl/Phyh/Abcd4/Hexa/Etfa/Aig1/Nudt19/Smpd5/Abhd5/Acads/Idh1/Lrp1/Gpld1/Ces1d/Hsd17b10/Pla2g4a/Lpin1/Acadm/Eci1/Scp2/Abhd6/Asah1/Gba/Acoxl/Echdc1/Acaa1b/Echs1/Pla2g1b/Acat1/Crot/Abcd2/Akt1/Akr1b10/Plcb3/Ehhadh/Daglb/Tysnd1/Neu1/Ldlr/Eci2/Acsl5/Decr1/Ilvbl/Pex7/Abhd12/Amacr/Abcd1/Smpd4/Naga/Hsd17b4/Pla2g15/Galc/Mgll/Ivd/Acox3/Srd…
BP	GO:0030111	regulation of Wnt signaling pathway	226	-0.28668	-1.43175	0.00650836	0.0415876	0.03121	3628	tags=42%, list=32%, signal=30%	Sox4/Ccdc88c/Ift20/Wwtr1/Hdac2/Vangl2/Vps35/Tbl1xr1/Tnks/Ccn4/Zeb2/Sox7/Ilk/Csnk1g2/Rbms3/Peg12/Daam2/Tle6/Dact1/Sulf1/Nkd1/Lrp1/Tbx18/Rnf146/Nxn/Nphp4/Cdh2/Gpc3/Stk11/Vcp/Ctnnbip1/Mdk/Rnf220/Csnk2a1/Cav1/Ctnnd1/Tle4/Nlk/Wwox/Tle2/Hic1/Adgra2/Gli3/Frmd8/Tiam1/Macf1/Mapk14/Wif1/Hdac1/Col1a1/Btrc/Ruvbl2/Nrarp/Plpp3/Foxo1/Wnt11/App/Lrrk1/Zbed3/Sfrp2/Grb10/Tle5/Abl1/Shisa2/Limd1/Apcdd1/Fzd1/Cby1/Lrp6…
BP	GO:1902041	regulation of extrinsic apoptotic signaling pathway via death domain receptors	41	0.415977	1.69532	0.00651011	0.0415876	0.03121	1575	tags=32%, list=14%, signal=27%	Tnfaip3/Pmaip1/Thbs1/Rffl/Fgg/Hmox1/Skil/Cflar/Brca1/Tnfrsf23/Ddx3x/Fga/Rnf34
BP	GO:0061035	regulation of cartilage development	57	-0.408806	-1.64562	0.00659779	0.0421104	0.0316024	3362	tags=49%, list=29%, signal=35%	Ccn4/Thrb/Rflna/Zfp219/Bmp1/Bmp6/Mdk/Mboat2/Gli3/Rflnb/Sox5/Mustn1/Kat2a/Wnt9a/Glg1/Tgfb2/Bmp4/Smad7/Ltbp3/Por/Axin2/Gli2/Fgf18/Maf/Rarg/Ccn2/Wnt5a/Snai2
BP	GO:0042743	hydrogen peroxide metabolic process	38	0.429102	1.70492	0.00663099	0.042285	0.0317334	1351	tags=32%, list=12%, signal=28%	Sod2/Ptger4/Txnrd1/Stat3/Ncf1/Cyba/Cybb/Mmp3/Tpo/Hbb-bh1/Cyct/Prdx5
BP	GO:0010818	T cell chemotaxis	16	0.570692	1.81941	0.00664849	0.0423219	0.0317611	1442	tags=50%, list=13%, signal=44%	Cxcl10/Cxcl16/Cxcl13/Adam17/Ccl5/Slc12a2/Tnfsf14/Oxsr1
BP	GO:0090502	RNA phosphodiester bond hydrolysis, endonucleolytic	16	0.571296	1.82134	0.00664849	0.0423219	0.0317611	2661	tags=56%, list=23%, signal=43%	Zc3h12a/Rrs1/Tbl3/Fcf1/Utp23/Nop9/Elac2/Rpp30/Abt1
BP	GO:1990823	response to leukemia inhibitory factor	101	0.314846	1.55306	0.00666402	0.0423834	0.0318072	1500	tags=27%, list=13%, signal=23%	Snx10/Socs3/Hk2/Nfyb/Egln3/Sdad1/Rnf125/Gtf2h1/Eed/Nrp2/Xbp1/Polr1f/Eef1e1/Gnpnat1/Spp1/Srsf7/Smarca5/Arid5b/Spry4/Chchd4/Rnmt/Elavl2/Shmt1/Trim25/B3gnt2/Mrpl15/Srsf3
BP	GO:2000826	regulation of heart morphogenesis	10	-0.686909	-1.74859	0.00670065	0.0425674	0.0319453	1302	tags=60%, list=11%, signal=53%	Wnt11/Gata5/Bmp4/Wnt3a/Smo/Wnt5a
BP	GO:0034248	regulation of cellular amide metabolic process	308	0.226101	1.29857	0.00670474	0.0425674	0.0319453	1461	tags=19%, list=13%, signal=17%	Zc3h12a/Il6/Bcl3/Dph5/Eif5/Stat3/Tnf/Zfp36/Eif2s1/Prkcd/Etf1/Thbs1/Nfe2l2/Sphk1/Clu/Malsu1/Eif6/Pld1/Ppp1r15b/Enc1/Usp16/Tut7/Rela/S100a9/Patl1/Ngdn/Mif4gd/Fastkd3/Cyp1b1/Elavl1/Fastkd2/Abce1/Nolc1/Pus7/Pum3/Ifng/Eif2ak2/Cpeb4/Trmt10c/Eif4e/Secisbp2/Prr16/Gzmb/Ppp1r15a/Noct/Samd8/Eif2s3y/Dph3/Ybx2/Exosc2/Larp6/Rnf139/Akt2/Nck1/Mapkapk5/Shmt1/Ddx3x/Eif3e/Ccn1
BP	GO:0001569	branching involved in blood vessel morphogenesis	38	-0.46575	-1.71459	0.00672907	0.0426698	0.0320222	3901	tags=58%, list=34%, signal=38%	Acvr1/Col4a1/Angpt1/Vegfa/Plxnd1/Ctnnb1/Vangl2/Tbx20/Nfatc3/Mdk/Dll4/Ahr/Cxcl12/Nrarp/Notch4/Sfrp2/Tek/Abl1/Sema3e/Sema5a/Kdr/Shh
BP	GO:0016125	sterol metabolic process	112	-0.33157	-1.50667	0.00673267	0.0426698	0.0320222	3797	tags=47%, list=33%, signal=32%	Angptl3/Ces1e/Cln8/Acadl/Lrp5/Ces1g/Cyb5r1/Hsd17b7/Msmo1/Thrb/Ebp/Lrp1/Ces1d/Sqle/Tm7sf2/Abca2/Fech/Lss/Abcg1/Sc5d/Scp2/Pmvk/Cyp39a1/Gba/Hmgcs1/Fmo5/Lmf1/Soat1/Lpcat3/Ldlr/Erlin2/Srebf1/Srebf2/Ebpl/App/Cyp27a1/Cyb5r3/Insig1/Sec14l2/Nsdhl/Pmp22/Hmgcs2/Fgf1/Por/Cebpa/Erg28/Aplp2/Pctp/Ldlrap1/Cat/Mvk/Dhcr7/Vldlr
MF	GO:0016004	phospholipase activator activity	12	0.637516	1.87542	0.00675298	0.042761	0.0320906	619	tags=33%, list=5%, signal=32%	Ccl12/Ccl3/Ccl5/Lck
BP	GO:0045859	regulation of protein kinase activity	438	0.215679	1.28074	0.0067919	0.0429697	0.0322473	987	tags=15%, list=9%, signal=14%	Tnfaip3/Ptpn2/Il6/Pim1/Irgm1/Il1b/Irak3/Ptpn1/Cd40/Tnf/Syk/Gadd45g/Dab2/Gadd45b/Gtpbp4/Adam8/Prkcd/Sdc4/Thbs1/Csf1/Daxx/Chil1/Adar/Cd86/Il34/Adam17/Cep85/Egr1/Trib1/Ccnl1/Clu/Slc9a3r1/Hbegf/Psmd10/Ceacam1/Ralb/Shb/Gadd45a/Ptprc/Tirap/Ggnbp2/Stap1/C5ar1/Traf2/Socs1/Cdkn1a/Camkk2/Map2k1/Rap2c/Ksr1/Il23a/Mst1r/Traf6/Slc11a1/Socs5/Aida/Tlr6/Ifng/Calca/Mvp/Fgr/Spry4/Ppp2ca/Pik3cg/Adora2a
MF	GO:0016878	acid-thiol ligase activity	20	-0.56235	-1.76742	0.00681815	0.0430762	0.0323272	1428	tags=35%, list=13%, signal=31%	Acsl5/Suclg2/Suclg1/Acsl1/Dip2a/Slc27a3/Acss1
BP	GO:0061572	actin filament bundle organization	121	-0.336322	-1.54173	0.00682065	0.0430762	0.0323272	3338	tags=47%, list=29%, signal=34%	Pls3/Wasf2/Kiss1r/Itgb1bp1/Rflna/Nf2/Epha1/Pak1/Dpysl3/Itgb5/Hsp90b1/Pxn/Eln/Pls1/Tjp1/Sorbs1/Arhgef10l/Arrb1/Gas7/Arap1/Coro1b/Ttc8/Nox4/Baiap2/Tsc1/Rflnb/Clasp1/Limk1/Arhgef18/Stmn1/Id1/Fermt2/Zyx/Wnt11/Met/Sorbs3/Abl1/Actn4/Tesk1/Triobp/Evl/Clasp2/Pfn2/Add1/Rac1/Bag4/Baiap2l1/Pik3r1/Dmtn/Kank2/Myh10/Ccn2/Pik3r2/Arhgap28/Tgfb3/Mtss1/Fam171a1
BP	GO:0048702	embryonic neurocranium morphogenesis	10	-0.68561	-1.74529	0.00683333	0.0430879	0.032336	2107	tags=70%, list=18%, signal=57%	Hoxa1/Gli3/Med12/Tgfb2/Tulp3/Ndst1/Tgfb3
BP	GO:1990830	cellular response to leukemia inhibitory factor	100	0.319327	1.57909	0.00683461	0.0430879	0.032336	1500	tags=27%, list=13%, signal=24%	Snx10/Socs3/Hk2/Nfyb/Egln3/Sdad1/Rnf125/Gtf2h1/Eed/Nrp2/Xbp1/Polr1f/Eef1e1/Gnpnat1/Spp1/Srsf7/Smarca5/Arid5b/Spry4/Chchd4/Rnmt/Elavl2/Shmt1/Trim25/B3gnt2/Mrpl15/Srsf3
BP	GO:0072073	kidney epithelium development	109	-0.344014	-1.55673	0.00684039	0.0430879	0.032336	1080	tags=25%, list=9%, signal=23%	Hs2st1/Crlf1/Efnb2/Maged1/Bmp4/Lzts2/Smad7/Fgf1/Klf15/Jag1/Aqp1/Slit2/Spry1/Fgfr2/Irx2/Hes1/Mef2c/Kank2/Eya1/Smo/Cat/Smad6/Tcf21/Ptch1/Shh/Heyl/Mtss1
BP	GO:0034250	positive regulation of cellular amide metabolic process	116	0.291969	1.48665	0.006878	0.0432871	0.0324854	2092	tags=29%, list=18%, signal=24%	Il6/Bcl3/Tnf/Prkcd/Thbs1/Nfe2l2/Clu/Eif6/Pld1/Usp16/Rela/Fastkd3/Cyp1b1/Elavl1/Fastkd2/Ifng/Trmt10c/Secisbp2/Prr16/Eif2s3y/Larp6/Nck1/Ddx3x/Eif3e/Ccn1/Lin28a/Cnbp/Rps6kb1/Pla2g6/Chrna7/Rpusd4/Picalm/Eif3d/C1qbp
BP	GO:0071774	response to fibroblast growth factor	72	-0.379638	-1.60181	0.00689226	0.0433028	0.0324972	2738	tags=38%, list=24%, signal=29%	Ext1/Apln/Fgfbp3/Flrt3/Nr4a1/Pdgfb/Fgfr1/Dll4/Sos1/Kif16b/Crkl/Shisa2/Ndnf/Fgf1/Nptn/Ndst1/Rab14/Tcf7l2/Spry1/Fgfr2/Fgfr3/Fgf18/Ccn2/Wnt5a/Ext2/Hhip/Fgf7
BP	GO:0071826	ribonucleoprotein complex subunit organization	126	0.28688	1.47515	0.00689754	0.0433028	0.0324972	2208	tags=33%, list=19%, signal=27%	Eif5/Denr/Rrs1/Adar/Nop2/Aar2/Eif6/Nufip1/Brix1/Srsf6/Ppan/Rpf2/Eif2s2/Fastkd2/Strap/Shq1/Eif3a/Mrto4/Eif2s3y/Prpf31/Ddx20/Hsp90aa1/Smn1/Rrp7a/Clp1/Cdc73/Ddx28/Mrpl20/Nle1/Naf1/Ptges3/Znhit6/Gemin5/Prpf18/Sf3a3/Sf3b1/Sart3/Eif3d/Cpsf7/Snrpd1/Prmt7/Atr
BP	GO:0002295	T-helper cell lineage commitment	15	0.592985	1.85188	0.00689959	0.0433028	0.0324972	2408	tags=53%, list=21%, signal=42%	Batf/Il6/Stat3/Il23a/Ly9/Tgfb1/Stat6/Il6ra
MF	GO:0046933	proton-transporting ATP synthase activity, rotational mechanism	11	-0.638668	-1.68245	0.00690447	0.0433028	0.0324972	3393	tags=82%, list=30%, signal=58%	Atp5h/Atp5o/Atp5j2/Atp5j/Atp5a1/Atp5b/Atp5c1/Atp5d/Atp6v1a
BP	GO:0061013	regulation of mRNA catabolic process	113	0.297165	1.50179	0.00694414	0.0435138	0.0326555	1246	tags=20%, list=11%, signal=18%	Zc3h12a/Ikbke/Myd88/Zfp36/Apex1/Zc3hav1/Mapkapk2/Apobec1/Tirap/Tut7/Patl1/Traf2/Fastkd3/Tbrg4/Elavl1/Fastkd2/Rnasel/Slc11a1/Secisbp2/Noct/Carhsp1/Ybx2/Exosc2
BP	GO:0051494	negative regulation of cytoskeleton organization	111	-0.342764	-1.55206	0.00698857	0.0437543	0.032836	2657	tags=37%, list=23%, signal=29%	Camsap2/Tmsb10/Mfn2/Stmn2/Tjp1/Atxn7/Dysf/Lmod1/Cdh5/Tmod1/Arap1/Capn1/Coro1b/Svil/Pik3ca/Mdm1/Clasp1/Add3/Arhgef18/Stmn1/Sptbn1/Sptan1/Map1b/Kat2a/Pecam1/Met/Fkbp4/Myadm/Katnb1/Evl/Camsap3/Clasp2/Pfn2/Add1/Slit2/Pik3r1/Dmtn/Kank2/Specc1l/Arhgap28/Mid1ip1
BP	GO:0050798	activated T cell proliferation	36	0.432931	1.7034	0.00704739	0.0440753	0.0330769	1667	tags=36%, list=15%, signal=31%	Cd274/Tnfsf9/Icosl/Cd86/Stat5a/Il23a/Il27ra/Ido1/Crtam/Il12b/Itgal/Cd24a/Itgb2
BP	GO:2000403	positive regulation of lymphocyte migration	30	0.470812	1.78177	0.00705204	0.0440753	0.0330769	397	tags=23%, list=3%, signal=23%	Ccl20/Cxcl10/Ccl7/Adam8/Cxcl13/Adam17/Ccl5
BP	GO:0031589	cell-substrate adhesion	257	-0.273156	-1.37765	0.00705944	0.0440833	0.033083	3004	tags=35%, list=26%, signal=26%	Taok2/Postn/Lrp1/Col8a1/Vegfc/Itgb5/Ntn4/Pik3cb/Angpt2/Pxn/Nedd9/Bcl2/Npnt/Wdpcp/Sorbs1/Epb41l5/Ptpra/Mdk/Calr/Bcas3/Pcsk5/Lims2/Pdgfb/Fbln1/Ldb1/Efna1/Ccdc80/Tsc1/Mmp14/Clasp1/Tiam1/Macf1/Col1a1/Dusp22/Fbln2/Fermt2/Zyx/Efemp2/Lamb1/Ddr1/Foxf1/Pecam1/Men1/Lamc1/Sorbs3/Crkl/Tek/Thsd1/Abl1/Ndnf/Atp1b2/Myadm/Atrn/Actn4/Trpm7/Tesk1/Rac3/Triobp/Net1/Camsap3/P4hb/Prkcz/Clasp2/Ptprk/Sema3e/Jag1/Antxr1/R…
BP	GO:0031113	regulation of microtubule polymerization	44	-0.440893	-1.67786	0.00707504	0.0441426	0.0331275	4172	tags=61%, list=37%, signal=39%	Psrc1/Mecp2/Mapt/Drg1/Tubb4a/Snca/Map2/Pak1/Dctn1/Slain2/Camsap2/Stmn2/Cav1/Cdh5/Nin/Numa1/Ckap5/Stmn1/Map1b/Met/Arl2/Abl1/Fkbp4/Camsap3/Clasp2/Rac1/Prune1
BP	GO:0001837	epithelial to mesenchymal transition	117	-0.340289	-1.55648	0.00714288	0.0444499	0.0333581	2467	tags=39%, list=22%, signal=31%	Epb41l5/Mdk/Hey2/Pef1/Fgfr1/Foxa1/Efna1/Il17rd/Rflnb/Clasp1/Tiam1/Pdcd4/Trim28/Vasn/Col1a1/Hey1/Notch4/Pofut2/Fermt2/Wnt11/Sfrp2/Dlg5/Tgfb2/Lrp6/Bmp4/Smad7/Ager/Foxa2/Clasp2/Axin2/Wnt2/Tcf7l2/Jag1/Cul7/Tsc2/Ovol2/Spry1/Usf3/Fgfr2/Dag1/Tmem100/Wnt5a/Tgfb3/Snai2/Heyl/Bambi
BP	GO:0030010	establishment of cell polarity	117	-0.340331	-1.55667	0.00714288	0.0444499	0.0333581	3708	tags=46%, list=32%, signal=31%	Map4/Cfl1/Shtn1/Mad2l1/Prickle2/Ift20/Cyth1/Mos/Vangl2/Arhgef2/Map2/Pak1/Nek3/Dctn1/Pard3b/Cyth3/Rnf41/Stk11/Wdpcp/Pafah1b1/Bcas3/Fbf1/Cdh5/Scrib/Ttc8/Pard3/Prkci/Numa1/Clasp1/Wee1/Coro7/Hey1/Llgl1/Map1b/Pard6a/Amot/Foxf1/Exoc4/Crkl/Camsap3/Zw10/Prkcz/Ubxn2b/Rab11fip2/Tsc2/Spry1/Sipa1l3/Pkd1/Hes1/Eya1/Ptk7/Wnt5a/Shh/Gpsm2
BP	GO:1901615	organic hydroxy compound metabolic process	390	-0.261823	-1.37329	0.00715049	0.0444499	0.0333581	3885	tags=42%, list=34%, signal=29%	Npr1/Impa1/Mas1/Pck1/Prox1/Alox12/Angptl3/Ces1e/Sult1d1/Snca/Pnpo/Ephx1/Cln8/Gdpd1/Acadl/Lrp5/Rbp4/Inpp5k/Gc/Dhfr/Vhl/Impa2/Ces1g/Cyb5r1/Vps35/Hsd17b7/Msmo1/Rdh16f2/Sgpp1/Zeb2/Cyp4f15/Thrb/Idh3b/Aldh1a1/Ebp/Gpd1/Ddc/Aco2/Idh1/Lrp1/Ces1d/Dhdds/Dct/Sqle/Tm7sf2/Hsd17b10/Pla2g4a/Hagh/Cpq/Abca2/Scnn1b/Comt/Ednrb/Atp7a/Bcl2/Stard4/Fech/Lss/Abcg1/Aldh3a2/Bmp6/Bpnt1/Inppl1/Sc5d/Scp2/Pmvk/Dysf/Spr/Ip6k2/A…
BP	GO:0006695	cholesterol biosynthetic process	43	-0.428387	-1.61875	0.00715505	0.0444499	0.0333581	3439	tags=58%, list=30%, signal=41%	Ces1g/Hsd17b7/Msmo1/Ebp/Ces1d/Tm7sf2/Lss/Abcg1/Sc5d/Scp2/Pmvk/Hmgcs1/Lpcat3/Erlin2/Srebf1/Srebf2/Cyb5r3/Insig1/Sec14l2/Nsdhl/Hmgcs2/Fgf1/Por/Mvk/Dhcr7
BP	GO:1902653	secondary alcohol biosynthetic process	43	-0.428387	-1.61875	0.00715505	0.0444499	0.0333581	3439	tags=58%, list=30%, signal=41%	Ces1g/Hsd17b7/Msmo1/Ebp/Ces1d/Tm7sf2/Lss/Abcg1/Sc5d/Scp2/Pmvk/Hmgcs1/Lpcat3/Erlin2/Srebf1/Srebf2/Cyb5r3/Insig1/Sec14l2/Nsdhl/Hmgcs2/Fgf1/Por/Mvk/Dhcr7
CC	GO:0043186	P granule	11	0.64312	1.83693	0.00717769	0.0444539	0.0333611	1400	tags=36%, list=12%, signal=32%	Tdrd7/Carhsp1/Ddx3y/Ddx3x
CC	GO:0045495	pole plasm	11	0.64312	1.83693	0.00717769	0.0444539	0.0333611	1400	tags=36%, list=12%, signal=32%	Tdrd7/Carhsp1/Ddx3y/Ddx3x
CC	GO:0060293	germ plasm	11	0.64312	1.83693	0.00717769	0.0444539	0.0333611	1400	tags=36%, list=12%, signal=32%	Tdrd7/Carhsp1/Ddx3y/Ddx3x
BP	GO:0045453	bone resorption	61	0.367409	1.63474	0.00718031	0.0444539	0.0333611	1425	tags=28%, list=12%, signal=25%	Snx10/Il6/Ptger4/Acp5/Syk/Adam8/Ceacam1/Itgav/Spp1/Traf6/Tcirg1/Calca/Hamp/Dcstamp/Rac2/Fcgr4/Ctsk
BP	GO:0002714	positive regulation of B cell mediated immunity	32	0.447431	1.71656	0.00722284	0.0445565	0.0334381	2309	tags=44%, list=20%, signal=35%	Cd40/Tnf/Hpx/Ptprc/C3/Fcer2a/Fcgr3/Fcer1g/Ifng/Tgfb1/Fcgr1/Stat6/Tnfsf4/Xcl1
BP	GO:0002891	positive regulation of immunoglobulin mediated immune response	32	0.447431	1.71656	0.00722284	0.0445565	0.0334381	2309	tags=44%, list=20%, signal=35%	Cd40/Tnf/Hpx/Ptprc/C3/Fcer2a/Fcgr3/Fcer1g/Ifng/Tgfb1/Fcgr1/Stat6/Tnfsf4/Xcl1
BP	GO:1901983	regulation of protein acetylation	56	-0.400309	-1.60882	0.00724155	0.0445565	0.0334381	2604	tags=46%, list=23%, signal=36%	Rps6ka4/Hint2/Auts2/Arrb1/Hdac8/Gata2/Park7/Ctcf/Sirt3/Terf2ip/Ruvbl2/Kat2a/Ctbp1/Zmpste24/App/Camk1/Paxip1/Rps6ka5/Pih1d1/Klf15/Dip2a/Tada2a/Dip2b/Mapk3/Flcn/Snai2
BP	GO:0001759	organ induction	21	-0.534555	-1.71014	0.00724549	0.0445565	0.0334381	2445	tags=48%, list=21%, signal=37%	Ar/Fgfr1/Wnt11/Gata5/Bmp4/Fgf1/Wnt2/Wnt3a/Spry1/Wnt5a
BP	GO:0051767	nitric-oxide synthase biosynthetic process	24	0.51075	1.81576	0.00724805	0.0445565	0.0334381	1133	tags=38%, list=10%, signal=34%	Ccl20/Ccl2/Tlr2/Ptger4/Il33/Nampt/Fcer2a/Ifng/Tlr4
BP	GO:0051769	regulation of nitric-oxide synthase biosynthetic process	24	0.51075	1.81576	0.00724805	0.0445565	0.0334381	1133	tags=38%, list=10%, signal=34%	Ccl20/Ccl2/Tlr2/Ptger4/Il33/Nampt/Fcer2a/Ifng/Tlr4
BP	GO:0032968	positive regulation of transcription elongation from RNA polymerase II promoter	14	0.604509	1.84469	0.00725749	0.0445565	0.0334381	2160	tags=57%, list=19%, signal=46%	Dab2/Map2k1/Eapp/Supt6/Ikzf1/Gtf2f1/Cdc73/Brd4
BP	GO:0007250	activation of NF-kappaB-inducing kinase activity	12	0.634406	1.86627	0.00726263	0.0445565	0.0334381	1133	tags=50%, list=10%, signal=45%	Chil1/Tirap/Traf2/Traf6/Tlr1/Tlr4
BP	GO:0044793	negative regulation by host of viral process	12	0.633241	1.86284	0.00726263	0.0445565	0.0334381	1237	tags=42%, list=11%, signal=37%	Zc3h12a/Ccl12/Ptx3/Ceacam1/Ltf
BP	GO:2001237	negative regulation of extrinsic apoptotic signaling pathway	79	0.32714	1.54033	0.00728286	0.0445565	0.0334381	1710	tags=30%, list=15%, signal=26%	Tnfaip3/Csf2/Gclc/Il1b/Tnf/Dab2/Rffl/Fgg/Hmox1/Rela/Itgav/Cx3cl1/Cflar/Brca1/Eya2/Mcl1/Tnfrsf23/Ddx3x/Fga/Gata1/Rnf34/Rps6kb1/Eya3/Yap1
BP	GO:0048041	focal adhesion assembly	61	-0.391349	-1.59427	0.0072855	0.0445565	0.0334381	3004	tags=46%, list=26%, signal=34%	Taok2/Lrp1/Pxn/Bcl2/Wdpcp/Sorbs1/Epb41l5/Ptpra/Bcas3/Ldb1/Tsc1/Mmp14/Clasp1/Macf1/Dusp22/Fermt2/Tek/Thsd1/Abl1/Camsap3/Clasp2/Ptprk/Rac1/Ajuba/Coro1c/Dmtn/Kdr/Ptk2
BP	GO:0003208	cardiac ventricle morphogenesis	65	-0.391405	-1.60921	0.00729431	0.0445565	0.0334381	1723	tags=29%, list=15%, signal=25%	Ahr/Hey1/Sema3c/Sox11/Foxf1/Sfrp2/Grhl2/Tgfb2/Lrp2/Dsp/Zfpm2/Smad7/Rxra/Jag1/Fgfr2/Smarcd3/Mef2c/Myh7/Heyl
BP	GO:0042773	ATP synthesis coupled electron transport	42	-0.432821	-1.62164	0.00729888	0.0445565	0.0334381	3867	tags=62%, list=34%, signal=41%	Ndufc2/Snca/Coq7/Ndufb9/Ndufa10/Ndufs7/Iscu/Ndufv1/Uqcrb/Uqcrc1/Ndufv2/Cox4i2/Sdhd/Cdk1/Ndufa7/Ndufb8/Sdha/Dguok/Ndufa12/Park7/Sdhc/Ndufs3/Ndufv3/Tafazzin/Afg1l/Ndufs8
BP	GO:0042775	mitochondrial ATP synthesis coupled electron transport	42	-0.432821	-1.62164	0.00729888	0.0445565	0.0334381	3867	tags=62%, list=34%, signal=41%	Ndufc2/Snca/Coq7/Ndufb9/Ndufa10/Ndufs7/Iscu/Ndufv1/Uqcrb/Uqcrc1/Ndufv2/Cox4i2/Sdhd/Cdk1/Ndufa7/Ndufb8/Sdha/Dguok/Ndufa12/Park7/Sdhc/Ndufs3/Ndufv3/Tafazzin/Afg1l/Ndufs8
BP	GO:0042100	B cell proliferation	74	0.338155	1.55786	0.00730355	0.0445565	0.0334381	3128	tags=46%, list=27%, signal=34%	Ctps/Cd40/Fcgr2b/Prkcd/Shb/Pawr/Ptprc/Tirap/Cdkn1a/Tnfrsf13b/Bst1/Tlr4/Nckap1l/Ada/Cd24a/Tyrobp/Ikzf3/Hspd1/Ifna11/Rasgrp1/Rag2/Cd180/Cd40lg/Il21/Ifna2/Tnfrsf4/Il7r/Peli1/Bcl6/Plcl2/Tlr9/Nfatc2/Ifna9/Tnfrsf13c
BP	GO:0018126	protein hydroxylation	22	-0.545344	-1.75682	0.00730854	0.0445565	0.0334381	2602	tags=55%, list=23%, signal=42%	Plod1/Hif1an/P3h1/Asph/Vipas39/Fkbp10/Crtap/P3h3/Egln1/P4hb/P3h2/Plod2
BP	GO:0006402	mRNA catabolic process	155	0.265669	1.39676	0.00730964	0.0445565	0.0334381	1457	tags=20%, list=13%, signal=18%	Zc3h12a/Ikbke/Myd88/Zfp36/Etf1/Apex1/Zc3hav1/Mapkapk2/Helz2/Apobec1/Tirap/Tut7/Patl1/Traf2/Fastkd3/Tbrg4/Elavl1/Fastkd2/Rnasel/Slc11a1/Mrto4/Secisbp2/Tent2/Noct/Carhsp1/Ybx2/Exosc2/Ssb/Pnrc2/Eif3e/Rnps1
BP	GO:0060425	lung morphogenesis	60	-0.400397	-1.63421	0.00730972	0.0445565	0.0334381	2150	tags=37%, list=19%, signal=30%	Foxa1/Hps1/Nodal/Id1/Sox11/Foxf1/Grhl2/Dlg5/Bmp4/Foxa2/Wnt2/Spry1/Hoxa5/Fgfr2/Dag1/Mapk3/Foxp2/Tcf21/Shh/Nfib/Hhip/Fgf7
MF	GO:0044389	ubiquitin-like protein ligase binding	236	0.248415	1.39298	0.00731406	0.0445565	0.0334381	1638	tags=21%, list=14%, signal=19%	Ikbke/Sting1/Egr2/Nfkbia/Myc/Bcl10/Cd40/Tnfrsf1b/Syk/Parp9/Hif1a/Nek6/Tank/Rffl/Daxx/Sumo1/Trib1/Clu/Ralb/Smad3/Xbp1/Rela/Traf2/Cdkn1a/Hspa9/Mul1/Stat2/Traf3/Jak1/Traf6/Abcb1b/Psma3/Cebpb/Dio2/Asb4/Brca1/Hspa5/Grk2/Erlin1/Ube2j2/Stat1/Arrdc5/Cul4a/Cul2/Hsp90aa1/Hspd1/Ube2t/Rnf34/Sqstm1/Mc1r
BP	GO:0030212	hyaluronan metabolic process	23	0.495088	1.72541	0.00733988	0.0446762	0.0335279	2155	tags=48%, list=19%, signal=39%	Ptger4/Il1b/Nfkb1/Has2/Itih4/Has3/Itih1/Tgfb1/Hyal2/Egf/Hyal6
CC	GO:0090543	Flemming body	13	0.611743	1.85183	0.00738143	0.0448913	0.0336893	2499	tags=54%, list=22%, signal=42%	Usp3/Arf6/Chmp4c/Ist1/Capg/Boll/Foxl2
MF	GO:0030695	GTPase regulator activity	250	-0.284426	-1.43267	0.00741491	0.0450191	0.0337852	2469	tags=30%, list=22%, signal=24%	Dennd2c/Arhgef10l/Eif2b5/Sipa1/Arrb1/Lamtor1/Arap1/Tbc1d30/Rab3gap2/Arap2/Adrb1/Dock4/Tbc1d13/Hps1/Sos2/Arhgef19/Arfgap1/Tiam1/Arhgef18/Trio/Ngef/Stard13/Arhgef6/Ralbp1/Arhgap18/Sbf1/Tbc1d10b/Als2cl/Psd3/Dennd5a/Llgl1/Sos1/Smap1/Dennd6a/Sec23a/Git2/Evi5/Wnt11/Agfg2/Tbck/Cyth2/Rapgef2/Arl2bp/Evi5l/Iqsec1/Ranbp10/Arhgef17/Arhgap1/Arhgap21/Net1/Gipc1/Arhgef25/Sh3bp5l/Rap1gap/Agap3/Arhgap23/Plcb1/Tbc…
MF	GO:0060589	nucleoside-triphosphatase regulator activity	250	-0.284426	-1.43267	0.00741491	0.0450191	0.0337852	2469	tags=30%, list=22%, signal=24%	Dennd2c/Arhgef10l/Eif2b5/Sipa1/Arrb1/Lamtor1/Arap1/Tbc1d30/Rab3gap2/Arap2/Adrb1/Dock4/Tbc1d13/Hps1/Sos2/Arhgef19/Arfgap1/Tiam1/Arhgef18/Trio/Ngef/Stard13/Arhgef6/Ralbp1/Arhgap18/Sbf1/Tbc1d10b/Als2cl/Psd3/Dennd5a/Llgl1/Sos1/Smap1/Dennd6a/Sec23a/Git2/Evi5/Wnt11/Agfg2/Tbck/Cyth2/Rapgef2/Arl2bp/Evi5l/Iqsec1/Ranbp10/Arhgef17/Arhgap1/Arhgap21/Net1/Gipc1/Arhgef25/Sh3bp5l/Rap1gap/Agap3/Arhgap23/Plcb1/Tbc…
BP	GO:0043374	CD8-positive, alpha-beta T cell differentiation	14	0.603274	1.84093	0.00743342	0.0450577	0.0338142	3549	tags=79%, list=31%, signal=54%	Irf1/Socs1/Ifng/Tox/Nckap1l/Tnfsf8/Eomes/Otud5/Runx1/Gpr18/Zbtb7b
BP	GO:0090026	positive regulation of monocyte chemotaxis	15	0.590367	1.84371	0.00743374	0.0450577	0.0338142	1269	tags=47%, list=11%, signal=42%	Ccl2/Cxcl10/Ccr1/Ccl5/Cxcl17/Ccl1/Pla2g7
BP	GO:0045454	cell redox homeostasis	26	0.460305	1.67432	0.00749294	0.0453455	0.0340302	1675	tags=38%, list=15%, signal=33%	Il6/Gclc/Txnrd1/Apex1/Nfe2l2/Gsr/Ddit3/Nfe2l1/Prdx5/Prdx3
[truncated: 34 more rows]

## Sheet: Tnfaip3 KEGG 
Table S3 103 KEGG pathways enriched in Tnfaip3.
[truncated: 104 more rows]
