# Supplementary material for: Exploration of the role of oxidative stress-related genes in LPS-induced acute lung injury via bioinformatics and experimental studies
Source: Sci Rep. 2023 Dec 9;13:21804. doi: 10.1038/s41598-023-49165-3 (PMC10710410; doi:10.1038/s41598-023-49165-3)
Supplement: Supplementary file 5 — Supplementary Table S4. [file 41598_2023_49165_MOESM5_ESM.xlsx]

## Sheet: Sheet1
Table S4 The information of datasets enrolled into the study
GEO	platform	Sample	Mice strain	Dose of LPS	Priming route	Time of priming
GSE102016	GPL20837	control=3；	C57B16	20 μg/mouse	intranasal injection	72h
		case=4
GSE104214	GPL10787	control=6；	C57BL/6	5 μg	intranasal injection	8 and 24 h
		case=11
GSE16409	GPL8642	control=3；	CCSP-/- mice		LPS exposed	1.5/6/12 hour
		case=9
GSE17355	GPL4865	control=3；	C57BL/6		intranasal injection	1/4/10 days
		case=9
GSE18341	GPL1261	control=8；	C57BL/6	20 mL of 0.1 mg/mL	intranasal injection	30 min
		case=8
